# Supplementary material for: Transcriptomic Analysis of Gibberellin- and Paclobutrazol-Treated Rice Seedlings under Submergence
Source: Int J Mol Sci. 2017 Oct 24;18(10):2225. doi: 10.3390/ijms18102225 (PMC5666904; doi:10.3390/ijms18102225)
Supplement: Supplementary file 1 [file ijms-18-02225-s001.zip › supplementary files/Table S3.xlsx]

## Sheet: Sheet1
Table A3. DEGs identified in the current study.
gene_name	transcript_id	Description	TF	epi-genetic controlling	GAT/CK	PBT/CK	PBT/GAT	average GAT	average CK	average PBT	CK1 (FPKM)	CK2 (FPKM)	CK3 (FPKM)	PBT1 (FPKM)	PBT2 (FPKM)	PBT3 (FPKM)	GAT1 (FPKM)	GAT2 (FPKM)	GAT3 (FPKM)
LOC_Os09g36320	MSTRG.37227.1;LOC_Os09g36320.1;MSTRG.37227.3	NA			0.858714	1.06848	0.209771	7.43269	4.09871	8.59594	3.45691	5.71391	3.12531	9.67945	8.8138	7.29457	10.4295	9.18975	2.67881
LOC_Os01g09700	LOC_Os01g09700.1	aminotransferase, classes I and II, domain containing protein, expressed			1.36668	1.13752	2.5042	3.61966	1.40365	0.638012	1.16871	2.3417	0.700528	0.224455	0.327489	1.36209	4.94036	3.26157	2.65707
LOC_Os03g51740	LOC_Os03g51740.1	aminotransferase, classes I and II, domain containing protein, expressed			3.52221	0.562862	4.08507	0.26751	3.07349	4.54015	3.45325	2.16086	3.60636	4.39812	5.4382	3.78413	0	0.185378	0.617153
LOC_Os09g27820	LOC_Os09g27820.1	1-aminocyclopropane-1-carboxylate oxidase protein, putative, expressed			1.11306	1.3851	0.272043	6.96241	3.2188	8.40722	5.39997	2.43214	1.8243	8.71682	7.03595	9.4689	7.57846	6.12576	7.183
LOC_Os01g39860	LOC_Os01g39860.1	1-aminocyclopropane-1-carboxylate oxidase protein, putative, expressed			2.00328	1.25002	0.753263	8.96675	2.23659	5.31961	1.47885	2.7286	2.50233	5.57724	5.41598	4.96562	6.58891	10.7927	9.51864
LOC_Os05g05680	LOC_Os05g05680.1	1-aminocyclopropane-1-carboxylate oxidase, putative, expressed			0.237282	2.1408	2.37808	8.44239	9.95164	43.8872	17.8274	10.9804	1.04715	48.2338	40.2716	43.1563	12.5924	12.7347	0
LOC_Os03g44380	LOC_Os03g44380.1	9-cis-epoxycarotenoid dioxygenase 1, chloroplast precursor, putative, expressed			2.72138	1.44358	1.2778	19.8549	3.01057	8.18859	5.34639	2.02312	1.66221	0	11.7377	12.8281	23.1775	16.4993	19.8878
LOC_Os01g72900	LOC_Os01g72900.1	abscisic stress-ripening, putative, expressed			1.98965	2.24989	0.260243	30.6785	7.72484	36.7431	3.79487	10.1991	9.1806	26.5236	40.3279	43.3777	34.4238	27.5889	30.0229
LOC_Os01g72910	LOC_Os01g72910.1	abscisic stress-ripening, putative, expressed			2.34717	2.22022	0.126949	23.1367	4.54708	21.1878	4.42305	4.34392	4.87427	18.3003	18.5302	26.733	26.5037	22.3849	20.5215
LOC_Os04g34600	LOC_Os04g34600.1	abscisic stress-ripening, putative, expressed			1.09877	0.982928	0.115841	64.408	30.073	59.4385	33.7763	29.771	26.6717	58.3052	60.4994	59.511	69.3161	64.6121	59.2957
LOC_Os02g43970	LOC_Os02g43970.1	AP2 domain containing protein, expressed	ERF				1.70133	0	1.74144	0.535497	2.02	1.46723	1.73709	1.27367	0.332818	0	0	0	0
LOC_Os04g41160	LOC_Os04g41160.1	protein kinase, putative, expressed			0.754352	1.1065	1.86085	5.38114	9.0773	19.5455	8.91342	8.91685	9.40164	18.5705	21.5671	18.4987	4.64081	5.13392	6.36869
LOC_Os04g57850	LOC_Os04g57850.1;MSTRG.23673.2;MSTRG.23673.3	NA			1.33812	0.112456	1.22567	19.807	7.83437	8.46948	6.65263	9.42215	7.42834	5.61652	9.27395	10.518	18.6294	19.922	20.8697
LOC_Os01g07120	LOC_Os01g07120.2;MSTRG.488.1;MSTRG.488.3;MSTRG.488.4;MSTRG.488.5;LOC_Os01g07120.1;MSTRG.488.7;MSTRG.488.8;MSTRG.488.9;MSTRG.488.10;MSTRG.488.11;MSTRG.488.12;MSTRG.488.13	NA	ERF		1.67958	0.984885	0.694696	17.9344	5.59866	11.0806	5.87489	5.82013	5.10094	15.0604	8.40063	9.78076	18.72	17.4268	17.6566
LOC_Os09g35030	LOC_Os09g35030.1	dehydration-responsive element-binding protein, putative, expressed	ERF		0.472241	0.857681	1.32992	199.323	276.514	501.077	287.951	278.486	263.106	483.97	519.866	499.396	210.836	201.599	185.534
LOC_Os01g73770	LOC_Os01g73770.1	dehydration-responsive element-binding protein, putative, expressed	ERF		3.99516	6.30657	2.31142	5.84495	0.366538	29.0126	0.371214	0	0.728399	29.8392	28.9699	28.2286	2.95123	8.85875	5.72488
LOC_Os09g35010	LOC_Os09g35010.1	dehydration-responsive element-binding protein, putative, expressed	ERF		4.07925	1.04952	3.02973	12.5091	211.447	102.156	211.25	209.455	213.637	0	157.387	149.082	15.2426	15.0998	7.18479
LOC_Os04g52090	LOC_Os04g52090.1	AP2 domain containing protein, expressed	ERF		0.46948	1.1999	0.730419	132.388	183.306	79.7944	169.424	209.745	170.75	121.566	0	117.817	139.574	141.8	115.791
LOC_Os11g04720	LOC_Os11g04720.2;LOC_Os11g04720.1	OsRR10 type-A response regulator, expressed			0.757481	1.02807	1.78555	3.20593	5.41974	11.0524	6.58103	4.39185	5.28634	12.2215	12.0291	8.90664	3.64344	3.25207	2.72228
LOC_Os03g58250	LOC_Os03g58250.1;MSTRG.19910.2;MSTRG.19910.3	NA	bZIP		0.0748373	1.06553	1.14037	16.101	16.9583	35.4926	17.6651	20.8468	12.3629	35.5193	37.2661	33.6923	18.9755	12.9619	16.3656
LOC_Os03g12350	LOC_Os03g12350.2;LOC_Os03g12350.1;LOC_Os03g12350.4;MSTRG.17045.4	NA	ARR-B		1.17542	0.530012	0.645409	103.341	45.7547	66.067	42.0505	48.5356	46.6779	70.1608	60.1874	67.8528	123.273	93.9579	92.7916
LOC_Os02g08500	LOC_Os02g08500.1;MSTRG.12502.2	NA	ARR-B		1.0082	1.19816	0.18996	17.6953	8.79753	20.1856	8.37236	10.2773	7.74289	16.3735	23.766	20.4175	17.6369	15.9543	19.4948
LOC_Os01g62190	LOC_Os01g62190.1	ZOS1-15 - C2H2 zinc finger protein, expressed	C2H2		3.17656	1.884	1.29256	5.46829	0.604801	2.2323	0	0.345893	1.46851	1.58794	3.67028	1.43867	5.42012	6.89431	4.09043
LOC_Os03g60570	LOC_Os03g60570.1	ZOS3-22 - C2H2 zinc finger protein, expressed	C2H2		2.03033	0.446152	1.58418	12.9979	53.0962	38.9725	52.6132	53.6861	52.9895	33.5268	48.7046	34.6863	14.1212	13.2072	11.6653
LOC_Os04g44870	MSTRG.22580.1;LOC_Os04g44870.1;MSTRG.22580.3	NA			2.45223	2.8488	0.396572	21.9224	4.00584	28.8581	3.28843	4.78987	3.93922	23.5012	29.064	34.009	29.5659	18.9965	17.2048
LOC_Os01g62430	LOC_Os01g62430.2;LOC_Os01g62430.3;LOC_Os01g62430.1;MSTRG.4121.4;MSTRG.4121.7;MSTRG.4121.5;MSTRG.4121.6	NA			2.66411	0.379852	3.04397	8.37246	53.0678	69.0523	67.3288	38.8068	53.0679	49.237	91.4709	66.449	6.72313	6.90263	11.4916
LOC_Os03g29970	MSTRG.18289.1	NA	NF-YB		1.72415	1.17924	0.544909	8.31363	27.4671	12.129	29.444	27.3969	25.5602	12.7788	10.2267	13.3816	9.05084	10.2087	5.68139
LOC_Os04g44820	LOC_Os04g44820.2;LOC_Os04g44820.1	zinc finger, C3HC4 type domain containing protein, expressed			2.30729	0.265101	2.04218	78.7729	15.9153	19.1257	40.038	3.05786	4.65004	51.1203	3.17712	3.07972	86.4761	70.5066	79.3359
LOC_Os08g01900	LOC_Os08g01900.1	armadillo/beta-catenin repeat family protein, putative, expressed			0.144698	0.979788	1.12449	9.38208	10.3719	20.4552	10.351	10.0924	10.6723	16.7621	20.3707	24.2327	9.45375	9.21132	9.48117
LOC_Os05g37690	MSTRG.25784.1;LOC_Os05g37690.1	OsFBL23 - F-box domain and LRR containing protein, expressed			1.62379	0.215965	1.40782	120.358	39.0539	45.3603	5.85028	49.7973	61.5141	40.7601	50.9384	44.3825	121.638	128.885	110.55
LOC_Os10g42690	LOC_Os10g42690.1	jmjC domain containing protein, expressed		JMJ706	0.36491	1.72677	1.36186	10.1477	7.8799	26.0813	9.15086	8.52532	5.96353	27.7866	24.4608	25.9966	8.00022	10.1328	12.3103
LOC_Os01g10504	LOC_Os01g10504.2;MSTRG.780.2;MSTRG.780.3;MSTRG.780.4;LOC_Os01g10504.1;LOC_Os01g10504.3	OsMADS3 - MADS-box family gene with MIKCc type-box, expressed	MIKC		0.456456	1.27287	0.816409	7.68359	5.5996	13.5309	5.85905	7.19993	3.73982	15.0732	13.0221	12.4975	8.00754	7.9753	7.06794
LOC_Os04g43680	MSTRG.22486.1;MSTRG.22486.2;LOC_Os04g43680.1	MYB family transcription factor, putative, expressed	MYB		1.61249	0.145294	1.75779	20.1851	61.7219	68.2617	55.565	57.5103	72.0905	20.6181	93.2676	90.8993	21.7656	19.6019	19.1877
LOC_Os04g51820	MSTRG.23110.1;MSTRG.23110.2;MSTRG.23110.3;LOC_Os04g51820.1;LOC_Os04g51820.2;LOC_Os04g51820.3;MSTRG.23110.7;MSTRG.23110.8	NA			1.29198	0.722989	0.568989	14.61	5.96661	9.84847	3.48221	9.73176	4.68585	6.65674	6.64328	16.2454	15.4636	10.5394	17.8271
LOC_Os12g03050	LOC_Os12g03050.1	no apical meristem protein, putative, expressed	NAC		3.44207	2.17408	1.26799	5.41165	0.497925	2.24712	1.45839	0	0.035383	0.858499	2.29256	3.5903	7.95086	4.17641	4.10768
LOC_Os11g03300	LOC_Os11g03300.1	NAC domain transcription factor, putative, expressed	NAC		1.57857	1.2088	2.78737	14.7671	4.94421	2.13901	6.25712	5.74049	2.83503	3.90102	1.78158	0.734428	14.876	14.3166	15.1086
LOC_Os01g66120	LOC_Os01g66120.3;LOC_Os01g66120.1;MSTRG.4420.3	NA	NAC		0.613513	0.636367	1.24988	130.113	199.071	309.438	209.622	194.127	193.463	290.593	324.251	313.469	131.051	131.988	127.301
LOC_Os05g48200	LOC_Os05g48200.1	glutamate synthase, chloroplast precursor, putative, expressed			0.559848	0.458205	1.01805	2.0238	2.98331	4.09857	2.23698	2.78939	3.92356	4.19348	3.56009	4.54213	1.30913	2.17125	2.59102
LOC_Os11g33120	LOC_Os11g33120.3;MSTRG.8793.1;LOC_Os11g33120.1;MSTRG.8793.5;MSTRG.8793.4;LOC_Os11g33120.2	respiratory burst oxidase, putative, expressed			0.686525	1.23103	0.544502	43.3944	26.9631	63.2915	26.2404	28.5739	26.0749	62.6437	63.4438	63.7869	44.6076	42.8707	42.7049
LOC_Os01g45990	LOC_Os01g45990.1	potassium channel AKT1, putative, expressed			1.16827	0.115714	1.05255	17.6617	7.85868	8.51496	7.11772	9.55703	6.90129	8.37365	9.2178	7.95344	17.1933	18.584	17.208
LOC_Os10g42430	LOC_Os10g42430.1;MSTRG.7212.2	NA	bHLH		0.197695	2.03954	1.84184	26.0474	22.7119	93.3717	19.8487	22.637	25.65	95.1489	91.6764	93.29	38.5768	0	39.5656
LOC_Os01g42380	LOC_Os01g42380.1	pleiotropic drug resistance protein, putative, expressed			2.18691	0.330923	1.85599	4.29647	0.943595	1.18687	0.987021	1.31442	0.529345	1.9976	0.776703	0.786315	4.53514	3.91213	4.44216
LOC_Os01g45550	LOC_Os01g45550.3;LOC_Os01g45550.1;LOC_Os01g45550.2;MSTRG.2725.4	NA			2.10253	1.34417	0.758358	6.43502	1.4984	3.80418	1.75023	1.50554	1.23942	4.56361	3.51558	3.33336	5.89363	6.34661	7.06481
LOC_Os01g34350	LOC_Os01g34350.1	RNA-dependent RNA polymerase, putative, expressed		RDR701	1.06578	0.646071	0.419707	0.476855	0.998199	0.637868	1.104	0.956467	0.934129	0.493242	0.543928	0.876433	0.420897	0.4223	0.587368
LOC_Os04g38480	LOC_Os04g38480.1;MSTRG.22039.2;MSTRG.22039.3;MSTRG.22039.4;LOC_Os04g38480.2	BRASSINOSTEROID INSENSITIVE 1-associated receptor kinase 1 precursor, putative, expressed			1.67473	0.806848	0.867886	101.201	31.6986	55.453	29.8594	34.6452	30.5912	62.0336	51.6641	52.6614	101.243	102.56	99.7999
LOC_Os03g24040	MSTRG.18001.1;LOC_Os03g24040.1;MSTRG.18001.3	NA			1.60271	1.32287	0.279838	9.92974	3.26944	8.17896	3.05209	3.65629	3.09993	7.77665	9.02039	7.73984	8.21964	13.0895	8.48011
LOC_Os06g03860	LOC_Os06g03860.4;MSTRG.27060.1;LOC_Os06g03860.1;LOC_Os06g03860.2;LOC_Os06g03860.3;MSTRG.27060.6;MSTRG.27060.7	NA			1.69521	0.0119335	1.68328	93.9596	29.0156	29.2566	27.1012	31.3194	28.6264	28.7459	32.0565	26.9675	94.6131	91.1824	96.0832
LOC_Os08g01410	LOC_Os08g01410.1	phosphate/phosphoenolpyruvate translocator-related protein, putative, expressed			1.19384	0.15275	1.34659	12.0101	5.25008	4.72262	4.49594	6.03923	5.21506	4.17302	4.90255	5.0923	12.4475	12.0619	11.5209
LOC_Os01g26920	MSTRG.1736.1	NA			2.68463	0.479848	2.20478	35.3569	5.49948	7.66955	7.35797	5.0745	4.06597	7.97238	5.8464	9.18989	30.9526	35.9599	39.1583
LOC_Os09g25070	MSTRG.36455.1;LOC_Os09g25060.1;LOC_Os09g25070.1;LOC_Os09g25070.2;MSTRG.36455.5	NA	WRKY		2.73623	3.07657	0.34034	98.5533	14.7905	124.774	16.069	13.5548	14.7477	134.441	116.586	123.295	114.741	111.987	68.9312
LOC_Os03g20550	LOC_Os03g20550.1;LOC_Os03g20550.3;LOC_Os03g20550.2	WRKY55, expressed	WRKY		1.58454	0.472894	2.05744	16.4998	5.50152	3.96394	6.0233	5.03455	5.44671	4.62579	3.88153	3.38451	15.5385	16.0632	17.8975
LOC_Os05g27730	LOC_Os05g27730.1;MSTRG.25170.2;MSTRG.25170.3;MSTRG.25170.4	NA	WRKY		1.48389	0.28809	1.1958	84.763	237.084	194.168	245.938	227.53	237.784	195.774	193.469	193.262	92.4323	74.3281	87.5287
LOC_Os01g61080	LOC_Os01g61080.1;MSTRG.4010.2;MSTRG.4010.3;MSTRG.4010.4	NA	WRKY		3.61297	1.4451	2.16786	7.66192	93.7451	34.4294	94.9287	96.28	90.0265	32.5878	35.6704	35.03	8.52512	8.45368	6.00695
LOC_Os12g32250	LOC_Os12g32250.1;MSTRG.10991.2	NA	WRKY		0.574414	0.454759	1.02917	31.3627	21.0619	15.3675	19.301	22.5956	21.2892	14.1284	13.9126	18.0614	27.9734	34.7824	31.3324
LOC_Os08g36910	LOC_Os08g36910.1;LOC_Os08g36910.2;LOC_Os08g36910.3;MSTRG.34649.4;MSTRG.34649.5	NA			4.5901	3.35604	1.23406	24.5605	1.01972	10.4412	1.20245	0.989697	0.866995	9.55689	8.78938	12.9772	22.6019	26.7405	24.3392
LOC_Os01g71930	LOC_Os01g71930.1	glycosyl hydrolases family 17 protein, expressed			5.38676	0.142822	5.24394	0.02528	1.05768	0.957987	0.654138	1.00535	1.51355	0.822356	0.954356	1.09725	0	0.07584	0
LOC_Os06g37560	LOC_Os06g37560.1;MSTRG.28922.2;MSTRG.28922.3	NA			2.01785	0.230323	2.24817	14.6495	59.3274	69.5968	59.6648	61.5101	56.8072	68.3036	66.3428	74.1441	13.7773	12.5392	17.632
LOC_Os03g03370	MSTRG.16271.1;MSTRG.16271.2;MSTRG.16271.3;MSTRG.16271.4;MSTRG.16271.5;LOC_Os03g03370.1;LOC_Os03g03370.2	fatty acid hydroxylase, putative, expressed			2.56496	1.30249	1.26247	67.7935	11.4567	28.2583	15.5435	10.8349	7.99161	24.7933	30.2706	29.711	86.6205	60.7064	56.0535
LOC_Os07g39220	LOC_Os07g39220.1;MSTRG.31896.2	NA	BES1		0.660667	1.2365	0.575836	12.7475	8.06389	19.0007	7.27906	7.08019	9.83242	11.3091	26.3418	19.3512	14.0325	11.1361	13.0739
LOC_Os06g37364	MSTRG.28901.1;MSTRG.28901.2	NA			0.0792958	2.05884	1.97955	3.46367	3.65937	0.878281	4.54742	2.75992	3.67078	1.31384	1.00566	0.315344	4.27367	3.02613	3.0912
LOC_Os06g37364	LOC_Os06g37364.3;LOC_Os06g37364.2;LOC_Os06g37364.1;MSTRG.28899.4	NA			1.07445	0.237747	1.31219	9.13494	19.2374	22.6838	24.4444	17.4295	15.8384	28.3706	23.4161	16.2647	5.58539	10.6549	11.1646
LOC_Os02g38210	LOC_Os02g38210.1	elongation factor Tu, putative, expressed			1.46798	0.980254	0.487726	136.661	378.05	191.63	386.698	381.313	366.139	182.115	201.899	190.876	0	215.327	194.655
LOC_Os04g53120	LOC_Os04g53120.1;MSTRG.23254.2	NA			6.18612	1.12961	5.05651	0.0213377	1.55366	0.710083	1.47257	1.96827	1.22014	0.822298	0.885211	0.422741	0	0	0.064013
LOC_Os01g66100	MSTRG.4418.1;LOC_Os01g66100.1;MSTRG.4418.3	NA			2.80954	0.815542	1.994	44.4884	6.34588	11.1685	8.49021	7.79548	2.75194	13.813	12.1779	7.51463	43.2388	47.634	42.5924
LOC_Os02g12690	LOC_Os02g12680.1;MSTRG.12769.1;MSTRG.12769.3;LOC_Os02g12690.1	cytochrome P450, putative, expressed			0.765869	0.668458	1.43433	6.23807	3.6686	2.30821	1.11164	5.72234	4.17183	2.78535	1.55979	2.57949	6.86969	5.70689	6.13763
LOC_Os03g31750	MSTRG.18371.1;MSTRG.18371.3;MSTRG.18371.2;MSTRG.18371.4;MSTRG.18371.5	NA			0.351428	1.50463	1.1532	4.20637	5.36658	1.89129	6.03919	4.05144	6.00912	1.10757	2.40364	2.16266	5.78433	3.10738	3.7274
LOC_Os03g18850	LOC_Os03g18850.1	pathogenesis-related Bet v I family protein, putative, expressed			1.11142	0.677189	1.78861	12.8835	5.96299	3.72915	4.70611	5.86457	7.31829	2.23728	5.5727	3.37748	11.2934	9.97812	17.379
LOC_Os12g36880	LOC_Os12g36880.1	pathogenesis-related Bet v I family protein, putative, expressed			0.237931	1.28112	1.04319	34.7423	29.4601	71.5962	33.8477	24.7107	29.8218	62.9748	71.351	80.4628	24.484	46.7513	32.9916
LOC_Os07g03710	LOC_Os07g03710.1	SCP-like extracellular protein, expressed			1.14552	2.69348	3.83901	1.53432	3.39431	21.9569	0	1.77773	8.40519	19.4209	23.8795	22.5702	1.23814	1.64969	1.71511
LOC_Os09g17740	LOC_Os09g17740.1	chlorophyll A-B binding protein, putative, expressed			1.35383	0.748402	0.605429	1105.01	2824.29	1681.19	2828.42	2858.44	2786	1650.51	1753.14	1639.93	1074.08	1096.29	1144.65
LOC_Os06g15620	LOC_Os06g15620.1	GASR7 - Gibberellin-regulated GASA/GAST/Snakin family protein precursor, expressed			3.20489	1.46188	4.66677	0.198622	1.83146	5.04505	1.34662	0.947956	3.19979	5.08399	4.23743	5.81374	0	0	0.595866
LOC_Os06g16370	LOC_Os06g16370.1;MSTRG.28001.2;MSTRG.28001.3	NA	CO-like	CONS701	0.580766	1.30167	1.88243	1.35409	0.905356	0.367264	0	2.71607	0	0.548988	0.381375	0.171428	1.74195	0.909658	1.41066
LOC_Os10g39440	LOC_Os10g39440.1;LOC_Os10g39440.2	transporter family protein, putative, expressed			1.03736	0.243396	0.793968	4.72434	9.69659	8.19123	9.05439	9.93901	10.0964	9.94728	7.68949	6.93693	4.35071	4.17619	5.64611
LOC_Os06g29810	LOC_Os06g29810.2;LOC_Os06g29810.3;LOC_Os06g29810.1	lectin protein kinase family protein, putative, expressed			2.29184	0.855313	1.43653	44.5648	9.10077	16.4647	13.3867	13.832	0.0836704	16.8585	14.0825	18.453	44.5208	45.592	43.5816
LOC_Os04g32850	LOC_Os04g32850.3;LOC_Os04g32850.2;MSTRG.21646.1;LOC_Os04g32850.1	basic proline-rich protein, putative, expressed			1.54467	0.273805	1.27087	38.5898	112.581	93.1198	115.838	109.835	112.07	90.2473	91.603	97.5091	41.0577	36.9947	37.717
LOC_Os11g12740	LOC_Os11g12740.1	peptide transporter PTR2, putative, expressed			2.98486	0.161669	3.14653	0.164738	1.30415	1.45879	1.59425	0.974029	1.34416	2.62396	1.58078	0.17164	0	0.201678	0.292536
LOC_Os03g13370	LOC_Os03g13370.1;MSTRG.17142.2	NA			1.10249	0.249615	0.852878	1.61254	3.46254	2.91241	3.1296	3.37752	3.8805	3.46765	1.13536	4.13424	1.524	1.45159	1.86204
LOC_Os07g33110	MSTRG.31472.1;LOC_Os07g33110.4;LOC_Os07g33110.1;LOC_Os07g33110.2;LOC_Os07g33110.3;LOC_Os07g33110.5;MSTRG.31472.7;MSTRG.31472.8	NA			0.919031	1.01253	0.093496	50.65	26.787	54.0411	40.148	21.8136	18.3993	41.9286	60.7136	59.4811	32.816	58.5675	60.5664
LOC_Os03g03660	LOC_Os03g03660.2;LOC_Os03g03660.4;LOC_Os03g03660.1;LOC_Os03g03660.3;MSTRG.16297.5;MSTRG.16297.6	NA			0.802924	0.519046	1.32197	29.4343	16.8714	11.7734	20.0607	12.6417	17.9117	11.9875	8.7666	14.5661	37.6552	25.536	25.1119
LOC_Os11g34270	MSTRG.8827.1;MSTRG.8827.2;MSTRG.8827.4;MSTRG.8827.3;LOC_Os11g34270.1	ubiquitin carboxyl-terminal hydrolase domain containing protein, expressed			0.631759	0.542567	1.17433	17.5728	27.2282	39.6596	28.2542	28.2351	25.1953	26.3394	42.3242	50.315	18.2503	18.2849	16.1832
LOC_Os02g50240	LOC_Os02g50240.2;MSTRG.15283.2;LOC_Os02g50240.1	glutamine synthetase, catalytic domain containing protein, expressed			1.09407	0.341528	0.752545	80.9888	172.892	136.447	176.765	166.643	175.267	131.223	136.942	141.176	50.9916	50.447	141.528
LOC_Os06g12310	LOC_Os06g12310.1;MSTRG.27752.2;MSTRG.27752.3	NA			1.43153	0.801409	0.630122	25.7859	9.55981	16.6609	9.98914	8.84321	9.84707	17.7875	14.5935	17.6016	26.1515	24.2103	26.996
LOC_Os08g34580	LOC_Os08g34580.2;MSTRG.34490.1;LOC_Os08g34580.1;MSTRG.34490.4	NA			0.370235	1.9847	2.35494	7.15752	9.25155	36.6159	9.58494	7.90022	10.2695	34.6264	36.3919	38.8293	7.9321	5.97985	7.56061
LOC_Os02g44230	LOC_Os02g44235.1;LOC_Os02g44230.2;LOC_Os02g44230.1;LOC_Os02g44230.3;LOC_Os02g44230.4;MSTRG.14714.6;MSTRG.14714.7	NA			2.65096	0.116877	2.53408	8.64856	54.3202	50.0931	47.6565	56.7411	58.563	53.8945	50.5984	45.7864	7.47613	9.6119	8.85763
LOC_Os06g01250	MSTRG.26877.1	NA			1.04222	2.19553	1.15332	0.411925	0.848315	0.185198	1.04195	0.766925	0.736068	0.041053	0.51454	0	0	0.232898	1.00288
LOC_Os06g01250	LOC_Os06g01250.1	cytochrome P450, putative, expressed			2.74292	1.46176	1.28115	4.26149	28.5273	10.3568	34.4974	24.2063	26.8783	10.8551	8.88825	11.3271	4.16377	4.5054	4.11529
LOC_Os04g52120	MSTRG.23147.1;LOC_Os04g52120.1;MSTRG.23147.3;MSTRG.23147.4	NA			1.1505	0.337293	0.81321	23.8796	10.757	13.5902	8.58283	10.2294	13.4588	13.0646	13.5749	14.1312	24.4528	27.0598	20.1263
LOC_Os01g70490	LOC_Os01g70490.1	potassium transporter, putative, expressed			2.9667	2.27534	0.691359	3.33436	0.426526	2.06487	0.284184	0.576554	0.418841	2.00733	1.56263	2.62465	3.17187	4.27789	2.55333
LOC_Os07g48130	LOC_Os07g48130.1;LOC_Os07g48130.4	potassium transporter, putative, expressed			1.62011	0.361797	1.25831	9.39694	3.05693	3.92823	2.37473	3.60007	3.19599	3.44955	3.32693	5.00822	8.33816	12.0509	7.80179
LOC_Os11g04954	LOC_Os11g04954.1;MSTRG.7599.2;MSTRG.7599.3	NA			2.73814	0.153045	2.58509	0.51402	3.42959	3.0844	3.09733	4.35075	2.84069	2.05748	3.302	3.89372	0.571134	0.426986	0.54394
LOC_Os03g20020	LOC_Os03g20020.1	plant neutral invertase domain containing protein, expressed			0.925959	0.442057	1.36802	7.62612	4.01386	2.95454	4.45915	5.59652	1.98592	2.33639	3.83016	2.69707	7.6505	7.88108	7.34679
LOC_Os05g02070	LOC_Os05g02070.3;LOC_Os05g02070.2;MSTRG.23942.3	NA			2.15317	0.470354	2.62353	5.33711	23.7397	32.8901	22.2664	25.2807	23.672	33.1852	32.8703	32.6149	5.97197	2.28422	7.75513
LOC_Os02g43370	MSTRG.14644.1;LOC_Os02g43370.1;LOC_Os02g43370.2;MSTRG.14644.4;MSTRG.14644.5;MSTRG.14644.6;MSTRG.14644.7;MSTRG.14644.8	NA			3.4701	2.45614	1.01396	8.02966	0.724589	3.97617	0.749378	0.397078	1.02731	3.74451	3.76408	4.41992	6.5709	9.81704	7.70103
LOC_Os06g03580	MSTRG.27028.1;MSTRG.27028.2;MSTRG.27028.3;LOC_Os06g03580.1;LOC_Os06g03580.3;LOC_Os06g03580.4;LOC_Os06g03580.2	zinc RING finger protein, putative, expressed			1.48222	0.446696	1.03553	4.38363	1.56906	2.1385	0.896383	2.07274	1.73807	1.75246	2.25337	2.40967	4.95493	3.01847	5.17749
LOC_Os02g45250	LOC_Os02g45250.1	homeobox and START domains containing protein, putative, expressed	HD-ZIP		1.01737	0.600983	0.416386	12.7771	6.3121	9.57388	3.84174	7.35915	7.73541	9.49613	10.9075	8.318	15.0691	10.2782	12.9841
LOC_Os08g43560	MSTRG.35212.1	NA			1.49527	0.176395	1.31887	0.505746	1.42578	1.26169	0.623187	3.16286	0.4913	1.35554	1.48335	0.946181	0.687452	0.402146	0.427641
LOC_Os02g24080	LOC_Os02g24080.1;LOC_Os02g24080.2;LOC_Os02g24080.4;LOC_Os02g24080.5;LOC_Os02g24080.3;MSTRG.13389.9;MSTRG.13389.7;MSTRG.13389.8;MSTRG.13389.6;MSTRG.13389.10;MSTRG.13389.11	NA			1.60363	0.271956	1.87558	36.2306	110.107	132.948	114.405	112.008	103.909	131.686	128.463	138.696	38.196	33.126	37.3699
LOC_Os02g40784	LOC_Os02g40784.1	WAX2, putative, expressed						0.00698233	0.850745	0	0.735715	1.0706	0.74592	0	0	0	0	0.020947	0
LOC_Os02g08230	MSTRG.12480.1;MSTRG.12480.2;LOC_Os02g08230.2;LOC_Os02g08230.1;MSTRG.12480.5	NA			0.351418	1.63002	1.2786	27.2649	21.3706	66.1454	16.031	31.0873	16.9934	74.6924	53.4459	70.2978	21.6066	25.485	34.703
LOC_Os02g54254	LOC_Os02g54254.1;LOC_Os02g54254.2;MSTRG.15638.3;MSTRG.15638.4;MSTRG.15638.6;MSTRG.15638.5;LOC_Os02g54254.4;LOC_Os02g54254.3;MSTRG.15638.9	NA			1.02069	0.0698781	1.09057	36.6442	18.0612	17.2073	19.1023	18.0942	16.9873	17.5272	16.2198	17.8749	31.653	40.3916	37.888
LOC_Os11g02240	LOC_Os11g02240.1	CAMK_KIN1/SNF1/Nim1_like.4 - CAMK includes calcium/calmodulin depedent protein kinases, expressed			1.42323	0.626583	0.796649	138.464	51.6298	79.7114	54.0843	49.0635	51.7416	87.4547	77.3256	74.3539	141.164	141.76	132.467
LOC_Os12g02200	LOC_Os12g02200.2;LOC_Os12g02200.1	CAMK_KIN1/SNF1/Nim1_like.6 - CAMK includes calcium/calmodulin depedent protein kinases, expressed			0.577459	0.756881	1.33434	62.2117	41.6907	24.6715	38.8635	43.0751	43.1335	23.7864	22.0083	28.2199	68.6866	61.0751	56.8733
LOC_Os04g49570	MSTRG.22961.1;LOC_Os04g49570.1;LOC_Os04g49570.2;MSTRG.22961.4	NA			1.48687	0.989477	0.497396	25.3216	9.03435	17.9374	9.26603	10.3839	7.45311	18.5865	16.7099	18.5158	36.8283	25.2833	13.853
LOC_Os03g61120	LOC_Os03g61120.1	anthranilate synthase component I-1, chloroplast precursor, putative, expressed			1.22051	0.994132	0.226377	2.84632	6.63275	3.32989	7.87346	6.75434	5.27047	3.57136	3.69561	2.7227	3.33596	3.35498	1.84802
LOC_Os04g38950	MSTRG.22089.1;MSTRG.22089.2;LOC_Os04g38950.1;LOC_Os04g38950.2;LOC_Os04g38950.3	class I glutamine amidotransferase, putative, expressed			1.54556	0.2084	1.75396	35.7689	104.416	120.643	110.674	99.2223	103.351	102.058	160.219	99.6507	34.6865	30.9049	41.7152
LOC_Os10g30790	LOC_Os10g30790.1;LOC_Os10g30790.2	inorganic phosphate transporter, putative, expressed			1.18869	1.95418	0.765493	105.86	46.441	179.957	49.8192	46.7729	42.731	178.215	177.559	184.097	105.716	106.581	105.283
LOC_Os03g05620	LOC_Os03g05620.1	inorganic phosphate transporter, putative, expressed			3.21947	0.0123082	3.23178	12.2916	114.49	115.471	109.455	112.429	121.586	168.197	178.215	0	36.8749	0	0
LOC_Os10g38060	LOC_Os10g38060.1;LOC_Os10g38060.2	phospholipase D, putative, expressed			1.52135	1.04982	0.471538	3.69439	1.28697	2.66438	1.93047	0.15015	1.7803	2.92966	2.54056	2.5229	4.72614	3.51412	2.84289
LOC_Os02g56510	LOC_Os02g56510.1;MSTRG.15799.2	NA			2.16555	0.933107	3.09866	0.286052	1.28333	2.45038	0.589784	0.518952	2.74127	2.61094	2.31564	2.42455	0	0.21728	0.640875
LOC_Os01g62920	LOC_Os01g62920.1	homeodomain protein, putative, expressed	TALE		0.499998	0.72374	1.22374	2.79007	3.94575	6.51625	3.55728	4.80035	3.47963	6.03082	7.2285	6.28941	1.62153	3.275	3.47369
LOC_Os03g20700	LOC_Os03g20700.2;LOC_Os03g20700.1	magnesium-chelatase, putative, expressed			1.32677	0.668253	0.658514	50.6323	127.006	79.9209	127.486	127.823	125.709	81.8144	78.7746	79.1738	52.9573	48.7706	50.1691
LOC_Os08g13920	LOC_Os08g13920.1	glycosyl hydrolases family 16, putative, expressed			0.92118	0.220169	1.14135	65.2874	123.632	144.016	118.54	123.12	129.236	64.1273	184.999	182.921	63.0283	65.5094	67.3244
LOC_Os02g22380	LOC_Os02g22380.1	glycosyltransferase protein, putative, expressed			1.01073	0.330841	0.679891	9.5925	4.76071	5.98776	3.4989	5.48407	5.29914	6.51218	5.93481	5.51629	10.1616	7.98056	10.6353
LOC_Os01g20160	LOC_Os01g20160.1	OsHKT1;5 - Na+ transporter, expressed			1.79416	0.0317015	1.82586	0.524087	1.8176	1.85798	1.28551	2.3361	1.8312	2.13869	1.422	2.01326	0.947501	0.62476	0
LOC_Os04g41970	LOC_Os04g41970.1;MSTRG.22333.2	NA			0.791148	1.97684	1.18569	6.31479	3.64922	14.3644	3.94301	1.89505	5.10959	13.6901	15.5368	13.8662	5.38132	7.21587	6.34718
LOC_Os12g37840	LOC_Os12g37840.1;LOC_Os12g37840.2	boron transporter protein, putative, expressed			2.25749	0.688512	2.946	0.204627	0.978443	1.57688	1.07492	1.71292	0.147487	1.06745	1.80812	1.85507	0.440073	0	0.173808
LOC_Os03g21210	LOC_Os03g21210.1;MSTRG.17810.2;MSTRG.17810.3;MSTRG.17810.4	NA			1.03538	0.396603	0.638781	34.4159	16.791	22.1038	17.1385	14.8219	18.4127	21.1357	22.6397	22.536	38.4184	32.7366	32.0927
LOC_Os09g31310	LOC_Os09g31310.1	acetyltransferase, GNAT family, putative, expressed			2.96166	0.0620344	3.0237	0.694398	5.4095	5.64718	5.86163	5.44297	4.92391	7.45286	7.79872	1.68995	0	0	2.08319
LOC_Os02g32590	MSTRG.13820.1;LOC_Os02g32590.1;LOC_Os02g32590.2	HSF-type DNA-binding domain containing protein, expressed	HSF		1.11312	1.29251	0.179393	36.1542	16.7139	40.9413	16.2741	15.9821	17.8855	39.795	42.4117	40.6171	40.0998	33.1205	35.2422
LOC_Os02g29340	LOC_Os02g29340.1	HSF-type DNA-binding domain containing protein, expressed	HSF		1.07093	0.316997	0.753933	11.8402	5.63608	7.02106	6.45898	6.44806	4.00119	6.78396	7.09874	7.18048	13.2466	12.1541	10.1199
LOC_Os09g28354	LOC_Os09g28354.1;MSTRG.36701.2	NA	HSF		0.375813	1.62757	1.25175	14.6452	11.2866	34.8747	10.0797	13.0414	10.7388	33.0167	36.8202	34.7872	14.3251	16.4828	13.1277
LOC_Os03g06630	LOC_Os03g06630.1;LOC_Os03g06630.2;MSTRG.16575.3;MSTRG.16575.4	NA	HSF		2.25516	0.93076	1.3244	2.70591	12.9176	6.77636	18.3416	10.8073	9.60398	5.33076	7.56567	7.43266	2.79763	2.83704	2.48307
LOC_Os05g45410	LOC_Os05g45410.1	HSF-type DNA-binding domain containing protein, expressed	HSF		0.64244	1.39637	2.03881	1.61623	2.52289	6.64122	2.21899	1.60678	3.7429	6.60348	6.1924	7.12777	1.51685	0.937425	2.39443
LOC_Os02g32520	LOC_Os02g32520.1;MSTRG.13814.2;MSTRG.13814.3;MSTRG.13814.5;MSTRG.13814.4;LOC_Os02g32520.2;MSTRG.13814.7;MSTRG.13814.9;MSTRG.13814.8	NA			2.13274	1.0227	1.11005	145.809	33.2479	67.5502	29.5282	37.5764	32.6392	72.0589	64.8199	65.7718	174.767	122.462	140.197
LOC_Os08g04560	LOC_Os08g04560.1	decarboxylase, putative, expressed			1.28313	2.27265	0.989513	0.325824	0.792948	0.1641	0.916131	0.795354	0.667359	0	0.216213	0.276088	0	0.772394	0.205077
LOC_Os09g37330	LOC_Os09g37330.1	OsSAUR39 - Auxin-responsive SAUR gene family member, expressed			1.51288	0.484502	1.99738	13.1434	4.60557	3.2918	6.64924	4.47788	2.68959	3.46562	2.94417	3.46561	11.4361	16.1446	11.8495
LOC_Os04g57610	LOC_Os04g57610.1;LOC_Os04g57610.3;MSTRG.23646.3	NA	ARF		1.85319	1.2734	0.579787	8.05446	2.22932	5.38894	0.673254	3.30224	2.71247	5.42196	5.35511	5.38975	9.47237	6.77009	7.92093
LOC_Os09g37949	LOC_Os09g37949.1	serine/threonine-protein kinase SRPK1, putative, expressed			0.980951	0.0735701	1.05452	3.57932	1.81345	1.72329	1.24582	2.65474	1.53979	0.918034	0.827962	3.42387	3.53519	2.82949	4.37329
LOC_Os03g12730	LOC_Os03g12730.1	receptor protein kinase CLAVATA1 precursor, putative, expressed			3.94774	3.51108	0.43666	0.666372	0.0431847	0.492345	0.104901	0	0.024653	0.522879	0.663775	0.29038	1.42333	0.248447	0.327342
LOC_Os07g01810	LOC_Os07g01810.1	potassium channel protein, putative, expressed			0.624769	2.1337	1.50893	3.96431	2.57095	11.2824	2.44387	2.92761	2.34138	10.6085	12.5839	10.6547	2.88681	3.27767	5.72847
LOC_Os03g54100	LOC_Os03g54100.1;LOC_Os03g54100.2;MSTRG.19566.3	NA			0.367722	0.914468	1.28219	13.7814	10.6806	5.6665	8.19759	11.8653	11.979	5.18789	4.13648	7.67512	29.3516	6.13716	5.8553
LOC_Os03g50290	LOC_Os03g50290.1;LOC_Os03g50290.3;LOC_Os03g50290.2	14-3-3 protein, putative, expressed			0.156092	0.936409	1.0925	217.886	195.542	102.177	185.91	212.459	188.257	72.4703	155.808	78.2531	206.773	221.019	225.866
LOC_Os02g43940	LOC_Os02g43940.1	AP2 domain containing protein, expressed	ERF		1.44322	0.82681	2.27003	0.404025	1.09865	1.94875	0.902747	0.464045	1.92917	2.27454	1.59817	1.97354	0	0.12538	1.0867
LOC_Os03g02970	LOC_Os03g02970.1;MSTRG.16236.2;MSTRG.16236.3	NA		DCL701	1.77412	1.93034	0.156216	4.40197	1.28701	4.90538	1.61281	1.25163	0.9966	4.10017	5.60095	5.01501	2.97103	5.98403	4.25084
LOC_Os01g62410	LOC_Os01g62410.1;LOC_Os01g62410.2;MSTRG.4118.3	NA	MYB		0.763973	0.25913	1.0231	7.07661	4.16722	3.48209	3.97302	3.86797	4.66067	2.69962	2.5418	5.20485	7.42899	6.03953	7.76131
LOC_Os01g09800	LOC_Os01g09800.1;MSTRG.724.2;MSTRG.724.3;MSTRG.724.4	NA			2.51614	1.78679	0.729347	26.5731	4.64525	16.0283	4.21167	5.93186	3.79222	18.3667	21.504	8.21413	29.8788	26.3274	23.5131
LOC_Os03g45920	LOC_Os03g45920.1	tubulin/FtsZ domain containing protein, putative, expressed			1.28609	0.162254	1.44834	5.97931	14.5815	16.3172	17.6503	13.1803	12.914	17.6622	16.0195	15.2699	6.90929	6.2928	4.73584
LOC_Os11g31190	LOC_Os11g31190.1;MSTRG.8712.2	NA			1.83753	1.23089	0.606644	9.2103	32.9175	14.0246	31.5603	33.4281	33.764	15.036	12.364	14.674	10.6022	8.53306	8.49565
LOC_Os04g28420	LOC_Os04g28420.1;LOC_Os04g28420.2	peptidyl-prolyl isomerase, putative, expressed			1.21286	1.85428	0.641419	1.49982	3.47654	0.961509	3.7565	3.26097	3.41214	1.2229	0.532077	1.12955	0.773051	1.94346	1.78296
LOC_Os02g55910	LOC_Os02g55910.1;MSTRG.15750.2;MSTRG.15750.3;LOC_Os02g55910.2;MSTRG.15750.5	NA			0.456854	1.0649	0.60805	20.3355	14.8159	30.9954	14.7029	15.5653	14.1795	35.1903	30.1972	27.5986	25.9162	20.565	14.5254
LOC_Os05g04520	LOC_Os05g04520.1;MSTRG.24123.2;MSTRG.24123.3;MSTRG.24123.4;MSTRG.24123.5	NA			0.447976	0.81083	1.25881	48.6911	66.4208	116.517	70.0874	59.7513	69.4237	109.095	115.704	124.751	40.3668	54.3295	51.377
LOC_Os03g01320	LOC_Os03g01320.1;LOC_Os03g01320.2	LTPL116 - Protease inhibitor/seed storage/LTP family protein precursor, expressed			0.251992	2.67442	2.42243	10.358	8.69796	55.5262	7.05753	6.12995	12.9064	49.514	60.6297	56.4348	7.88252	12.2958	10.8956
LOC_Os05g03040	MSTRG.24024.2;MSTRG.24024.1;MSTRG.24024.7;MSTRG.24024.8;MSTRG.24024.9;MSTRG.24024.3;MSTRG.24024.4;MSTRG.24024.6;MSTRG.24024.5;MSTRG.24024.10;MSTRG.24024.11;LOC_Os05g03040.2;LOC_Os05g03040.3;LOC_Os05g03040.1	AP2 domain containing protein, expressed	AP2		0.941343	0.105757	1.0471	103.503	53.8988	50.0891	53.8466	49.7594	58.0905	31.0557	61.9377	57.2739	131.534	88.5946	90.3795
LOC_Os02g34560	LOC_Os02g34560.1;LOC_Os02g34560.2;MSTRG.13966.3	NA			1.09661	0.480092	0.616521	16.7082	7.81298	10.8978	6.62198	9.07584	7.74113	14.4013	6.78058	11.5115	15.7918	18.3518	15.981
LOC_Os06g48800	MSTRG.29707.1;LOC_Os06g48800.1	OsHKT2;4 - Na+ transporter, expressed			2.04226	0.0454141	1.99685	4.99898	1.21367	1.25248	1.79702	0.840862	1.00312	1.31113	1.61184	0.834474	5.13291	4.04143	5.82261
LOC_Os07g38130	LOC_Os07g38130.1	polygalacturonase inhibitor 1 precursor, putative, expressed			2.60925	1.61583	4.22508	0.935126	5.70601	17.4882	6.50043	3.49197	7.12562	17.5159	17.6432	17.3057	0	0	2.80538
LOC_Os03g12414	MSTRG.17058.1;MSTRG.17058.2;LOC_Os03g12414.2;MSTRG.17058.5	NA			2.87226	2.01635	0.855908	4.43053	0.605087	2.44794	0	0.734601	1.08066	1.98121	2.15747	3.20515	3.68026	4.32119	5.29012
LOC_Os01g72530	LOC_Os01g72530.1	OsCML31 - Calmodulin-related calcium sensor protein, expressed			2.71048	1.03363	1.67684	15.2299	99.6852	48.6941	110.753	96.7735	91.529	49.3078	57.5946	39.18	10.4272	16.9095	18.3529
LOC_Os02g52150	MSTRG.15452.1;MSTRG.15452.2;LOC_Os02g52150.1;LOC_Os02g52150.2	heat shock 22 kDa protein, mitochondrial precursor, putative, expressed			1.23303	0.896594	0.336433	4.08433	9.6006	5.15699	8.80803	12.3499	7.64386	4.11617	5.60198	5.75284	2.39833	3.7484	6.10625
LOC_Os12g38180	MSTRG.11341.1;LOC_Os12g38180.1;MSTRG.11341.3;MSTRG.11341.4;MSTRG.11341.5	NA			1.08008	0.213869	1.29395	6.86118	3.24536	2.79822	1.72949	4.25412	3.75246	3.61108	2.22802	2.55556	8.38589	6.62471	5.57295
LOC_Os04g51950	LOC_Os04g51950.1;MSTRG.23130.2;MSTRG.23130.4;MSTRG.23130.3	NA			0.538029	1.88293	1.3449	15.8369	10.9071	40.2278	8.71128	12.9623	11.0476	45.2482	34.3433	41.092	16.9567	15.6043	14.9497
LOC_Os06g11500	LOC_Os06g11500.1;MSTRG.27672.2	NA			3.11194	2.26403	5.37598	0.0200843	0.173638	0.834042	0	0.520915	0	1.21805	0.63906	0.645011	0	0	0.060253
LOC_Os03g42070	LOC_Os03g42070.1	cyclin, putative, expressed					0.00100149	0	1.06349	1.06275	0.916654	0.592997	1.68082	1.27706	0.854408	1.05679	0	0	0
LOC_Os05g33040	LOC_Os05g33040.1;LOC_Os05g33040.2;LOC_Os05g33040.3;MSTRG.25483.4;MSTRG.25483.5;MSTRG.25483.6;MSTRG.25483.7	NA			0.918664	0.602337	1.521	42.0729	22.2565	14.6601	21.3922	24.1518	21.2256	17.0553	11.4451	15.4798	43.342	42.9795	39.8973
LOC_Os02g24190	LOC_Os02g24190.1;LOC_Os02g24190.2;MSTRG.13393.4;MSTRG.13393.5;MSTRG.13393.6	NA			1.06773	0.304785	1.37251	9.34809	4.4597	3.61041	3.11708	5.17601	5.086	3.90969	3.12066	3.80086	9.04083	11.0029	8.00058
LOC_Os02g04010	MSTRG.12053.1;LOC_Os02g04010.1;LOC_Os02g04010.2;LOC_Os02g04010.4;MSTRG.12053.6;MSTRG.12053.7;MSTRG.12053.8	NA			2.36009	1.30251	1.05758	44.788	8.72378	21.5179	9.54567	7.08389	9.54179	26.9008	15.5715	22.0812	52.1152	40.7161	41.5329
LOC_Os03g10650	MSTRG.16898.1;LOC_Os03g10650.1;MSTRG.16898.3	NA			1.31522	0.140781	1.456	5.49452	13.6726	15.0741	12.3819	15.2781	13.3578	14.9807	15.5552	14.6863	3.07287	6.24319	7.16749
LOC_Os07g37010	LOC_Os07g37010.2;LOC_Os07g37010.1	cyclin, putative, expressed			1.34955	0.13799	1.48754	1.43823	3.66507	4.03294	5.33708	3.45987	2.19826	3.99435	3.73833	4.36614	1.82641	0.742487	1.74579
LOC_Os08g37390	LOC_Os08g37390.1;MSTRG.34685.2	NA			3.65284	1.64114	2.0117	0.158119	1.98884	0.637628	1.97663	1.85651	2.13339	0.717755	0.420675	0.774454	0	0	0.474358
LOC_Os10g41430	LOC_Os10g41430.1	cyclin, putative, expressed			0.375891	2.50033	2.87622	0.176627	0.229198	1.29683	0	0	0.687594	1.22067	0.996594	1.67324	0	0.289069	0.240811
LOC_Os09g12660	LOC_Os09g12660.1;LOC_Os09g12660.2	glucose-1-phosphate adenylyltransferase large subunit, chloroplast precursor, putative, expressed			1.68007	0.404653	2.08472	1.15729	3.70845	4.90914	4.61322	2.83871	3.67341	5.77346	3.77823	5.17572	1.32198	1.81009	0.339785
LOC_Os07g47100	LOC_Os07g47100.2;LOC_Os07g47100.1;LOC_Os07g47100.3;MSTRG.32472.4;MSTRG.32472.5	NA			1.57067	0.622203	0.948466	10.4893	31.1577	20.2425	29.4016	29.7653	34.3061	22.7938	19.4109	18.5227	10.2273	11.9381	9.30253
LOC_Os02g49720	LOC_Os02g49720.1;LOC_Os02g49720.2;LOC_Os02g49720.7;LOC_Os02g49720.6;MSTRG.15237.6;MSTRG.15237.7	NA			1.33474	0.350164	0.984577	2.54393	6.41656	5.03376	7.29859	5.57592	6.37516	5.10276	4.74215	5.25636	1.04757	3.80204	2.78217
LOC_Os01g62900	LOC_Os01g62900.1;MSTRG.4163.2;MSTRG.4163.3	NA			2.26462	0.849895	1.41473	16.4435	3.42196	6.16763	4.72928	4.24566	1.29093	5.98777	5.71606	6.79906	16.2983	17.7255	15.3067
LOC_Os07g48630	LOC_Os07g48630.1;LOC_Os07g48630.2;MSTRG.32607.3	NA	EIL		0.688126	1.07481	0.386683	227.941	141.474	298.007	145.993	138.064	140.364	295.459	300.98	297.581	235.091	216.143	232.589
LOC_Os02g43790	LOC_Os02g43790.1	ethylene-responsive transcription factor, putative, expressed	ERF		3.65093	1.21229	2.43864	1.54421	19.3974	8.3716	23.895	16.7622	17.535	8.02919	12.6265	4.4591	1.66194	1.29629	1.67439
LOC_Os01g25484	LOC_Os01g25484.1;LOC_Os01g25484.2;LOC_Os01g25484.3	ferredoxin--nitrite reductase, putative, expressed			1.49217	1.03308	0.459088	19.5813	55.0847	26.9179	53.9322	58.6868	52.6351	28.4629	24.558	27.733	18.9442	19.3331	20.4667
LOC_Os03g18070	LOC_Os03g18070.1;MSTRG.17552.3;MSTRG.17552.4;MSTRG.17552.2	NA			0.359142	1.25694	0.897801	94.5626	73.7236	176.191	69.3578	74.9086	76.9045	170.194	170.053	188.326	87.0328	97.4126	99.2424
LOC_Os07g49310	LOC_Os07g49310.2;LOC_Os07g49310.1;MSTRG.32677.3;MSTRG.32677.4	NA			2.34203	1.35366	0.988375	3.98506	20.2049	7.90616	19.2229	20.7346	20.6572	7.81866	8.14481	7.75502	4.38376	3.95991	3.61152
LOC_Os08g03350	LOC_Os08g03350.1	amino acid transporter, putative, expressed			2.3292	2.1706	0.158606	115.982	23.0797	103.907	20.2631	24.3571	24.6189	70.4386	116.616	124.666	171.905	83.517	92.5239
LOC_Os11g17080	LOC_Os11g17080.1;LOC_Os11g17080.2	OsMPK15 - Putative MAPK based on amino acid sequence homology, expressed			1.63515	1.10178	0.533371	3.82042	1.22994	2.63968	0.877836	0.969132	1.84284	2.86984	1.78789	3.2613	4.61412	3.42195	3.42519
LOC_Os06g49430	LOC_Os06g49430.1;LOC_Os06g49430.2	CGMC_MAPKCMGC_2.11 - CGMC includes CDA, MAPK, GSK3, and CLKC kinases, expressed			1.5214	1.83197	0.310571	78.2019	27.2415	96.9859	28.3931	23.4061	29.9251	95.426	93.6332	101.898	78.3387	76.9837	79.2834
LOC_Os02g05480	LOC_Os02g05480.1;LOC_Os02g05480.2	CGMC_MAPKCMGC_2_SLT2y_ERK.1 - CGMC includes CDA, MAPK, GSK3, and CLKC kinases, expressed			1.28952	0.541794	0.747722	57.5483	23.5423	34.2725	22.4998	28.1075	20.0196	35.7159	31.2533	35.8483	63.7159	52.1911	56.7379
LOC_Os01g32660	LOC_Os01g32660.3;MSTRG.1957.1;LOC_Os01g32660.1;LOC_Os01g32660.2;LOC_Os01g32660.4;LOC_Os01g32660.5;MSTRG.1957.7;MSTRG.1957.8	NA			0.65686	1.07944	0.422577	31.0576	19.6985	41.6271	17.2652	20.1445	21.6857	41.0449	41.3787	42.4576	31.5238	31.4907	30.1582
LOC_Os03g17700	LOC_Os03g17700.1;MSTRG.17522.2;MSTRG.17522.4;MSTRG.17522.3	NA			2.46987	0.577036	3.04691	14.2821	79.1221	118.033	80.5867	72.7217	84.0578	113.504	123.199	117.395	12.8621	19.0105	10.9736
LOC_Os02g44870	MSTRG.14781.1;LOC_Os02g44870.1	dehydrin, putative, expressed			2.69159	1.737	0.954592	406.416	62.9101	209.706	29.1872	13.5753	145.968	268.998	70.6566	289.462	386.959	407.182	425.108
LOC_Os05g46480	LOC_Os05g46480.1;LOC_Os05g46480.2;LOC_Os05g46480.3;LOC_Os05g46480.4;MSTRG.26417.5	NA			0.823222	1.18608	0.362863	4.3413	7.68129	3.37588	8.13679	8.9767	5.93039	2.87151	3.61804	3.63809	2.21074	6.52851	4.28465
LOC_Os02g44990	LOC_Os02g44990.1	OsFBDUF13 - F-box and DUF domain containing protein, expressed			1.81071	0.516941	1.29377	5.21059	18.2795	12.7747	16.5132	18.9651	19.3602	20.8946	0	17.4294	6.6998	0	8.93197
LOC_Os04g09920	LOC_Os04g09920.1	cytochrome P450, putative, expressed			1.60206	1.55091	3.15297	0.0991717	0.301062	0.882115	0.574797	0.328389	0	0.545268	1.21295	0.888122	0	0	0.297515
LOC_Os03g12660	LOC_Os03g12660.1;MSTRG.17079.2;MSTRG.17079.3	NA			2.68443	0.240275	2.44416	4.83061	0.751463	0.887642	0.299247	0.990809	0.964335	0.220628	1.78778	0.65452	6.29417	5.4421	2.75557
LOC_Os06g48060	MSTRG.29658.1;LOC_Os06g48060.1;MSTRG.29658.3	NA			0.970325	0.999521	1.96985	2.4308	4.76263	9.52209	6.21632	3.28513	4.78643	10.0885	10.0335	8.44429	3.40229	0.948911	2.9412
LOC_Os03g49990	LOC_Os03g49990.1	GRAS family transcription factor domain containing protein, expressed	GRAS		0.726017	0.586752	1.31277	86.9846	52.5883	35.0154	52.8894	55.6857	49.1899	29.4932	37.7095	37.8436	94.8109	79.9799	86.163
LOC_Os08g32870	MSTRG.34360.1	NA						0	0	1.09824	0	0	0	0.995472	0.800754	1.49849	0	0	0
LOC_Os10g33210	MSTRG.6433.1	NA			2.08207	3.10619	5.18827	2.25298	0.532095	0.061792	0	1.59629	0	0	0.185376	0	3.11763	1.53497	2.10633
LOC_Os10g33210	LOC_Os10g33210.1	peptide transporter PTR3-A, putative, expressed			0.518767	1.03457	0.515801	17.0633	11.9097	24.3969	12.0149	11.3259	12.3881	22.0647	25.0925	26.0335	19.0373	17.4102	14.7424
LOC_Os04g50950	LOC_Os04g50950.1	peptide transporter PTR2, putative, expressed						1.06943	0	0.442274	0	0	0	0.37788	0.627332	0.321609	0.716883	0.367934	2.12347
LOC_Os03g60080	LOC_Os03g60080.1	NAC domain-containing protein 67, putative, expressed	NAC		0.663568	0.497416	1.16098	149.192	236.319	333.608	316.374	94.7363	297.847	293.461	300.757	406.605	150.086	146.772	150.718
LOC_Os02g10920	LOC_Os02g10920.1;LOC_Os02g10920.2;LOC_Os02g10920.3;LOC_Os02g10920.4;LOC_Os02g10920.5;MSTRG.12683.1;LOC_Os02g10920.6	zinc finger family protein, putative, expressed			1.03912	0.502141	0.536981	90.6186	44.0972	62.4554	45.4695	43.0618	43.7601	60.0208	64.539	62.8064	86.7287	87.8588	97.2682
LOC_Os03g57240	LOC_Os03g57240.1	ZOS3-19 - C2H2 zinc finger protein, expressed			1.14123	1.76829	0.627065	12.3032	27.1371	7.96625	31.3356	22.6358	27.4398	12.2812	11.6176	0	17.9041	0	19.0056
LOC_Os07g12890	LOC_Os07g12890.2;LOC_Os07g12890.1;MSTRG.30677.3	NA			1.1002	0.035071	1.06513	15.2327	32.6567	31.8724	35.5907	25.2755	37.1037	31.5166	30.8747	33.2258	12.7113	19.0142	13.9727
LOC_Os08g10630	LOC_Os08g10630.1	metal cation transporter, putative, expressed			2.4686	0.497271	1.97133	0.401684	2.22335	1.57512	2.29027	2.74978	1.63	1.32837	1.94455	1.45244	0	0.459381	0.74567
LOC_Os07g48980	LOC_Os07g48980.1	nicotianamine synthase, putative, expressed			1.78541	1.32837	0.457041	1.97208	6.79807	2.70712	7.22684	7.11628	6.0511	3.95726	2.44164	1.72245	2.44124	1.25245	2.22254
LOC_Os09g26660	LOC_Os09g26660.1;MSTRG.36579.2;MSTRG.36579.3	NA			1.25619	0.797043	0.459151	7.13144	2.98556	5.18751	2.43137	2.26854	4.25675	6.89566	4.95788	3.70899	5.98853	8.63184	6.77396
LOC_Os05g45210	MSTRG.26319.1;MSTRG.26319.2;LOC_Os05g45210.2;LOC_Os05g45210.3;LOC_Os05g45210.1;MSTRG.26319.6;MSTRG.26319.7	NA			2.00033	1.04226	0.958071	9.38999	2.34695	4.83345	2.42905	2.66578	1.94603	6.29723	4.70136	3.50175	11.1888	7.38806	9.5931
LOC_Os11g14380	MSTRG.8171.1	NA			1.72217	1.34606	3.06823	0.0856993	0.282749	0.718797	0	0.848248	0	0.994078	0.478119	0.684194	0	0	0.257098
LOC_Os11g14380	LOC_Os11g14380.1	resistance protein LR10, putative, expressed			3.08591	1.17622	4.26213	0.187106	1.58868	3.59018	1.0864	1.7997	1.87995	2.84394	4.1295	3.79709	0	0.033347	0.52797
LOC_Os02g55890	LOC_Os02g55890.1	inorganic H+ pyrophosphatase, putative, expressed			0.794434	0.604856	1.39929	10.2861	5.93067	3.89963	8.30274	3.97936	5.50991	3.91561	4.53235	3.25094	10.5385	9.68998	10.6299
LOC_Os06g43660	LOC_Os06g43660.1;LOC_Os06g43660.3	inorganic H+ pyrophosphatase, putative, expressed			1.21508	0.771697	0.443385	82.9537	192.58	112.8	182.954	194.41	200.377	108.069	117.109	113.22	27.6463	110.755	110.46
LOC_Os09g28440	LOC_Os09g28440.1	AP2 domain containing protein, expressed	ERF		4.7393	0.280289	4.45901	1.4924	39.8617	32.8231	43.1972	36.4001	39.9876	42.8242	0	55.6452	1.8358	1.44209	1.1993
LOC_Os05g51690	LOC_Os05g51690.2;LOC_Os05g51690.1;MSTRG.26846.1;LOC_Os05g51690.3;MSTRG.26846.5;MSTRG.26846.6	NA			1.43409	0.702837	0.731255	55.4667	20.5271	33.412	14.1658	24.7444	22.6711	29.3619	34.0965	36.7775	54.4965	58.7414	53.1622
LOC_Os04g25540	LOC_Os04g25540.1	ribosomal protein L27, putative, expressed			0.654655	0.379053	1.03371	101.36	64.3866	49.5096	47.4112	76.4151	69.3335	53.2776	45.4634	49.7878	112.076	104.762	87.2423
LOC_Os05g50710	LOC_Os05g50710.1;MSTRG.26754.2	NA			0.999291	0.987996	1.98729	75.5386	151.003	299.503	155.284	147.505	150.22	279.416	312.072	307.023	35.192	56.2508	135.173
LOC_Os02g05980	LOC_Os02g05980.1	phytosulfokine receptor precursor, putative, expressed					1.94617	0	1.83957	0.477374	1.85533	2.1487	1.51467	0	0	1.43212	0	0	0
LOC_Os01g27880	LOC_Os01g27880.1;MSTRG.1782.2	NA			1.30626	1.02167	0.28459	9.46757	23.4133	11.5321	25.4527	21.6968	23.0905	11.7964	9.60885	13.1911	9.25321	7.45325	11.6963
LOC_Os02g34600	LOC_Os02g34600.1;LOC_Os02g34600.2	CAMK_CAMK_like.13 - CAMK includes calcium/calmodulin depedent protein kinases, expressed			2.38063	1.61364	0.766992	72.9686	14.0118	42.8794	14.0136	14.1176	13.9042	40.3448	45.568	42.7253	66.339	75.9951	76.5716
LOC_Os02g58080	LOC_Os02g58080.1;MSTRG.15967.2	NA			0.480774	1.07913	0.598353	16.3825	11.7395	24.8028	11.5668	12.0947	11.5571	23.7541	23.5559	27.0985	14.3172	14.8895	19.9407
LOC_Os03g49380	LOC_Os03g49380.1;LOC_Os03g49380.2;MSTRG.19198.3;LOC_Os03g49380.3	lipoxygenase, putative, expressed			1.60197	1.23233	0.36964	61.107	20.1303	47.2953	22.9585	18.2407	19.1917	22.3756	57.9254	61.5849	67.5395	60.7441	55.0374
LOC_Os03g49350	LOC_Os03g49350.1	lipozygenase protein, putative, expressed			0.91681	0.806221	1.72303	2.69133	5.08106	8.88487	4.80386	5.20921	5.23011	8.21112	8.15957	10.2839	4.24911	1.60241	2.22247
LOC_Os11g09010	LOC_Os11g09010.3;LOC_Os11g09010.1;LOC_Os11g09010.2	lipase, putative, expressed			1.62055	0.0664833	1.55407	11.357	34.9219	33.3491	34.3819	38.2137	32.1701	40.5339	21.1326	38.381	7.976	15.6545	10.4404
LOC_Os06g45500	LOC_Os06g45500.1	copper-transporting ATPase, putative, expressed			1.05395	1.29516	0.241214	8.97661	4.32357	10.6102	4.06985	5.47372	3.42715	10.6632	11.9786	9.18893	9.10382	10.4562	7.36979
LOC_Os02g53690	LOC_Os02g53690.1	growth regulating factor protein, putative, expressed	GRF		1.23993	0.438238	1.67816	0.214229	0.50598	0.685577	0.443753	0.580518	0.493669	0.73824	0.462881	0.855609	0	0.329222	0.313465
LOC_Os06g24070	MSTRG.28363.1;LOC_Os06g24070.1;MSTRG.28363.3;MSTRG.28363.4;MSTRG.28363.5	NA	G2-like		0.0203195	1.08057	1.10089	87.683	86.4567	40.8804	80.9002	86.343	92.1268	44.6663	35.1205	42.8544	94.1826	92.6223	76.244
LOC_Os07g15460	LOC_Os07g15460.1;LOC_Os07g15460.2	metal transporter Nramp6, putative, expressed			2.84139	1.27068	1.57071	5.82	0.812042	1.95926	0.192633	1.29675	0.946745	2.89397	1.99538	0.988432	7.91009	4.81785	4.73206
LOC_Os02g50480	LOC_Os02g50480.1;MSTRG.15304.2	NA			1.11176	0.420863	0.690894	6.38419	2.95416	3.95481	4.22719	1.99238	2.6429	4.17293	4.16123	3.53027	6.40465	6.60332	6.14459
LOC_Os09g39400	LOC_Os09g39400.1;LOC_Os09g39400.2;MSTRG.37477.3	NA			1.54897	1.42542	0.12355	83.0434	28.3805	76.2277	21.7992	38.5117	24.8304	75.1411	76.955	76.5871	108.951	32.3014	107.878
LOC_Os05g50850	LOC_Os05g50850.1	expressed protein			5.9421	15.5827	9.6406	0.275643	16.9472	0.000345333	14.2205	14.9153	21.7058	0	0.001036	0	0.82693	0	0
LOC_Os07g43604	LOC_Os07g43604.1;MSTRG.32213.2	NA			3.62117	5.1445	8.76567	3.36716	0.273643	0.00773633	0	0	0.820929	0	0	0.023209	3.2885	3.84605	2.96694
LOC_Os07g30800	MSTRG.31333.1	NA			1.13232	9.88011	8.74779	2.60435	5.70903	0.00605833	3.49402	5.317	8.31608	0	0	0.018175	2.7864	1.89184	3.13483
LOC_Os01g71620	LOC_Os01g71620.1;MSTRG.4875.2;MSTRG.4875.3;MSTRG.4875.4;MSTRG.4875.5	NA			4.91781	13.0643	8.14648	0.0489263	1.47894	0.000172667	1.15211	1.46056	1.82416	0	0.000518	0	0	0.146779	0
LOC_Os04g06590	LOC_Os04g06590.1;MSTRG.20593.2;MSTRG.20593.3	NA			6.38076	1.60302	7.98378	17.0449	0.204548	0.0673347	0	0	0.613645	0	0.197122	0.00488232	15.2636	16.812	19.0592
LOC_Os09g30350	LOC_Os09g30350.1	expressed protein			0.311178	6.91996	7.23114	122.13	98.4347	0.812892	293.689	1.14162	0.473894	0.297521	0.619095	1.52206	125.114	127.761	113.516
LOC_Os03g14654	LOC_Os03g14654.1	LTPL108 - Protease inhibitor/seed storage/LTP family protein precursor, expressed			1.81717	4.99248	6.80965	3.73778	1.0607	0.03332	2.68992	0.238677	0.253491	0	0	0.09996	3.23531	4.71987	3.25815
LOC_Os07g44850	LOC_Os07g44850.1	gibberellin receptor GID1L2, putative, expressed			4.23711	2.5575	6.79461	5.35079	0.28374	0.0481987	0	0	0.851219	0	0	0.144596	6.51238	5.44995	4.09003
LOC_Os08g36774	MSTRG.34644.1	NA			0.55655	6.19369	6.75024	1.45489	0.989218	0.0135147	1.03286	1.33708	0.597724	0	0.040544	0	3.94948	0	0.415195
LOC_Os11g20239	MSTRG.8373.1;MSTRG.8373.2;MSTRG.8373.3;MSTRG.8373.4;MSTRG.8373.5	NA			4.69472	1.97356	6.66827	41.6476	1.6082	0.409487	1.19907	1.06046	2.56505	0.192159	1.00718	0.0291191	40.7775	44.5738	39.5914
LOC_Os11g19240	LOC_Os11g19240.1	transmembrane amino acid transporter protein, putative, expressed			1.59856	4.73485	6.33342	4.31639	1.4253	0.053527	2.75585	1.35183	0.168213	0	0	0.160581	6.08491	3.79134	3.07293
LOC_Os03g27370	LOC_Os03g27370.1;MSTRG.18176.2	NA			0.596898	5.55542	6.15232	0.190618	0.126032	0.00267998	0.0517211	0.0519058	0.274468	0.00803995	0	0	0.231726	0.202577	0.137551
LOC_Os03g50270	MSTRG.19263.1;MSTRG.19263.2;LOC_Os03g50270.1	expressed protein			0.825136	5.12008	5.94521	75.9733	42.8815	1.23303	46.5697	41.4752	40.5997	1.06542	1.16662	1.46705	221.233	6.58257	0.104098
LOC_Os07g07870	LOC_Os07g07870.1	LTPL77 - Protease inhibitor/seed storage/LTP family protein precursor, putative, expressed			0.17505	5.90537	5.73032	1.71627	1.93768	0.0323287	2.404	1.11249	2.29654	0	0.096986	0	0	3.81744	1.33138
LOC_Os10g23240	MSTRG.6003.1;LOC_Os10g23240.1	expressed protein			4.76907	0.909029	5.6781	12.6717	0.464731	0.24749	0.991675	0.301843	0.100676	0.489821	0	0.252648	15.4619	11.4056	11.1476
LOC_Os06g14240	LOC_Os06g14240.1	hsp20/alpha crystallin family protein, putative, expressed			1.49008	7.09141	5.60133	1.05172	2.95432	0.0216637	2.08882	2.89705	3.8771	0	0.064991	0	0.92236	0.792503	1.44029
LOC_Os06g30370	MSTRG.28623.1	NA		FLT712	1.33276	4.23773	5.57048	3.60649	1.43181	0.075893	2.45214	1.84328	0	0	0	0.227679	5.02939	3.11965	2.67042
LOC_Os04g49210	MSTRG.22918.1;LOC_Os04g49210.1;MSTRG.22918.3;MSTRG.22918.4;MSTRG.22918.5	NA			9.11219	3.62804	5.48415	112.797	0.203823	2.52	0.0406011	0.548019	0.0228473	2.89682	3.80842	0.854779	113.313	110.277	114.8
LOC_Os03g42520	LOC_Os03g42520.1	expressed protein			2.9793	2.4754	5.4547	1.72473	0.218708	0.0393273	0	0	0.656123	0.117982	0	0	2.28309	1.56124	1.32987
LOC_Os01g63930	LOC_Os01g63930.1;LOC_Os01g63930.2	cytochrome P450, putative, expressed			1.3247	4.07443	5.39914	30.6647	12.2423	0.72667	14.6773	14.5112	7.53846	0	1.30041	0.8796	30.6503	31.5641	29.7797
LOC_Os03g13870	MSTRG.17190.1;LOC_Os03g13870.1	expressed protein			1.5508	3.78481	5.33561	19.4761	6.64758	0.482305	6.23351	7.03118	6.67806	0	0	1.44691	28.511	0	29.9173
LOC_Os02g55430	MSTRG.15720.1;LOC_Os02g55430.1	alginate regulatory protein AlgP, putative, expressed			1.57362	3.72373	5.29735	456.14	153.247	11.5995	0	0	459.74	13.9134	20.885	0	449.09	465.311	454.019
LOC_Os04g42240	MSTRG.22359.1;MSTRG.22359.2;MSTRG.22359.4	NA			4.66868	0.460118	5.1288	28.6274	1.12556	0.818199	0.878446	0.9427	1.55553	2.04243	0.183377	0.228795	35.5313	27.8362	22.5146
LOC_Os03g12510	LOC_Os03g12510.1;MSTRG.17065.3;MSTRG.17065.2;MSTRG.17065.4	NA			1.521	3.5318	5.0528	42.946	14.9643	1.29384	15.4071	17.0899	12.396	0.393125	1.8488	1.63959	40.0228	39.3038	49.5115
LOC_Os01g03320	LOC_Os01g03320.1	BBTI2 - Bowman-Birk type bran trypsin inhibitor precursor, expressed			2.46762	2.50201	4.96962	102.458	18.5234	3.26995	13.0302	26.124	16.416	2.35268	4.43956	3.01762	108.219	89.4002	109.755
LOC_Os08g10290	LOC_Os08g10290.1	SHR5-receptor-like kinase, putative, expressed			5.08455	0.245783	4.83876	17.9061	0.527716	0.625732	0.644893	0.410116	0.528138	0.242055	0.738607	0.896533	18.0503	16.0456	19.6225
LOC_Os10g42130	LOC_Os10g42130.1;MSTRG.7181.2	NA	NAC		1.97573	2.7703	4.74603	5.28	1.34239	0.19676	0.747838	0.607904	2.67143	0	0.590279	0	6.4806	4.69797	4.66143
LOC_Os10g23050	LOC_Os10g23050.1;MSTRG.5986.2;MSTRG.5986.3	NA	bHLH		2.37774	2.36773	4.74548	49.5399	9.53197	1.84682	7.2244	12.17	9.20153	1.28437	2.05229	2.2038	46.5293	52.1268	49.9635
LOC_Os02g44132	LOC_Os02g44132.1;LOC_Os02g44132.2	expressed protein			0.97334	3.69582	4.66916	4.09483	2.0856	0.160945	2.09957	0	4.15723	0.227728	0.255107	0	3.75998	3.74882	4.77568
LOC_Os05g38860	LOC_Os05g38860.1	expressed protein			1.98152	2.60317	4.58469	4.41309	1.11749	0.183913	1.23042	0.960194	1.16186	0.221082	0.330658	0	3.00193	7.77515	2.46218
LOC_Os11g03370	LOC_Os11g03370.1	no apical meristem protein, putative, expressed	NAC		1.83883	2.58333	4.42216	1.29971	0.363334	0.060624	0	0.203855	0.886146	0	0.181872	0	0.836045	1.41335	1.64975
LOC_Os12g07030	LOC_Os12g07030.1;MSTRG.9965.3;MSTRG.9965.2	NA			2.83285	1.50589	4.33874	28.2605	3.96649	1.39665	5.93292	3.16584	2.80072	1.19708	0.96322	2.02965	30.5549	28.9389	25.2876
LOC_Os02g02120	LOC_Os02g02120.1;MSTRG.11871.2	NA			6.40726	2.18011	4.22715	3.3849	0.0398813	0.180737	0	0	0.119644	0.436892	0	0.105319	2.87036	4.08306	3.20129
LOC_Os03g06835	LOC_Os03g06835.1;MSTRG.16593.2	NA			3.8625	8.06655	4.20405	0.0927118	1.34854	0.00503025	0.929303	1.65733	1.45899	0	0.0150908	0	0	0.278135	0
LOC_Os01g53820	MSTRG.3366.1	NA			1.52422	2.59643	4.12065	3.81101	1.32496	0.219078	1.41853	1.95993	0.596433	0.435669	0.221566	0	3.35852	4.55907	3.51545
LOC_Os03g08900	LOC_Os03g08900.1	MATE efflux family protein, putative, expressed			2.67558	1.43984	4.11542	31.3405	4.90543	1.80818	3.85376	5.31512	5.5474	1.5613	1.40964	2.45362	34.3223	33.6579	26.0413
LOC_Os05g32980	MSTRG.25476.1	NA			4.74403	8.85862	4.11459	0.44744	11.9903	0.0258297	8.67798	10.5166	16.7763	0.077489	0	0	0.599706	0.117508	0.625107
LOC_Os02g38740	LOC_Os02g38740.1	expressed protein			0.751071	4.86102	4.10995	0.772471	1.3001	0.0447367	1.01707	1.71646	1.16677	0	0.13421	0	1.34996	0.528584	0.438869
LOC_Os01g42234	LOC_Os01g42234.1;LOC_Os01g42234.2;MSTRG.2493.3;MSTRG.2493.4	NA			5.54227	1.46415	4.07813	73.7373	1.58233	4.36565	2.34607	1.90282	0.498105	4.2044	3.74691	5.14564	85.7455	65.0799	70.3866
LOC_Os11g07911	LOC_Os11g07911.1	expressed protein			4.49245	0.415861	4.07659	2.44482	0.108614	0.144901	0.325842	0	0	0	0	0.434704	3.45937	1.92988	1.94522
LOC_Os02g30910	MSTRG.13735.1;LOC_Os02g30910.1;MSTRG.13735.3	NA			1.86072	2.16124	4.02196	9.44193	2.59973	0.581206	3.18473	1.66661	2.94786	0.341616	0.32138	1.08062	8.08911	12.2146	8.02212
LOC_Os12g09540	LOC_Os12g09540.1	phosphoribosylamine--glycine ligase, putative, expressed			1.59497	2.37258	3.96755	10.604	3.51024	0.677828	1.53705	4.33457	4.6591	0.846901	0.76017	0.426414	10.1216	10.3264	11.3641
LOC_Os09g37690	LOC_Os09g37690.1	flavin-containing monooxygenase family protein, putative, expressed			0.289811	4.16678	3.87697	0.570459	0.697375	0.0388277	0.879776	0.563744	0.648606	0	0.116483	0	1.71138	0	0
LOC_Os02g27660	MSTRG.13586.1	NA			1.75302	2.11573	3.86875	2.60681	0.773386	0.178442	0	0	2.32016	0.294169	0	0.241158	1.57614	2.99775	3.24654
LOC_Os03g04890	LOC_Os03g04890.1	zinc finger family protein, putative, expressed			4.52102	0.720634	3.80039	13.3294	0.580558	0.956706	0.685365	0.073933	0.982377	0.819711	0.811412	1.23899	14.2751	12.3254	13.3876
LOC_Os01g12210	LOC_Os01g12210.1	aluminum-activated malate transporter, putative, expressed			1.57375	2.19838	3.77213	10.3462	3.47566	0.757282	3.00968	3.64264	3.77465	0.638363	0.879563	0.753921	9.26336	11.0436	10.7317
LOC_Os12g01180	MSTRG.9535.1;MSTRG.9535.2;MSTRG.9535.3;LOC_Os12g01180.1;LOC_Os12g01180.2	WRKY57, expressed	WRKY		1.5138	2.23846	3.75226	5.49494	1.92426	0.407775	1.18894	2.85132	1.73251	0.219525	0.830392	0.173409	6.51135	4.60414	5.36932
LOC_Os06g05920	LOC_Os06g05920.1	Rf1, mitochondrial precursor, putative, expressed			1.00789	4.74569	3.7378	0.221274	0.444976	0.016586	0.282496	0.600369	0.452063	0	0	0.049758	0	0.458008	0.205814
LOC_Os06g40415	MSTRG.29099.1;LOC_Os06g40415.1	expressed protein			6.928	10.6048	3.67677	0.106042	12.9126	0.00829201	10.7674	15.9487	12.0219	0	0.024876	0	0.318127	0	0
LOC_Os08g33710	MSTRG.34426.1;LOC_Os08g33710.1	ribonuclease T2 family domain containing protein, expressed			3.90917	0.23475	3.67442	161.244	10.7327	12.6292	10.5299	9.37752	12.2906	16.39	14.3508	7.14667	165.334	166.109	152.29
LOC_Os05g07980	LOC_Os05g07980.1	DUF630/DUF632 domains containing protein, putative, expressed			1.48808	5.15007	3.66199	0.139037	0.39002	0.010984	0.423115	0.355977	0.390967	0	0.032952	0	0	0.212859	0.204251
LOC_Os11g14190	LOC_Os11g14190.1;LOC_Os11g14190.2	ARGOS, putative, expressed			3.10553	0.539591	3.64512	45.4705	5.28291	3.63446	5.86904	5.14582	4.83386	5.4678	3.22212	2.21346	46.5386	43.6279	46.2449
LOC_Os08g41680	LOC_Os08g41680.1;MSTRG.35049.2	NA			0.437693	4.06084	3.62314	4.62273	6.2612	0.375166	4.32385	7.74996	6.70978	0	0.0309579	1.09454	7.48682	0	6.38138
LOC_Os01g53260	LOC_Os01g53260.1	WRKY23, expressed	WRKY		3.40896	0.13924	3.5482	1.12615	0.106022	0.0962677	0	0.318066	0	0	0.288803	0	1.58848	1.0348	0.755157
LOC_Os09g23780	MSTRG.36374.1;LOC_Os09g23780.1	expressed protein			4.73795	1.18997	3.54797	9.56962	0.358617	0.818178	0.016527	0.312578	0.746746	0.853691	0.549155	1.05169	8.10056	8.93029	11.678
LOC_Os06g05000	LOC_Os06g05000.1;MSTRG.27162.2	NA			2.85643	0.679939	3.53637	45.1657	6.23647	3.89275	3.60081	7.04517	8.06341	4.97211	2.81695	3.8892	49.9572	36.4689	49.0711
LOC_Os04g27790	LOC_Os04g27790.1;MSTRG.21408.2	NA			3.11751	0.414782	3.53229	6.78529	0.781818	0.586467	0.132501	1.25901	0.953941	1.04397	0.359062	0.356365	6.82647	8.28164	5.24777
LOC_Os05g49730	MSTRG.26667.1;LOC_Os05g49730.1	protein phosphatase 2C, putative, expressed			2.14533	1.36848	3.51381	2.32755	0.526127	0.203768	0.721144	0	0.857238	0.372603	0	0.238702	2.54738	2.14838	2.28688
LOC_Os07g46920	MSTRG.32452.1;LOC_Os07g46920.1	sex determination protein tasselseed-2, putative, expressed			3.86905	0.365574	3.50348	2.8134	0.192544	0.248073	0	0.577633	0	0.385385	0.325344	0.0334889	3.45117	2.60982	2.3792
LOC_Os06g38780	LOC_Os06g38780.1;MSTRG.28968.2	NA			3.40039	0.102136	3.50252	8.2581	0.782099	0.728645	0.45659	0.609609	1.2801	0.807798	1.37814	0	9.27157	6.09885	9.40388
LOC_Os01g57240	LOC_Os01g57240.1;MSTRG.3647.2	NA			4.92855	1.45816	3.47039	180.566	5.92917	16.2908	5.628	4.61852	7.541	15.6981	13.7841	19.3903	182.176	165.153	194.368
LOC_Os10g06580	LOC_Os10g06560.1;MSTRG.5401.1;MSTRG.5401.3;LOC_Os10g06580.1	cyclin-dependent kinase G-1, putative, expressed			1.81236	1.64959	3.46195	1.58455	0.451163	0.143799	0.656076	0.530269	0.167143	0.137867	0.190721	0.10281	1.60322	1.21519	1.93526
LOC_Os02g32469	MSTRG.13810.1;LOC_Os02g32469.1;LOC_Os02g32469.2	expressed protein			1.22906	2.22506	3.45412	591.057	252.143	53.9307	238.618	253.936	263.875	149.669	5.34832	6.77512	586.565	611.607	574.999
LOC_Os01g04580	LOC_Os01g04580.1	Ser/Thr protein kinase, putative, expressed			4.2461	0.854393	3.39171	1.34721	0.0709957	0.12836	0	0	0.212987	0.38508	0	0	1.21372	1.05954	1.76837
LOC_Os02g46930	MSTRG.14981.1;MSTRG.14981.2;LOC_Os02g46930.1	jmjC domain containing protein, expressed		JMJ707	3.98654	0.597442	3.3891	37.9799	2.396	3.62522	1.56636	4.04161	1.58002	3.53172	2.76423	4.57971	35.6043	42.2328	36.1026
LOC_Os05g46510	LOC_Os05g46510.1;MSTRG.26425.2	NA			2.19897	1.179	3.37797	11.3473	2.47136	1.09149	3.68903	2.62869	1.09637	0.874462	1.10121	1.2988	15.353	9.41678	9.272
LOC_Os05g02450	MSTRG.23966.1;LOC_Os05g02450.1;MSTRG.23966.4	NA			2.23815	1.13823	3.37638	3.70131	0.784519	0.35642	0	1.83869	0.51487	0.174317	0.894944	0	3.59603	4.50828	2.99961
LOC_Os12g30824	LOC_Os12g30824.2	terpene synthase, putative, expressed			2.55945	0.793492	3.35294	1.33834	0.227036	0.130987	0.336639	0.344468	0	0.26674	0.126222	0	1.78407	1.16282	1.06812
LOC_Os01g04750	LOC_Os01g04750.1	B3 DNA binding domain containing protein, expressed	RAV		0.953159	2.39717	3.35032	2.61706	1.35171	0.256605	1.14831	1.90026	1.00656	0	0.769816	0	4.5928	3.25839	0
LOC_Os06g05510	LOC_Os06g05510.1	expressed protein			2.62066	0.728717	3.34938	10.2386	1.66473	1.00457	2.74816	0.496686	1.74934	0.047656	1.32572	1.64032	8.83316	9.66103	12.2217
LOC_Os06g45070	MSTRG.29423.1	NA			1.1082	2.23278	3.34098	4.72343	2.19108	0.466148	2.55228	0	4.02095	0.480559	0.917885	0	4.82078	3.91935	5.43016
LOC_Os06g17020	LOC_Os06g17020.1	anthocyanin 3-O-beta-glucosyltransferase, putative, expressed			2.3424	0.992852	3.33525	2.3781	0.468918	0.235623	1.10598	0.300769	0	0	0	0.70687	1.80658	1.99628	3.33143
LOC_Os04g52700	LOC_Os04g52700.1	expressed protein			2.43534	0.878371	3.31371	24.096	4.45487	2.42336	4.41206	4.28319	4.66936	1.29221	4.03856	1.93932	26.3194	26.2229	19.7457
LOC_Os01g53460	LOC_Os01g53460.1	anthocyanidin 5,3-O-glucosyltransferase, putative, expressed			0.468989	3.77732	3.30833	0.253651	0.351088	0.0256053	0.197736	0.407454	0.448075	0.049135	0	0.027681	0.730332	0.030621	0
LOC_Os11g15624	LOC_Os11g15624.3;LOC_Os11g15624.2;LOC_Os11g15624.1	expressed protein			5.11881	1.81055	3.30826	4.77563	0.137441	0.482108	0	0	0.412322	0	0.549837	0.896486	4.74952	5.50069	4.07669
LOC_Os01g63480	LOC_Os01g63480.1	transferase family protein, putative, expressed			2.9617	0.33979	3.30149	10.1849	1.30737	1.03302	1.30035	1.56217	1.05958	1.2305	0.712724	1.15585	6.80625	11.3187	12.4298
LOC_Os07g07820	LOC_Os07g07820.1	expressed protein			0.0764468	3.34195	3.2655	0.361939	0.381635	0.0376377	0.343086	0.546369	0.255451	0	0	0.112913	0.756199	0.329619	0
LOC_Os05g43910	LOC_Os05g43910.1;MSTRG.26230.1;MSTRG.26230.3;MSTRG.26230.4	NA			3.15921	0.0965537	3.25577	5.95319	0.666395	0.623256	0.768247	0.400965	0.829972	0.857759	0.300271	0.711738	4.75114	5.68041	7.42804
LOC_Os12g42960	LOC_Os12g42960.1;MSTRG.11650.2	NA			0.463166	2.76027	3.22343	1.17597	0.853043	0.125906	1.25143	0.023567	1.28413	0.100465	0.012155	0.265099	1.56063	1.15618	0.81111
LOC_Os11g36090	LOC_Os11g36090.1;MSTRG.8925.2	NA			2.11343	1.09735	3.21078	0.996048	0.230184	0.107582	0.639201	0	0.05135	0	0	0.322746	0.889508	1.09949	0.999144
LOC_Os03g02190	LOC_Os03g02190.1	protein kinase domain containing protein, expressed			5.11885	1.93726	3.18159	0.592437	0.0170497	0.0652963	0.051149	0	0	0.026776	0.169113	0	0.675449	0.327139	0.774723
LOC_Os02g46030	MSTRG.14890.1;LOC_Os02g46030.1	MYB family transcription factor, putative, expressed	MYB_related		2.83858	0.331885	3.17047	6.72776	0.940527	0.747247	0.351255	0.589807	1.88052	1.30569	0.0828683	0.853182	5.69743	8.52212	5.96373
LOC_Os06g46920	MSTRG.29573.1;MSTRG.29573.2;LOC_Os06g46920.1;MSTRG.29573.4	NA			2.38094	0.772842	3.15378	6.34434	1.21802	0.71286	1.00643	0.942199	1.70542	0.532613	0.41696	1.18901	8.7463	5.34424	4.94249
LOC_Os03g38350	MSTRG.18581.1;LOC_Os03g38350.1	expressed protein			4.73542	1.5827	3.15272	20.7353	0.778406	2.33156	0.989991	0	1.34523	2.55622	2.07574	2.36271	24.0257	21.3486	16.8315
LOC_Os10g37660	LOC_Os10g37660.1;MSTRG.6789.2	NA			2.88513	0.244392	3.12952	7.72425	1.04555	0.882624	0.930135	0.532343	1.67417	0.846011	0.598702	1.20316	7.0845	8.6649	7.42334
LOC_Os04g37970	LOC_Os04g37970.1;MSTRG.21987.2	NA			1.27733	1.76989	3.04722	1.41006	0.58173	0.170581	1.04692	0.698266	0	0.511743	0	0	1.23382	1.61072	1.38564
LOC_Os05g51230	LOC_Os05g51230.1	phosphatidylinositol 3- and 4-kinase family protein, putative, expressed			2.62864	0.38528	3.01392	2.09814	0.339262	0.259749	0	0.492894	0.524891	0.2598	0.311833	0.207614	1.72189	1.68907	2.88347
LOC_Os04g52725	LOC_Os04g52725.1;MSTRG.23214.2	NA			0.833603	2.17893	3.01253	0.977428	0.54846	0.121122	0.644068	0.521671	0.479642	0.229105	0.13426	0	0	1.36639	1.5659
LOC_Os11g01320	LOC_Os11g01320.1	expressed protein			2.60414	0.388946	2.99308	0.493429	0.0811523	0.061975	0.206951	0.029154	0.007352	0	0.015448	0.170477	0.700745	0.32326	0.456282
LOC_Os02g57700	LOC_Os02g57700.1;MSTRG.15923.2	NA			8.51284	5.535	2.97784	13.8704	0.0379724	1.76064	0	0.106327	0.00759009	4.72375	0.0275642	0.530608	15.6062	12.1926	13.8123
LOC_Os02g43330	LOC_Os02g43330.1;MSTRG.14638.2	NA	HD-ZIP		1.56498	1.40961	2.97459	38.2451	12.9262	4.86559	14.6019	12.5152	11.6615	5.33484	5.04003	4.22191	34.1814	38.5152	42.0387
LOC_Os02g09830	LOC_Os02g09830.1	bZIP transcription factor domain containing protein, expressed	bZIP		1.6602	1.31352	2.97371	3.63564	1.1503	0.462811	0.527917	0.90653	2.01645	0	0.292578	1.09585	4.02	3.76529	3.12161
LOC_Os02g34970	LOC_Os02g34970.1	no apical meristem protein, putative, expressed	NAC		1.65386	1.31766	2.97151	3.52933	1.12158	0.449964	1.34674	0.776665	1.24135	0	0.38912	0.960771	4.46126	3.00659	3.12013
LOC_Os02g26720	LOC_Os02g26720.1	Inositol 1, 3, 4-trisphosphate 5/6-kinase, putative, expressed			2.7001	0.259704	2.9598	9.31835	1.43393	1.1977	1.22705	1.59466	1.48008	1.13701	1.0086	1.4475	7.51253	11.9812	8.46129
LOC_Os01g66160	MSTRG.4425.1;LOC_Os01g66160.1	pentatricopeptide, putative, expressed			0.446544	3.39134	2.9448	0.944332	1.28691	0.122646	1.56758	1.41831	0.874842	0	0.288791	0.0791468	0	0.54557	2.28743
LOC_Os01g15830	LOC_Os01g15830.1	peroxidase precursor, putative, expressed			2.78736	0.156974	2.94433	0.500397	0.072483	0.0650103	0	0.217449	0	0	0	0.195031	0.723408	0.46798	0.309804
LOC_Os01g11600	LOC_Os01g11600.1	expressed protein			0.687998	2.25458	2.94258	1.84616	1.14594	0.24014	2.36461	0.09475	0.978452	0.627756	0.092664	0	2.6702	1.59008	1.2782
LOC_Os09g29460	LOC_Os09g29460.1;MSTRG.36782.2;MSTRG.36782.3	NA	HD-ZIP		1.85358	1.06193	2.91551	79.3299	21.951	10.5143	21.5882	22.4098	21.855	12.402	11.4919	7.64908	83.0054	76.7249	78.2593
LOC_Os07g42280	MSTRG.32115.1;LOC_Os07g42280.1	von Willebrand factor type A domain containing protein, expressed			4.19378	1.28611	2.90767	60.5153	3.30683	8.06435	2.38766	2.51764	5.01518	7.57736	8.11522	8.50046	63.1342	57.4215	60.9903
LOC_Os01g13610	LOC_Os01g13610.1	isoflavone reductase homolog IRL, putative, expressed			0.328301	3.22898	2.90068	1.14432	1.43673	0.153234	1.41661	1.20697	1.68661	0.374738	0.084964	0	0	0.636397	2.79656
LOC_Os06g04870	LOC_Os06g04870.1;MSTRG.27150.2	NA	HD-ZIP		1.34751	1.54009	2.8876	2.58021	1.01394	0.34866	1.35711	0.400995	1.28373	0.11133	0.19937	0.735279	3.29354	1.94509	2.50199
LOC_Os07g46060	MSTRG.32355.1;MSTRG.32355.2	NA			2.03042	0.825091	2.85551	4.62433	1.13196	0.638933	1.96979	0.119419	1.30668	1.60765	0.309145	0	5.70091	3.67662	4.49547
LOC_Os07g30110	LOC_Os07g30110.1	expressed protein			0.146016	2.70035	2.84637	1.06213	0.959891	0.147685	0.916484	0.873468	1.08972	0.319989	0.123065	0	0.437027	1.86451	0.884852
LOC_Os06g07030	LOC_Os06g07030.1;MSTRG.27354.2	NA	ERF		2.29562	0.540059	2.83568	204.768	41.7071	28.6838	47.3603	37.5987	40.1624	26.1536	25.6418	34.256	97.5968	501.784	14.9224
LOC_Os01g04070	MSTRG.261.1	NA			0.75237	2.08237	2.83474	1.41306	0.838829	0.19807	1.83404	0.602248	0.080195	0	0.59421	0	1.21588	1.96178	1.06151
LOC_Os05g43860	LOC_Os05g43860.1;MSTRG.26225.2	NA			1.49485	1.33754	2.83239	0.908387	0.322312	0.127537	0.72511	0	0.241827	0	0.382612	0	1.00344	0.698675	1.02304
LOC_Os12g33100	MSTRG.11051.3;MSTRG.11051.1;MSTRG.11051.2;LOC_Os12g33100.1;MSTRG.11051.5;MSTRG.11051.6	NA			2.58458	0.244101	2.82868	109.342	18.2286	15.3911	14.3391	17.5289	22.8177	14.8107	16.1021	15.2606	113.195	101.432	113.4
LOC_Os10g04520	LOC_Os10g04520.1	expressed protein			0.269371	3.07452	2.80515	1.23647	1.49029	0.176909	1.33756	0.96088	2.17243	0	0.530726	0	1.25041	1.17664	1.28234
LOC_Os03g14110	MSTRG.17212.2	NA			2.06538	0.721436	2.78682	57.5408	13.7478	8.33796	13.5289	16.0587	11.6559	24.5008	0.233183	0.279862	51.9536	60.6265	60.0423
LOC_Os11g19850	MSTRG.8357.1	NA			2.67157	0.110573	2.78214	4.80945	0.75487	0.699176	0	1.15167	1.11294	1.273	0.824527	0	5.20829	5.24691	3.97315
LOC_Os11g19840	MSTRG.8353.1;LOC_Os11g19840.1	O-methyltransferase, putative, expressed			2.67039	0.0953196	2.76571	1.56876	0.246427	0.230672	0.0582982	0.680983	0	0.209005	0.32632	0.156691	1.71773	1.33729	1.65125
LOC_Os04g35540	LOC_Os04g35540.1	amino acid permease family protein, putative, expressed			3.18235	0.428103	2.75425	30.9242	3.40655	4.58338	2.59345	2.85777	4.76842	3.2782	6.92181	3.55014	25.8319	33.0245	33.9162
LOC_Os05g34854	LOC_Os05g34854.1;LOC_Os05g34854.2	gibberellin 20 oxidase 2, putative, expressed			1.5368	1.21675	2.75355	7.98937	2.75352	1.18471	2.39033	3.23005	2.64018	1.41273	0.888443	1.25295	10.2893	4.66513	9.01364
LOC_Os03g05270	LOC_Os03g05270.1;LOC_Os03g05270.2;LOC_Os03g05270.3	RING finger and CHY zinc finger domain-containing protein 1, putative, expressed			2.43011	0.322891	2.753	23.7455	4.40602	3.52247	4.5562	4.10156	4.56031	3.93956	3.31949	3.30835	19.8934	27.035	24.3082
LOC_Os10g35830	MSTRG.6659.1;LOC_Os10g35830.1	expressed protein			2.90681	0.168978	2.73783	13.9869	1.86502	2.09677	0	2.58692	3.00815	3.05216	1.51784	1.72033	15.0653	10.7732	16.1222
LOC_Os04g55550	MSTRG.23464.1;LOC_Os04g55550.1	expressed protein			2.02113	0.696791	2.71792	57.2045	14.0932	8.69469	12.7285	14.1461	15.405	8.07404	6.66118	11.3488	56.1574	59.4672	55.9889
LOC_Os03g26910	LOC_Os03g26910.1;MSTRG.18146.3;MSTRG.18146.2	NA			2.82554	0.10889	2.71665	14.2696	2.01298	2.1708	0.830582	2.54491	2.66346	2.97775	2.25894	1.2757	15.4016	16.4128	10.9945
LOC_Os02g08080	MSTRG.12462.1;LOC_Os02g08080.1;MSTRG.12462.3	NA			1.92839	0.786235	2.71463	1.65678	0.435273	0.252395	0.808425	0	0.497393	0	0.757186	0	2.18101	1.48991	1.29942
LOC_Os06g44330	MSTRG.29380.2;MSTRG.29380.1;LOC_Os06g44330.1;MSTRG.29380.4	NA			4.20623	1.50258	2.70365	2.49411	0.135118	0.382855	0	0.405355	0	0.533289	0.564556	0.0507207	2.10253	2.39172	2.98806
LOC_Os09g29130	LOC_Os09g29130.1	ZF-HD protein dimerisation region containing protein, expressed	ZF-HD		1.87544	0.828022	2.70346	5.83517	1.59034	0.895841	0.843583	1.74589	2.18156	0.138401	1.81982	0.729307	4.11458	7.35286	6.03807
LOC_Os11g41600	MSTRG.9200.1;MSTRG.9200.2;MSTRG.9200.3;LOC_Os11g41600.1;LOC_Os11g41600.2	expressed protein			2.49997	0.195464	2.69543	29.7075	5.25172	4.58628	0.710262	4.24203	10.8029	7.66024	3.84749	2.25112	31.9802	26.2222	30.9202
LOC_Os01g59730	LOC_Os01g59730.1	ribosomal protein L7Ae, putative, expressed			0.328201	2.36059	2.68879	1.93217	1.53903	0.299667	1.97636	2.64073	0	0	0	0.899	2.25799	2.21656	1.32195
LOC_Os04g51410	MSTRG.23073.1;MSTRG.23073.2;MSTRG.23073.3;LOC_Os04g51410.1	expressed protein			1.58338	1.09423	2.6776	26.6599	8.89641	4.16697	9.26784	7.58456	9.83685	2.12503	4.94405	5.43182	28.4284	25.3602	26.1912
LOC_Os02g33770	LOC_Os02g33770.1;MSTRG.13919.2	NA	Trihelix		2.60796	0.0677991	2.67576	8.766	1.43789	1.37188	1.78451	1.95985	0.569321	2.14343	0.199385	1.77283	11.1556	8.57137	6.57102
LOC_Os03g64230	LOC_Os03g64230.1;LOC_Os03g64230.2;MSTRG.20413.3;MSTRG.20413.4	NA			0.387607	2.27517	2.66278	0.564833	0.431756	0.0891959	0.0255666	0.674581	0.595122	0.1778	0.0897873	0	0.32071	0.707995	0.665795
LOC_Os12g05600	LOC_Os12g05600.1	hydrolase, alpha/beta fold family protein, putative, expressed			0.531959	3.18532	2.65336	0.604278	0.87372	0.0960497	0.719891	0.954708	0.94656	0.288149	0	0	0.348693	0.437677	1.02646
LOC_Os02g15700	LOC_Os02g15700.1	expressed protein			1.23696	1.41362	2.65059	0.446538	0.18945	0.0711137	0.01991	0.167353	0.381088	0	0.213341	0	0.451442	0.589676	0.298497
LOC_Os02g06960	LOC_Os02g06960.1	expressed protein			2.18237	0.452544	2.63491	1.58703	0.349645	0.255504	0.514084	0	0.534852	0.263684	0.502829	0	1.44405	1.97635	1.3407
LOC_Os05g40950	LOC_Os05g40950.1	pentatricopeptide repeat-containing protein, putative, expressed			1.15241	1.48054	2.63295	10.5045	4.72571	1.69348	4.48131	4.64194	5.05389	0	0	5.08045	8.74853	13.2434	9.52169
LOC_Os01g01120	MSTRG.9.1;MSTRG.9.2;MSTRG.9.3;MSTRG.9.4;LOC_Os01g01120.1	enolase-phosphatase E1, putative, expressed			1.33134	0.341825	0.989515	21.586	54.3183	42.8594	52.5406	55.5746	54.8397	48.8475	40.2335	39.4973	22.0878	22.1314	20.5389
LOC_Os08g13320	LOC_Os08g13320.1;MSTRG.33465.2	NA			1.34753	1.28439	2.63191	37.0301	14.5516	5.97407	3.07538	4.50688	36.0724	7.44233	6.51676	3.96313	40.8723	43.3694	26.8487
LOC_Os01g50440	LOC_Os01g50440.1	AWPM-19-like membrane family protein, putative, expressed			4.62867	2.003	2.62566	1.45939	0.0589937	0.236467	0.176981	0	0	0	0	0.7094	0.854502	1.96846	1.55523
LOC_Os02g57840	LOC_Os02g57840.2;MSTRG.15942.2;MSTRG.15942.4;MSTRG.15942.3;LOC_Os02g57840.1;MSTRG.15942.6	NA			2.73499	0.115717	2.61928	11.9347	1.79265	1.94236	0.662636	2.33422	2.3811	0.645531	4.10345	1.07811	11.2797	15.2655	9.25884
LOC_Os03g08170	LOC_Os03g08170.1	protein kinase APK1B, chloroplast precursor, putative, expressed			2.49313	0.116074	2.6092	6.23945	1.10825	1.02258	0.947358	1.72331	0.654099	0.829049	0.728648	1.51005	4.77904	7.36867	6.57065
LOC_Os10g32840	MSTRG.6410.1;LOC_Os10g32840.1;MSTRG.6410.3;MSTRG.6410.4	NA			4.03508	1.4316	2.60348	51.9002	3.16584	8.53972	4.43067	3.89544	1.17142	10.9898	6.66465	7.96466	42.1514	39.7958	73.7533
LOC_Os09g31300	MSTRG.36905.1;LOC_Os09g31300.1;LOC_Os09g31300.2;MSTRG.36905.4;MSTRG.36905.5	NA	bHLH		2.3185	0.284811	2.60331	125.897	25.2392	20.7175	25.2295	30.2157	20.2723	23.6702	12.079	26.4034	161.855	78.467	137.368
LOC_Os09g38440	LOC_Os09g38440.1	ATXR, putative, expressed		SDG732	1.26527	3.86698	2.60171	0.266436	0.640436	0.0438933	0.582436	0.487549	0.851324	0.13168	0	0	0	0.188218	0.611089
LOC_Os01g01970	LOC_Os01g01970.1;LOC_Os01g01970.2	expressed protein			1.03504	0.0844575	0.950587	8.1462	16.693	15.7438	18.2555	14.8828	16.9408	15.6853	13.9009	17.6453	4.36779	11.2724	8.7984
LOC_Os01g02080	LOC_Os01g02080.1;MSTRG.92.2	NA			1.12184	0.599178	0.522663	16.2137	35.285	23.2927	36.7336	38.3007	30.8208	20.3924	27.1014	22.3844	17.965	15.6176	15.0585
LOC_Os01g55110	LOC_Os01g55110.1	RING-H2 finger protein, putative, expressed			2.45166	0.147296	2.59895	29.6654	5.42285	4.89652	2.90465	8.03434	5.32956	5.28162	4.39447	5.01346	34.1145	28.4283	26.4534
LOC_Os04g39610	MSTRG.22146.1	NA			1.29893	1.29466	2.59359	5.57311	2.26507	0.923315	2.04457	2.16473	2.5859	1.12392	0.842955	0.803068	6.32468	4.7779	5.61677
LOC_Os01g69960	LOC_Os01g69960.1	expressed protein			0.938018	1.64602	2.58403	2.63679	1.37627	0.439748	0.429007	2.63026	1.06954	0.421366	0.551606	0.346271	1.7541	2.64248	3.51378
LOC_Os11g42030	MSTRG.9225.1	NA			1.8346	0.735372	2.56997	0.882501	0.247426	0.14862	0.742278	0	0	0	0.445859	0	0.773227	0.928842	0.945434
LOC_Os01g02610	LOC_Os01g02610.1	protein kinase domain containing protein, expressed			1.91503	1.60341	0.31162	0.447986	1.68946	0.555996	1.84699	1.2329	1.98849	0.383802	0.767629	0.516557	0.869744	0.31041	0.163805
LOC_Os01g02710	MSTRG.154.1;LOC_Os01g02710.1	LRk-type protein, putative, expressed			1.01824	1.05604	0.0378095	7.60186	15.3971	7.40522	16.982	17.8106	11.3987	5.74215	8.31843	8.15509	4.4634	11.5509	6.79125
LOC_Os07g41190	LOC_Os07g41190.1;MSTRG.32033.2	NA			1.36755	1.19481	2.56236	2.05178	0.795167	0.347363	0.310151	0.925972	1.14938	0.691254	0.112103	0.238731	2.67907	1.70553	1.77075
LOC_Os01g37460	MSTRG.2196.1;LOC_Os01g37460.1	zinc finger family protein, putative, expressed			1.90325	0.656318	2.55957	9.26764	2.47761	1.57204	4.14365	1.41546	1.87373	2.09534	1.17684	1.44393	9.8385	10.8983	7.06607
LOC_Os03g61240	LOC_Os03g61240.1	expressed protein			0.746462	1.77171	2.51817	10.8609	6.47379	1.89593	3.94346	9.27621	6.20172	0	2.77226	2.91552	13.3576	12.2352	6.98996
LOC_Os05g03640	LOC_Os05g03640.1	flavonol synthase/flavanone 3-hydroxylase, putative, expressed			1.95187	0.565529	2.51739	10.1673	2.62806	1.7758	1.58937	2.2467	4.04812	2.34005	2.19465	0.792701	11.5942	10.2863	8.62144
LOC_Os04g57160	LOC_Os04g57160.2;MSTRG.23601.2;LOC_Os04g57160.1	flavonol synthase/flavanone 3-hydroxylase, putative, expressed			6.82606	4.31346	2.5126	0.912512	0.00804248	0.159908	0	0	0.0241274	0	0	0.479724	1.03948	0.675428	1.02263
LOC_Os04g55710	LOC_Os04g55710.1;MSTRG.23480.2;MSTRG.23480.3	NA			1.47959	1.02013	2.49972	7.10004	2.546	1.25536	4.37619	2.21097	1.05085	1.81205	0.845474	1.10857	6.72907	6.83973	7.73132
LOC_Os03g51110	LOC_Os03g51110.1	MYB family transcription factor, putative, expressed	MYB		2.31632	0.17518	2.4915	8.59558	1.72581	1.52848	1.87443	0.798839	2.50417	1.84469	1.29259	1.44815	8.82956	8.32555	8.63164
LOC_Os04g55360	LOC_Os04g55360.1;MSTRG.23445.2	NA			1.42514	1.0429	2.46805	3.13765	1.16841	0.567086	1.11655	1.45828	0.930395	0.357325	0.680663	0.663271	2.18612	3.09539	4.13145
LOC_Os01g03330	MSTRG.202.1	NA						3.12987	0	0	0	0	0	0	0	0	2.86705	4.26457	2.258
LOC_Os10g36180	LOC_Os10g36180.1	expressed protein			0.424316	2.03781	2.46213	0.959071	0.714692	0.174051	0.646257	0.746114	0.751704	0.069317	0.17106	0.281776	0	1.71802	1.15919
LOC_Os11g05410	LOC_Os11g05410.2;LOC_Os11g05410.1	Ser/Thr protein phosphatase family protein, putative, expressed			2.55144	0.0935324	2.4579	3.19056	0.544263	0.580718	0.251676	0.594791	0.786323	0.390647	1.03219	0.319314	2.50102	4.10654	2.96413
LOC_Os07g25700	LOC_Os07g25700.1;MSTRG.31112.2;MSTRG.31112.3;MSTRG.31112.4	NA			1.71716	0.735206	2.45237	10.112	3.07551	1.84756	2.08069	3.55256	3.59329	1.36831	2.67563	1.49874	8.29378	11.4043	10.6378
LOC_Os01g03914	LOC_Os01g03914.1;LOC_Os01g03914.3;LOC_Os01g03914.2;MSTRG.243.4;MSTRG.243.5;MSTRG.243.6	NA			1.07633	0.254748	0.821585	30.0471	14.2493	17.0013	14.3882	13.1214	15.2384	17.1429	17.5882	16.2727	32.3176	28.7748	29.0489
LOC_Os07g42610	LOC_Os07g42610.1	RING finger protein, putative, expressed			1.85717	0.581112	2.43828	27.7629	7.66307	5.12237	6.83441	10.7187	5.43614	5.33489	4.95926	5.07295	28.9521	31.8612	22.4756
LOC_Os01g12000	LOC_Os01g12000.1	expressed protein			5.20127	2.76408	2.43719	8.40497	0.228453	1.55192	0	0.685359	0	1.82333	1.44224	1.39017	7.66354	9.34951	8.20186
LOC_Os01g61610	LOC_Os01g61610.4;LOC_Os01g61610.1;LOC_Os01g61610.2;MSTRG.4050.1;MSTRG.4050.5;LOC_Os01g61610.3	flavonol synthase/flavanone 3-hydroxylase, putative, expressed			1.51691	0.917376	2.43428	12.0841	4.22258	2.23574	4.82014	3.6428	4.20481	1.9677	2.20207	2.53744	17.6018	9.19726	9.45306
LOC_Os01g03130	MSTRG.184.1	NA			2.67426	0.242959	2.4313	4.94135	0.774129	0.916117	1.27026	0.78556	0.266562	1.06815	0.940353	0.739846	3.30576	5.93882	5.57948
LOC_Os04g28850	LOC_Os04g28850.1	RALFL36 - Rapid ALkalinization Factor RALF family protein precursor, expressed			3.34537	0.914153	2.43121	4.98298	0.490268	0.923892	0	0.073924	1.39688	0	1.86794	0.903734	4.70096	4.11659	6.1314
LOC_Os02g32600	LOC_Os02g32600.1	expressed protein			1.34583	3.76106	2.41523	0.292472	0.743395	0.0548313	0	0.861131	1.36905	0.164494	0	0	0.353853	0.187583	0.335981
LOC_Os01g04350	LOC_Os01g04350.1	hsp20/alpha crystallin family protein, putative, expressed			1.80876	1.35907	0.449693	30.7044	8.76413	22.4817	10.4921	0	15.8003	18.7018	26.1783	22.565	27.5947	35.2532	29.2652
LOC_Os01g04480	LOC_Os01g04480.1;MSTRG.311.2	NA			2.40547	2.4552	0.0497306	1.48797	0.280851	1.54015	0.51245	0.24642	0.083683	1.27447	1.44011	1.90588	1.13011	1.76317	1.57063
LOC_Os12g09630	LOC_Os12g09630.1	expressed protein			2.11713	0.280911	2.39804	1.85998	0.428736	0.35288	0.537641	0.748567	0	0.263876	0.794765	0	1.65962	1.71962	2.20071
LOC_Os09g25960	MSTRG.36528.1	NA			1.2499	1.14175	2.39165	5.27621	2.21853	1.00546	0.036669	4.18458	2.43433	0	2.00608	1.0103	5.58981	5.04643	5.19239
LOC_Os08g42700	LOC_Os08g42700.1	resistance protein, putative, expressed			3.47876	5.86884	2.39008	1.20777	13.4646	0.230409	11.7624	13.5346	15.0969	0.356981	0.287851	0.046394	1.52139	0.875573	1.22634
LOC_Os07g46080	LOC_Os07g45570.1;MSTRG.32354.1;MSTRG.32354.3;MSTRG.32354.4;MSTRG.32354.5;LOC_Os07g46060.1;LOC_Os07g46080.1	expressed protein			1.7097	0.675309	2.38501	4.09407	1.25166	0.783785	0.713798	1.77814	1.26303	0.643253	0.94271	0.765392	3.54365	4.32683	4.41175
LOC_Os01g04800	LOC_Os01g04800.1	B3 DNA binding domain containing protein, expressed	RAV		1.38772	1.14495	0.242772	261.235	99.8357	220.775	93.7157	105.746	100.045	234.95	226.721	200.654	378.252	405.452	0
LOC_Os01g05470	LOC_Os01g05470.1	transcription factor X1, putative, expressed			1.06407	0.446053	0.618018	1.62385	3.39518	2.49223	3.38145	3.93145	2.87265	2.60482	2.06256	2.8093	1.74635	1.94526	1.17994
LOC_Os01g56670	LOC_Os01g56670.2;LOC_Os01g56670.1;LOC_Os01g56670.3;LOC_Os01g56670.4;MSTRG.3607.5;MSTRG.3607.6;MSTRG.3607.7;MSTRG.3607.8;MSTRG.3607.9;MSTRG.3607.10;MSTRG.3607.11	NA			0.531804	1.84507	2.37687	10.5235	7.27896	2.02604	3.12474	3.28986	15.4223	2.40759	2.02203	1.64851	10.767	10.5218	10.2816
LOC_Os01g05660	LOC_Os01g05660.1;LOC_Os01g05660.2;MSTRG.412.4	NA			0.940445	1.25332	0.312876	5.24326	2.73212	6.51308	1.3958	3.92728	2.87326	6.06444	6.58811	6.88668	4.26357	5.9956	5.4706
LOC_Os01g05840	LOC_Os01g05840.2;LOC_Os01g05840.1;MSTRG.425.3	NA			1.61515	1.69063	0.0754741	5.33575	16.3457	5.06379	16.8948	18.0037	14.1387	6.82223	5.6299	2.73924	6.19454	5.57678	4.23594
LOC_Os01g05970	MSTRG.434.1	NA		HTB705				3.58638	0	0	0	0	0	0	0	0	2.50764	4.11714	4.13438
LOC_Os01g06550	LOC_Os01g06550.1;MSTRG.461.2;MSTRG.461.3;MSTRG.461.4;MSTRG.461.5;MSTRG.461.6	NA	NF-X1		1.11295	0.363656	0.749295	9.85903	4.5583	5.86508	4.41165	4.84605	4.41719	5.23298	5.38327	6.97899	9.01987	11.7061	8.85114
LOC_Os01g06560	LOC_Os01g06560.1;LOC_Os01g06560.2	transcription factor HBP-1b, putative, expressed			1.25597	0.768406	0.487561	61.6503	25.8138	43.9708	26.0915	27.7536	23.5961	45.9997	47.1162	38.7966	60.5339	61.3665	63.0506
LOC_Os06g46740	LOC_Os06g46740.1;MSTRG.29557.2	NA			1.8671	0.498133	2.36523	54.1278	14.8378	10.5055	19.9851	9.81403	14.7141	13.0995	11.7692	6.6478	52.5215	58.5825	51.2794
LOC_Os01g07330	LOC_Os01g07330.3;MSTRG.508.2;LOC_Os01g07330.1;LOC_Os01g07330.2;LOC_Os01g07330.4	expressed protein			1.52698	0.616717	0.910267	0.582533	0.20214	0.309958	0.211389	0.149683	0.245349	0.185201	0.162716	0.581958	0.740699	0.42804	0.578861
LOC_Os01g45020	LOC_Os01g45020.2;LOC_Os01g45020.1	F-box protein interaction domain containing protein, expressed			2.87251	0.509162	2.36335	5.8849	0.803578	1.14367	1.15933	0.324648	0.92676	1.28948	1.45494	0.686598	7.06342	4.51574	6.07554
LOC_Os01g07590	LOC_Os01g07590.1;MSTRG.534.3;MSTRG.534.2;MSTRG.534.4	NA			1.06445	0.174205	0.890244	84.4036	40.358	45.5377	54.7839	34.9578	31.3324	35.8087	47.5607	53.2436	85.2489	77.7582	90.2035
LOC_Os08g33740	LOC_Os08g33740.1;MSTRG.34429.2	NA			1.34529	1.01459	2.35988	4.39606	1.73017	0.856385	1.16124	1.11362	2.91567	1.47826	0.611884	0.479013	3.37943	5.34335	4.46539
LOC_Os01g67630	LOC_Os01g67630.1;MSTRG.4552.3	NA			1.34146	1.01478	2.35624	1.95935	0.773201	0.382659	0.775522	0.700818	0.843262	0.707291	0.270439	0.170246	2.1339	1.18637	2.55777
LOC_Os12g42070	LOC_Os12g42070.1;MSTRG.11588.2	NA			0.867372	1.48045	2.34782	1.99227	1.09205	0.391368	0.841423	1.40724	1.02749	0.263159	0.608371	0.302573	2.87719	1.82142	1.2782
LOC_Os10g41790	LOC_Os10g41790.2;LOC_Os10g41790.1;MSTRG.7161.1	NA			0.635222	2.97978	2.34456	0.581259	0.902799	0.114442	1.19091	0.587803	0.929687	0.343327	0	0	0.63529	0.853773	0.254715
LOC_Os07g48830	LOC_Os07g48830.1;LOC_Os07g48830.2	glycosyl transferase 8 domain containing protein, putative, expressed			3.78487	1.44325	2.34162	39.8712	2.89267	7.86614	2.1933	3.82	2.6647	9.50497	8.5519	5.54154	38.4492	43.315	37.8493
LOC_Os01g08340	LOC_Os01g08340.1	zinc finger family protein, putative, expressed			3.19763	2.71308	0.484544	1.89433	0.206478	1.35392	0.619434	0	0	1.10378	0.98197	1.97601	2.45039	1.37874	1.85386
LOC_Os07g33910	MSTRG.31536.1	NA			0.914148	1.42607	2.34022	7.45728	3.95726	1.47267	1.33994	4.80169	5.73014	1.90473	2.44936	0.063921	5.72119	7.57101	9.07965
LOC_Os01g08400	LOC_Os01g08400.1	syntaxin, putative, expressed			1.04559	0.269296	0.776296	16.8823	8.17855	9.85695	11.695	5.4904	7.3502	9.63534	8.83687	11.0986	18.1522	16.2052	16.2894
LOC_Os07g42994	MSTRG.32174.1;MSTRG.32174.2;LOC_Os07g42994.1	hydrolase, putative, expressed			2.88525	0.545084	2.34017	13.6465	1.84703	2.69502	1.93723	1.32084	2.28302	3.83664	1.6132	2.63521	15.8463	11.7027	13.3907
LOC_Os03g05540	LOC_Os03g05540.2;LOC_Os03g05540.1	tetratricopeptide repeat containing protein, putative, expressed			0.552248	1.78694	2.33919	1.61101	1.09864	0.318371	1.227	0.740589	1.32833	0.23456	0.720552	0	1.28133	1.76993	1.78177
LOC_Os01g08780	LOC_Os01g08780.1	endonuclease/exonuclease/phosphatase family domain containing protein, expressed			2.64108	2.59767	0.0434127	3.33592	0.534776	3.23704	0.570644	0.636495	0.39719	4.61916	2.22235	2.8696	3.11466	4.0681	2.82501
LOC_Os04g49748	LOC_Os04g49748.1;MSTRG.22974.2	NA			1.79597	0.539411	2.33538	46.4791	13.3849	9.20953	16.7963	10.1166	13.2418	5.84416	12.424	9.36038	51.3873	47.0597	40.9905
LOC_Os01g08890	MSTRG.653.1	NA						0.551843	0	1.96538	0	0	0	1.52693	1.81205	2.55715	1.18251	0.473022	0
LOC_Os01g09030	LOC_Os01g09030.1;MSTRG.667.2	NA			1.8663	1.58681	0.279488	4.91924	1.34923	4.05288	1.94142	1.6231	0.483175	4.82261	4.29557	3.04046	7.03767	3.34472	4.37533
LOC_Os04g55720	LOC_Os04g55720.1;LOC_Os04g55720.2	D-3-phosphoglycerate dehydrogenase, chloroplast precursor, putative, expressed			1.52772	0.805996	2.33372	21.6648	7.51388	4.29769	7.19994	7.0568	8.28491	4.84906	4.19561	3.84841	27.3761	34.2262	3.39212
LOC_Os01g09740	LOC_Os01g09740.1	F-box/LRR-repeat protein, putative, expressed			1.03953	0.745966	0.293562	4.23636	2.06093	3.45638	1.63566	1.79515	2.75199	2.0305	3.48221	4.85645	3.72396	4.36228	4.62284
LOC_Os01g10210	LOC_Os01g10210.1	lachrymatory factor synthase, putative, expressed					0.289907	0	42.6483	34.8844	42.5065	47.6783	37.7601	34.0333	33.6539	36.9659	0	0	0
LOC_Os01g21900	MSTRG.1545.1	NA			0.412096	2.73882	2.32673	1.00607	1.3387	0.200547	0	1.49984	2.51626	0.078553	0.523087	0	0.635291	1.32202	1.06092
LOC_Os01g10640	LOC_Os01g10640.1	expressed protein			2.06631	1.76535	0.300953	16.6365	3.97231	13.5041	5.44564	2.08777	4.38351	9.77966	16.6828	14.05	15.7737	17.5824	16.5535
LOC_Os04g44530	LOC_Os04g44530.1;LOC_Os04g44530.2;LOC_Os04g44530.7;LOC_Os04g44530.8;MSTRG.22546.7;MSTRG.22546.8;MSTRG.22546.9;LOC_Os04g44530.4;MSTRG.22546.11;MSTRG.22546.12	NA			2.30486	0.00536965	2.31023	28.2838	5.72408	5.70282	3.44731	6.40505	7.31989	7.45837	3.82406	5.82602	29.8373	26.7606	28.2534
LOC_Os01g11160	LOC_Os01g11160.1	amino acid permease family protein, putative, expressed			1.08732	0.250023	0.837294	41.1588	19.3708	23.0363	19.5811	20.4687	18.0627	21.3738	24.7587	22.9764	45.3358	39.7482	38.3926
LOC_Os01g11230	LOC_Os01g11230.1;LOC_Os01g11230.2	SOUL heme-binding protein, putative, expressed			0.229691	1.18874	0.959051	113.241	132.785	58.2507	143.355	127.846	127.153	37.398	69.5191	67.8349	116.207	105.909	117.606
LOC_Os01g11240	LOC_Os01g11240.1	DUF538 domain containing protein, putative, expressed						52.6288	0	22.3463	0	0	0	0	67.039	0	41.5295	64.217	52.1399
LOC_Os03g16350	LOC_Os03g16350.1	DNA binding protein, putative, expressed			3.03597	0.733231	2.30274	214.916	26.2031	43.5589	22.5174	33.6237	22.4682	45.0142	45.8665	39.7961	205.57	220.946	218.233
LOC_Os01g11350	LOC_Os01g11350.1;MSTRG.840.2	NA	bZIP		2.64445	1.82034	0.824109	1.74954	0.279812	0.988197	0.213159	0.29865	0.327626	0.89999	0.762224	1.30238	1.54075	3.51438	0.193505
LOC_Os01g11460	LOC_Os01g11460.1	zinc finger, C3HC4 type domain containing protein, expressed			1.97844	1.35419	0.624248	2.50826	0.636506	1.62725	0.838371	0.094345	0.976803	2.47524	1.45465	0.951865	3.21587	1.72963	2.57928
LOC_Os10g22050	MSTRG.5940.1	NA			1.05697	1.2322	2.28916	19.4804	9.36312	3.98559	9.27719	10.5874	8.22482	5.86998	2.72139	3.3654	16.8305	16.5213	25.0895
LOC_Os12g43830	LOC_Os12g43830.1	NUC189 domain containing protein, expressed			0.869532	1.41544	2.28498	3.26031	1.78445	0.668978	1.82486	2.64939	0.87909	0.801075	0.302125	0.903735	3.44652	2.60207	3.73233
LOC_Os01g11650	LOC_Os01g11650.2;LOC_Os01g11650.1	GDSL-like lipase/acylhydrolase, putative, expressed			1.02656	0.709306	0.317258	14.0858	28.6951	17.5503	33.0349	24.6872	28.3631	5.42089	26.2216	21.0085	17.3588	12.0043	12.8942
LOC_Os01g11660	LOC_Os01g11660.1	GDSL-like lipase/acylhydrolase, putative, expressed			1.80152	1.30744	0.494078	3.65764	1.04928	2.59698	0.711959	1.10817	1.3277	2.50428	3.48773	1.79893	4.4009	3.37845	3.19356
LOC_Os08g09080	LOC_Os08g09080.2;LOC_Os08g09080.1	Cupin domain containing protein, expressed			2.434	0.149458	2.28455	16.2562	3.00823	3.33659	2.26667	2.37383	4.38419	3.188	3.14176	3.68	11.933	17.2906	19.545
LOC_Os11g05080	LOC_Os11g05080.1	powdery mildew resistant protein 5, putative, expressed			0.786065	1.49343	2.2795	3.05726	1.77298	0.629701	1.54579	1.84471	1.92843	0.228721	1.20334	0.457048	4.2755	2.4127	2.48357
LOC_Os02g08170	LOC_Os02g08170.1	GDU1, putative, expressed			1.69395	0.585222	2.27917	3.54949	1.09708	0.731253	2.6101	0	0.681134	0.233298	1.0334	0.927063	3.99997	4.22007	2.42843
LOC_Os03g52880	LOC_Os03g52880.1	BTBN9 - Bric-a-Brac, Tramtrack, Broad Complex BTB domain with non-phototropic hypocotyl 3 NPH3 and coiled-coil domains, expressed			1.76683	0.501848	2.26868	3.75224	1.10261	0.778664	1.78269	0.419398	1.10574	0.747687	1.26929	0.319012	4.28488	3.89229	3.07953
LOC_Os06g26234	LOC_Os06g26234.2;LOC_Os06g26234.1;LOC_Os06g26234.3;MSTRG.28448.4;MSTRG.28448.5	NA			0.628078	1.63579	2.26386	1.83527	1.18749	0.382128	0.635047	1.75725	1.17017	0.547278	0.35258	0.246525	2.2011	1.69771	1.607
LOC_Os10g39540	MSTRG.6934.1;LOC_Os10g39540.2;LOC_Os10g39540.3;LOC_Os10g39540.4;MSTRG.6934.6	NA			2.68012	0.423204	2.25691	26.7313	4.17085	5.5927	5.31258	4.41756	2.78239	5.31092	3.18665	8.28053	28.0587	26.6303	25.5048
LOC_Os01g12670	LOC_Os01g12670.4;MSTRG.956.1;LOC_Os01g12670.5;LOC_Os01g12670.1;LOC_Os01g12670.2;MSTRG.956.6;MSTRG.956.7;MSTRG.956.8	NA			1.0249	0.368206	0.65669	5.62085	2.76234	3.56548	2.44033	3.22971	2.61698	3.18247	4.09298	3.421	6.573	5.87555	4.41398
LOC_Os01g12760	LOC_Os01g12760.1	cytochrome P450, putative, expressed			2.44612	1.86651	0.579605	2.76687	15.078	4.13493	15.0959	16.0738	14.0643	4.32951	5.09636	2.97891	2.30719	2.85996	3.13348
LOC_Os02g01870	LOC_Os02g01870.1	expressed protein			1.22928	1.01495	2.24423	33.2673	14.1895	7.02162	17.8769	14.676	10.0157	5.26104	7.0777	8.72612	40.5153	31.5072	27.7793
LOC_Os01g13120	LOC_Os01g13120.1	aquaporin protein, putative, expressed			1.16846	0.819052	0.34941	22.9321	51.5449	29.2164	50.0881	55.5674	48.9791	28.4181	29.3709	29.8601	23.0224	27.1864	18.5874
LOC_Os06g45870	LOC_Os06g45870.1	expressed protein			1.21371	1.02176	2.23547	2.75612	1.18832	0.585267	2.72521	0.524233	0.315522	0.568287	0.424021	0.763492	3.21972	2.91689	2.13173
LOC_Os01g71340	LOC_Os01g71340.1	glycosyl hydrolases family 17, putative, expressed			1.57264	0.658836	2.23148	51.3591	17.2665	10.9364	20.4265	16.6494	14.7236	9.16349	12.1441	11.5017	61.4489	45.8305	46.7979
LOC_Os10g42610	LOC_Os10g42610.1;LOC_Os10g42610.2	expressed protein			3.3567	1.12583	2.23088	824.112	80.4486	175.56	57.5107	96.027	87.808	183.24	185.108	158.332	819.68	807.383	845.272
LOC_Os05g33080	LOC_Os05g33080.1	serine/threonine-protein kinase, putative, expressed			2.97651	0.747117	2.22939	18.0296	2.29069	3.84478	2.56818	1.6588	2.6451	4.08024	4.93851	2.51559	16.8407	19.0138	18.2342
LOC_Os01g14070	MSTRG.1061.1;LOC_Os01g13930.1;MSTRG.1061.3;LOC_Os01g14060.1;MSTRG.1061.5;MSTRG.1061.6;LOC_Os01g14070.1	60S ribosomal protein L18a-1, putative, expressed			0.798308	1.05767	0.259367	13.2255	7.60497	15.8303	6.97304	8.87712	6.96476	12.3701	16.756	18.3649	12.3484	14.165	13.1632
LOC_Os01g14100	LOC_Os01g14100.3;MSTRG.1073.2;LOC_Os01g14100.1;LOC_Os01g14100.2;MSTRG.1073.5	NA			1.26359	0.580809	0.682784	14.8298	6.17667	9.23837	3.92708	8.22099	6.38194	10.3379	7.97797	9.39923	12.131	15.3147	17.0436
LOC_Os01g14420	MSTRG.1083.1;LOC_Os01g14420.1;MSTRG.1083.3	NA	Nin-like		1.60979	0.775477	0.834311	22.7846	7.46528	12.7787	7.99924	7.87878	6.51782	13.3656	12.8921	12.0785	18.0375	27.5054	22.8108
LOC_Os01g14580	LOC_Os01g14580.1;MSTRG.1094.2;MSTRG.1094.3;MSTRG.1094.4;MSTRG.1094.5	NA			1.22678	0.637222	0.589554	32.6997	13.9717	21.7306	12.9193	15.6177	13.3779	26.3748	16.718	22.0989	32.0153	31.6666	34.4173
LOC_Os01g14670	LOC_Os01g14670.1	Cupin domain containing protein, expressed			1.23389	0.637938	0.595956	10.9587	25.7749	16.5637	21.2452	26.3736	29.7058	21.3286	15.207	13.1556	8.60114	14.0024	10.2724
LOC_Os11g14140	LOC_Os11g14140.1	OsFBK25 - F-box domain and kelch repeat containing protein, expressed			0.916973	1.3044	2.22137	38.1338	20.1964	8.17731	18.9788	24.4264	17.184	12.485	0	12.0469	46.4319	36.2026	31.767
LOC_Os01g14960	LOC_Os01g14960.1	expressed protein						0.543377	0.661256	0	0.585708	1.25564	0.142418	0	0	0	0.70545	0.303978	0.620704
LOC_Os02g41800	LOC_Os02g41800.1;LOC_Os02g41800.2	auxin response factor, putative, expressed	ARF		3.02959	0.811399	2.21819	10.6722	1.30694	2.29357	1.46533	0.83037	1.62513	1.52789	3.78171	1.57112	14.643	8.31708	9.05657
LOC_Os01g15250	MSTRG.1144.1	NA						1.23758	0	1.09648	0	0	0	0.765549	1.35351	1.1704	2.05062	0	1.66213
LOC_Os01g15470	LOC_Os01g15470.3;LOC_Os01g15470.1;LOC_Os01g15470.2	protein kinase, putative, expressed			1.04248	0.0638679	0.978609	17.6074	8.54825	8.93519	12.5591	10.7596	2.32601	7.18309	10.2632	9.35927	17.6157	18.5344	16.6719
LOC_Os07g47530	LOC_Os07g47530.2;LOC_Os07g47530.1	AAA-type ATPase family protein, putative, expressed			1.63395	0.582017	2.21596	96.7022	31.158	20.8144	30.3054	34.7484	28.4201	21.1839	19.2435	22.0159	102.824	92.4726	94.8097
LOC_Os01g15790	LOC_Os01g15790.1;LOC_Os01g15790.4;MSTRG.1190.3;LOC_Os01g15790.2;MSTRG.1190.6;MSTRG.1190.7;MSTRG.1190.8;MSTRG.1190.9	NA			4.34134	4.30775	0.033596	0.233715	4.73764	0.239222	3.85347	4.35003	6.00942	0.110827	0.180405	0.426433	0	0.164765	0.536381
LOC_Os04g01280	LOC_Os04g01280.1;MSTRG.20435.2;MSTRG.20435.3;MSTRG.20435.4	NA			2.23501	0.0223893	2.21262	18.1517	3.85578	3.91608	3.47142	2.82834	5.26758	3.50404	3.53686	4.70736	16.2344	19.9598	18.2611
LOC_Os01g70830	LOC_Os01g70830.1;MSTRG.4817.2;MSTRG.4817.3	NA			0.108735	2.10245	2.21118	1.67004	1.5488	0.360657	1.69797	1.33089	1.61753	0.360585	0.447217	0.274169	1.34511	2.43135	1.23366
LOC_Os03g05710	LOC_Os03g05710.1	acetyltransferase, GNAT family, putative, expressed			0.901428	3.10917	2.20774	1.95393	3.64978	0.422973	6.02947	3.18521	1.73465	0.495206	0	0.773712	1.8966	2.23894	1.72627
LOC_Os01g16290	LOC_Os01g16290.2;MSTRG.1242.1;LOC_Os01g16290.1;MSTRG.1242.4;MSTRG.1242.5;MSTRG.1242.6;MSTRG.1242.7	NA			0.377266	1.04293	0.665661	16.0871	20.8952	10.1413	18.0764	23.4811	21.1281	12.1482	9.28286	8.99281	17.1598	15.931	15.1704
LOC_Os08g38880	LOC_Os08g38880.1;LOC_Os08g38880.2;MSTRG.34803.3;MSTRG.34803.4;MSTRG.34803.5;LOC_Os08g38880.4;LOC_Os08g38880.5;MSTRG.34803.8;MSTRG.34803.9;MSTRG.34803.10;MSTRG.34803.11;MSTRG.34803.12;LOC_Os08g38880.3;LOC_Os08g38880.6	WD-40 repeat family protein, putative, expressed			1.12817	1.07452	2.20268	71.2135	32.5799	15.4699	18.7756	43.1587	35.8056	19.9569	21.047	5.40593	78.2496	84.7337	50.6571
LOC_Os01g17070	LOC_Os01g17070.2;LOC_Os01g17070.1;MSTRG.1314.3	NA			1.29579	1.05254	0.243246	2.79105	1.13683	2.358	0.66302	1.59279	1.1547	2.74377	1.48951	2.84071	3.61497	2.45202	2.30616
LOC_Os06g33100	LOC_Os06g33100.1	peroxidase precursor, putative, expressed			0.692421	1.50628	2.1987	6.03188	3.73262	1.31395	1.99139	4.40443	4.80203	1.16116	1.11846	1.66223	7.7561	5.4455	4.89404
LOC_Os01g17330	LOC_Os01g17330.1;LOC_Os01g17330.2;MSTRG.1326.3	NA						3.98859	0	0	0	0	0	0	0	0	3.1337	4.67676	4.15531
LOC_Os01g17390	LOC_Os01g17390.1	OsFBX5 - F-box domain containing protein, expressed			1.24621	0.583508	0.662701	24.2051	57.4186	38.3177	59.1031	58.0524	55.1003	38.5541	35.1048	41.2942	24.1923	23.8967	24.5262
LOC_Os08g01320	LOC_Os08g01320.2;LOC_Os08g01320.1	C3-BTB1 - Bric-a-Brac, Tramtrack, Broad Complex BTB domain with C3 subfamily conserved sequence, expressed			0.494635	2.69206	2.19742	9.6708	13.6258	2.10849	11.0157	15.0696	14.7922	1.29697	3.02082	2.00769	10.2018	11.6735	7.13715
LOC_Os11g30500	LOC_Os11g30500.1	HVA22, putative, expressed			0.877172	1.31862	2.1958	7.11607	3.87423	1.55324	3.27609	2.69287	5.65371	1.76771	2.46101	0.431017	7.39086	6.60574	7.3516
LOC_Os01g18584	MSTRG.1370.1;MSTRG.1370.2	NA	WRKY					1.65266	0	1.52284	0	0	0	0.766841	1.55565	2.24603	1.26658	2.12793	1.56347
LOC_Os01g27230	LOC_Os01g27230.1;MSTRG.1757.2;MSTRG.1757.3	NA			1.58856	0.606765	2.19532	21.3568	7.10122	4.66314	7.15797	6.66666	7.47903	3.58221	5.17954	5.22767	3.34768	32.7278	27.9949
LOC_Os03g60810	LOC_Os03g60810.1	lectin-like receptor kinase, putative, expressed			1.64026	0.550236	2.19049	5.65033	1.81262	1.23785	1.04779	3.07724	1.31284	0	0	3.71356	4.76333	6.09003	6.09764
LOC_Os08g35860	MSTRG.34577.1;MSTRG.34577.2;LOC_Os08g35860.1	cytokinin dehydrogenase precursor, putative, expressed			0.342029	1.84704	2.18907	22.9626	18.1159	5.03552	20.9662	25.6766	7.70488	4.91022	5.62401	4.57234	19.3041	25.6354	23.9482
LOC_Os03g48540	LOC_Os03g48540.1	expressed protein			2.46995	0.285757	2.18419	12.4445	2.2462	2.73823	1.35369	2.02315	3.36176	2.99752	2.95945	2.25772	11.9578	12.6331	12.7425
LOC_Os11g44880	LOC_Os11g44880.1;MSTRG.9374.2;MSTRG.9374.3	NA			4.29463	2.11061	2.18403	0.78851	0.0401785	0.17352	0	0.120535	0	0.207826	0.192052	0.120682	0.996044	0.737407	0.632077
LOC_Os09g25090	LOC_Os09g25090.1;MSTRG.36457.2	NA			2.18838	0.00705971	2.18132	42.2284	9.2648	9.31025	8.94436	8.80369	10.0464	10.5438	8.53303	8.85394	43.4248	39.1757	44.0847
LOC_Os01g19610	LOC_Os01g19610.1;MSTRG.1433.2	NA			1.20822	0.227198	0.981019	14.3261	6.2004	7.25794	9.13566	4.01123	5.45431	2.83349	9.63316	9.30716	10.0866	15.9195	16.9723
LOC_Os01g19800	LOC_Os01g19800.1	zinc finger, C3HC4 type, putative, expressed			0.606926	1.24419	0.637264	11.1368	7.31236	17.3219	8.47275	8.17083	5.29349	19.57	16.0688	16.3269	10.479	9.93913	12.9923
LOC_Os01g19940	MSTRG.1453.1;LOC_Os01g19940.1	expressed protein			2.07083	1.30011	0.770721	242.375	57.691	142.062	59.8642	48.8041	64.4047	127.392	154.765	144.03	247.714	229.602	249.811
LOC_Os01g19960	LOC_Os01g19960.1;MSTRG.1454.2	NA			0.635272	1.32718	0.691905	0.204803	0.131856	0.330842	0.0271442	0.217878	0.150547	0.339258	0.368109	0.285159	0.191579	0.225966	0.196865
LOC_Os01g19970	LOC_Os01g19970.1;MSTRG.1456.2	NA	MYB					4.44875	0.678813	0	0	1.05267	0.983764	0	0	0	4.92312	3.7341	4.68903
LOC_Os01g20830	MSTRG.1482.1;MSTRG.1482.2;LOC_Os01g20830.1	heavy metal-associated domain containing protein, expressed			2.03541	1.09936	0.936056	3.65578	14.9865	6.99457	12.5493	13.9137	18.4965	6.55985	6.83117	7.59269	2.63169	5.71092	2.62473
LOC_Os01g20980	LOC_Os01g20980.1	pectinesterase, putative, expressed			2.81497	3.40848	0.593507	3.40842	0.484354	5.14299	0.434317	1.01874	0	4.80688	4.87995	5.74216	1.84637	3.14391	5.23497
LOC_Os05g49940	LOC_Os05g49940.1	expressed protein			0.46424	1.71495	2.17919	16.8179	12.1905	3.7134	8.57248	16.3167	11.6824	0	5.44008	5.70013	29.6734	0	20.7804
LOC_Os01g21120	LOC_Os01g21120.1;MSTRG.1495.2	NA	ERF		1.28122	1.31234	0.0311181	69.7953	28.7171	71.3171	33.1048	13.8363	39.2101	53.4351	81.6717	78.8445	73.1689	66.6646	69.5524
LOC_Os07g46420	LOC_Os07g46420.1;MSTRG.32398.2	NA			2.01976	0.152081	2.17184	20.7852	5.12561	4.6128	3.93179	5.12637	6.31866	4.80824	4.60461	4.42554	21.9429	19.5948	20.8178
LOC_Os01g52540	LOC_Os01g52540.1;MSTRG.3255.2;MSTRG.3255.3	NA	B3		1.00769	1.16368	2.17136	0.651817	0.324177	0.144704	0.79821	0	0.17432	0	0.0931843	0.340927	0.524876	0.867311	0.563263
LOC_Os04g49757	LOC_Os04g49757.1;LOC_Os04g49757.2	purine permease, putative, expressed			1.59642	0.573252	2.16967	33.1599	10.9659	7.37018	10.6315	9.98147	12.2847	8.305	6.41348	7.39205	34.8514	31.7549	32.8733
LOC_Os01g22600	MSTRG.1581.1;LOC_Os01g22600.1	mitochondrial carrier protein, putative, expressed			0.582805	1.54124	0.958436	22.1903	14.8157	43.1202	17.683	5.72927	21.0347	45.4572	41.7116	42.1917	14.328	41.308	10.9348
LOC_Os07g48550	MSTRG.32594.1;LOC_Os07g48550.1;MSTRG.32594.3;MSTRG.32594.4	NA	NAC		0.760204	1.39474	2.15494	37.6476	22.2276	8.45348	17.1781	20.6482	28.8567	7.68623	7.68802	9.98619	33.7826	42.0967	37.0636
LOC_Os01g23600	LOC_Os01g23600.1;MSTRG.1607.1;MSTRG.1607.3	NA			1.08584	0.53585	0.549992	3.5202	1.65843	2.40438	1.8842	1.76629	1.32479	4.97402	1.45641	0.782709	2.74235	4.34371	3.47454
LOC_Os01g23620	LOC_Os01g23620.1	miro, putative, expressed			1.61045	0.801418	0.80903	84.8331	27.7826	48.4198	39.0087	6.2413	38.0976	47.5735	46.7776	50.9083	79.4484	86.2651	88.7856
LOC_Os05g10930	MSTRG.24522.1;LOC_Os05g10930.1	OsGrx_C15 - glutaredoxin subgroup III, expressed			2.33588	0.18412	2.15176	19.5222	3.86687	4.39324	0	4.93725	6.66335	0	9.65715	3.52257	14.9186	22.4161	21.232
LOC_Os04g42980	LOC_Os04g42980.1	zinc finger family protein, putative, expressed			2.49928	0.348035	2.15125	12.9905	2.29757	2.9244	2.34719	2.1291	2.41641	3.49151	2.93886	2.34284	14.1474	11.0892	13.735
LOC_Os07g48870	LOC_Os07g48870.1;MSTRG.32628.2	NA	MYB		1.72867	0.418349	2.14702	1.47924	0.446332	0.333982	0.727153	0	0.611843	0.748591	0	0.253354	1.81789	0.991494	1.62834
LOC_Os01g25189	LOC_Os01g25189.4;LOC_Os01g25189.1;LOC_Os01g25189.5;MSTRG.1679.5;MSTRG.1679.6;MSTRG.1679.8	NA			0.0209342	1.01349	0.99256	3.28781	3.33587	1.6524	3.41251	2.72964	3.86544	1.42626	1.19508	2.33587	4.2098	2.88559	2.76805
LOC_Os04g49220	LOC_Os04g49220.1;MSTRG.22922.2	NA			0.353958	1.78998	2.14394	1.93667	1.51531	0.438192	1.95229	1.56877	1.02489	0.560764	0.582961	0.170851	1.49202	2.50478	1.8132
LOC_Os09g31490	LOC_Os09g31490.1	reductase, putative, expressed			0.527815	2.6687	2.14089	1.13725	1.63962	0.25786	1.82505	1.95782	1.13599	0	0.773581	0	2.07867	1.1876	0.14547
LOC_Os01g26174	LOC_Os01g26174.1	OsWAK5 - OsWAK receptor-like protein kinase, expressed						0.241504	0	0.356189	0	0	0	0.353245	0.349399	0.365923	0	0.29641	0.428102
LOC_Os01g26280	MSTRG.1734.1;MSTRG.1734.2;MSTRG.1734.3;LOC_Os01g26270.1;LOC_Os01g26280.1	OsWAK8 - OsWAK receptor-like protein kinase, expressed			1.65516	0.862221	0.792938	1.9035	0.604365	1.09864	0.383578	0.613488	0.816029	1.34792	0.393124	1.55486	2.43981	1.49703	1.77365
LOC_Os09g30130	LOC_Os09g30130.1;LOC_Os09g30130.2;MSTRG.36847.3;MSTRG.36847.4	NA			0.125573	2.26268	2.13711	3.02408	3.29909	0.68748	2.58862	3.99963	3.30903	0.610788	0.685069	0.766584	2.7548	3.72658	2.59086
LOC_Os01g27210	LOC_Os01g27210.1;MSTRG.1756.2	NA			1.18219	0.350702	0.831486	40.664	17.9199	22.8511	24.4426	14.2072	15.11	26.0595	19.9794	22.5145	35.676	35.8972	50.4187
LOC_Os08g38900	MSTRG.34801.1;LOC_Os08g38900.1;LOC_Os08g38900.2;LOC_Os08g38900.3	caffeoyl-CoA O-methyltransferase, putative, expressed			1.16545	0.965666	2.13112	154.367	68.8208	35.2391	69.1502	65.829	71.4831	34.6492	37.2707	33.7975	212.084	32.8717	218.146
LOC_Os01g48640	LOC_Os01g48640.1	expressed protein			0.846365	2.97266	2.12629	1.41486	2.54386	0.324066	3.36039	2.38943	1.88176	0.972198	0	0	1.22021	1.64834	1.37602
LOC_Os02g30620	LOC_Os02g30620.2;LOC_Os02g30620.3	dnaJ domain containing protein, expressed			0.710586	1.41543	2.12602	11.3025	6.90664	2.58928	5.58956	8.501	6.62936	0.18719	7.20109	0.379553	10.9298	9.13122	13.8465
LOC_Os01g28790	LOC_Os01g28790.1	PRAS-rich protein, putative, expressed			1.18114	0.632504	0.548636	260.929	591.671	381.661	618.684	569.92	586.41	358.456	422.379	364.149	256.171	257.551	269.064
LOC_Os10g05130	LOC_Os10g05130.1	expressed protein			0.786717	1.33204	2.11876	2.31833	1.34385	0.533784	1.67596	1.36754	0.98804	1.00358	0.46239	0.135383	2.41056	2.14968	2.39475
LOC_Os01g29507	MSTRG.1854.1;MSTRG.1854.2;MSTRG.1854.3;MSTRG.1854.4;MSTRG.1854.5;MSTRG.1854.7;MSTRG.1854.6;MSTRG.1854.8;MSTRG.1854.9;MSTRG.1854.10;MSTRG.1854.11	NA			1.20498	1.39875	0.193765	3.59612	1.5599	4.11304	1.88322	2.2041	0.592393	4.13798	4.18409	4.01704	5.19382	3.14816	2.44637
LOC_Os10g32850	LOC_Os10g32850.1;MSTRG.6411.2	NA			1.95025	0.153677	2.10392	12.7187	3.29125	2.95869	0.229199	4.75451	4.89003	2.47092	2.07976	4.32538	11.1267	14.8271	12.2023
LOC_Os01g04590	LOC_Os01g04590.1;MSTRG.328.1;MSTRG.328.3	NA			1.80584	0.295173	2.10101	5.15088	1.47322	1.20064	2.67971	1.43806	0.301903	1.56854	1.49788	0.535503	3.1757	6.195	6.08195
LOC_Os01g64140	LOC_Os01g64140.1	endoglucanase 22 precursor, putative, expressed			1.57409	0.52642	2.10051	6.06669	2.03753	1.41461	0.828359	1.37112	3.91312	2.07476	1.13163	1.03744	5.71314	6.55533	5.93159
LOC_Os06g33200	LOC_Os06g33200.1	expressed protein			1.25025	0.84234	2.09259	61.0964	25.6834	14.3246	14.7579	26.3122	35.9802	0	25.0255	17.9484	70.0929	59.5033	53.6929
LOC_Os07g43580	LOC_Os07g43580.1;MSTRG.32211.2	NA	MYB		2.52794	0.441693	2.08624	10.2106	1.77039	2.40453	1.4359	2.97185	0.903403	1.63016	3.31203	2.27141	11.61	9.96578	9.05611
LOC_Os05g41160	MSTRG.26046.1;LOC_Os05g41160.1;MSTRG.26046.4;MSTRG.26046.3;MSTRG.26046.5	NA			1.43869	0.647065	2.08576	3.06737	1.13156	0.722589	1.68873	1.34373	0.36221	0.856981	0.547758	0.763026	3.65771	3.13586	2.40855
LOC_Os09g28210	LOC_Os09g28210.1	bHelix-loop-helix transcription factor, putative, expressed	bHLH		3.3279	1.24557	2.08233	67.16	6.68827	15.8587	7.03407	5.73799	7.29275	16.481	15.0284	16.0666	57.7097	73.3112	70.4591
LOC_Os01g32830	MSTRG.1974.1;MSTRG.1974.2;LOC_Os01g32830.1;LOC_Os01g32830.2	expressed protein			1.3823	0.543706	0.838596	11.549	30.1064	20.6532	31.1927	29.8382	29.2885	20.7242	19.4324	21.8031	9.50021	12.9044	12.2425
LOC_Os01g32880	LOC_Os01g32880.1	AP-3 complex subunit delta, putative, expressed			1.23493	0.512368	0.722565	4.01618	1.70632	2.43388	2.30111	0.747699	2.07016	3.3079	1.86603	2.12772	3.98796	3.1289	4.93168
LOC_Os09g30160	LOC_Os09g30160.1	zinc finger, C3HC4 type domain containing protein, expressed			0.479753	1.59639	2.07615	31.7303	22.7538	7.52475	21.3403	19.3599	27.5613	0	13.1704	9.4039	48.1611	47.0299	0
LOC_Os01g33110	LOC_Os01g33110.1	receptor-like protein kinase 5 precursor, putative, expressed						0.32781	0	0.222772	0	0	0	0	0.443728	0.224588	0.46686	0.277753	0.238818
LOC_Os09g21280	MSTRG.36240.1;LOC_Os09g21280.1	expressed protein			2.41079	0.336694	2.07409	6.76704	1.27257	1.60707	1.31165	1.36511	1.14094	1.47063	1.77809	1.57249	9.28957	5.44229	5.56927
LOC_Os01g34560	LOC_Os01g34560.1	3-ketoacyl-CoA synthase, putative, expressed					0.694251	0	0.581565	0.940998	1.17375	0	0.570946	0.65712	0.9879	1.17797	0	0	0
LOC_Os10g24100	MSTRG.6045.1;MSTRG.6045.2	NA			3.3128	1.24107	2.07174	0.74229	0.0746999	0.176571	0	0.2241	0	0	0.529712	0	0.915604	0.797916	0.51335
LOC_Os03g07200	LOC_Os03g07200.3;LOC_Os03g07200.1;LOC_Os03g07200.2;MSTRG.16629.5;MSTRG.16629.4	NA			2.54767	0.47748	2.07019	11.1511	1.90719	2.6554	0.81688	1.87242	3.03228	3.57508	1.90886	2.48227	14.7695	11.1737	7.51027
LOC_Os02g09810	LOC_Os02g09810.1;LOC_Os02g09810.2;LOC_Os02g09810.3	amino acid transporter, putative, expressed			1.46819	0.597779	2.06597	57.9267	20.9368	13.8344	17.2596	26.047	19.5037	16.5934	13.0395	11.8704	50.03	64.0477	59.7024
LOC_Os03g02070	LOC_Os03g02070.2;LOC_Os03g02070.1	heavy-metal-associated domain-containing protein, putative, expressed			1.51385	0.551145	2.065	13.6033	4.76354	3.25101	2.55306	7.08348	4.65409	6.42222	0.533184	2.79764	15.6151	16.1969	8.99808
LOC_Os06g50080	LOC_Os06g50080.1;MSTRG.29816.2	NA			2.34212	0.277522	2.0646	32.5192	6.41346	7.77382	6.93085	6.42359	5.88593	11.9582	6.29872	5.06456	21.6648	34.8361	41.0568
LOC_Os06g10730	LOC_Os06g10730.1;MSTRG.27615.2;MSTRG.27615.3;MSTRG.27615.4	NA			0.0136001	2.05034	2.06394	0.658369	0.652192	0.157456	0.764976	0.671302	0.520297	0.038158	0	0.434211	0.576261	0.536786	0.86206
LOC_Os04g29090	LOC_Os04g29090.1	FAD-binding and arabino-lactone oxidase domains containing protein, putative, expressed			1.66179	0.395924	2.05771	0.745682	0.235671	0.17911	0	0.707012	0	0	0.275759	0.261572	0.465588	0.879059	0.8924
LOC_Os01g37650	LOC_Os01g37650.1	esterase, putative, expressed			1.30906	2.1529	0.843835	0.342902	0.13839	0.615446	0.223524	0.191645	0	0.682744	0.51371	0.649885	0.868361	0.160346	0
LOC_Os06g40440	MSTRG.29094.1;LOC_Os06g40440.1	expressed protein			1.35322	0.70216	2.05538	103.557	40.5341	24.9143	42.7565	39.5357	39.31	13.4479	32.8844	28.4106	97.8338	103.287	109.551
LOC_Os01g66350	LOC_Os01g66350.1;MSTRG.4444.2;MSTRG.4444.3	NA			2.44902	0.394213	2.05481	149.025	27.2916	35.8673	39.8154	36.6761	5.3833	35.7532	37.9092	33.9395	161.315	155.968	129.791
LOC_Os01g42000	LOC_Os01g42000.1	skin secretory protein xP2 precursor, putative, expressed			0.0686122	2.11696	2.04834	0.588528	0.617194	0.142283	0.58587	0.571487	0.694224	0.234621	0.192229	0	0.721201	0	1.04438
LOC_Os06g11400	LOC_Os06g11400.1	expressed protein			0.35548	2.40372	2.04824	2.70755	3.46407	0.654629	3.55854	2.94975	3.88392	0.55932	0.026023	1.37854	4.07495	2.65953	1.38817
LOC_Os01g38560	LOC_Os01g38560.1	expressed protein			1.41239	2.13017	0.717778	0.977666	2.60232	0.594453	3.29673	2.22952	2.28073	0.494743	0.88991	0.398707	0.055695	1.95398	0.923323
LOC_Os01g38980	LOC_Os01g38980.2;MSTRG.2267.2;LOC_Os01g38980.1;MSTRG.2267.4;MSTRG.2267.6;MSTRG.2267.5	NA			1.49447	1.43906	0.0554057	42.3387	119.293	43.9964	110.551	126.075	121.254	45.1256	40.5453	46.3182	48.8199	34.9623	43.234
LOC_Os01g38990	LOC_Os01g38990.1;MSTRG.2271.3;MSTRG.2271.2	NA			1.80372	2.58814	0.784417	12.7835	3.66165	22.0183	3.10033	4.78349	3.10113	16.0192	22.4358	27.5998	14.8942	10.5969	12.8594
LOC_Os01g39000	MSTRG.2272.1;LOC_Os01g39000.3;LOC_Os01g39000.1;LOC_Os01g39000.2;MSTRG.2272.5	NA			1.25086	0.839005	0.411854	10.0281	23.8651	13.3413	22.9917	21.906	26.6975	19.968	6.11211	13.9437	11.2744	8.43766	10.3721
LOC_Os03g06290	MSTRG.16543.1	NA			2.26643	0.227177	2.03925	2.42815	0.504676	0.590744	0	1.28224	0.231786	0.101643	1.01715	0.653444	3.09147	2.36111	1.83187
LOC_Os01g08190	LOC_Os01g08190.2;LOC_Os01g08190.5;LOC_Os01g08190.3;MSTRG.584.5	NA			0.429283	1.60765	2.03694	0.667793	0.495924	0.162728	0.581329	0.4894	0.417042	0	0.310747	0.177438	0.803969	0.55462	0.64479
LOC_Os01g39270	MSTRG.2296.1;MSTRG.2296.2;MSTRG.2296.3;MSTRG.2296.4;LOC_Os01g39270.1;MSTRG.2296.6;MSTRG.2296.7	NA			1.13328	0.357356	0.775921	14.5381	31.8904	24.8934	33.0184	28.3458	34.3068	24.3149	33.1105	17.2549	19.4173	8.91844	15.2787
LOC_Os06g14780	LOC_Os06g14780.2;LOC_Os06g14780.1	expressed protein			1.89519	0.139658	2.03485	25.7878	6.93275	6.29309	5.56367	8.85798	6.37659	7.31574	6.23676	5.32678	22.228	29.4998	25.6355
LOC_Os05g09440	LOC_Os05g09440.1;MSTRG.24464.2	NA			1.06431	0.969353	2.03366	8.10237	3.87456	1.97888	2.64996	3.43332	5.54041	2.21786	1.304	2.41476	8.51639	7.81018	7.98054
LOC_Os03g30000	LOC_Os03g30000.1	glycosyl transferase 8 domain containing protein, putative, expressed			1.3447	0.685151	2.02986	12.0507	4.74477	2.95097	3.40171	5.22516	5.60743	3.77189	3.01316	2.06785	12.2243	10.5715	13.3562
LOC_Os01g39790	LOC_Os01g39790.2;LOC_Os01g39790.1;MSTRG.2315.3	NA			1.27566	0.387516	0.888142	4.06243	9.83551	7.51871	7.3226	11.1965	10.9874	6.72813	6.95636	8.87163	3.94073	3.88763	4.35893
LOC_Os01g39890	MSTRG.2325.1;MSTRG.2325.2;LOC_Os01g39890.1;MSTRG.2325.4;MSTRG.2325.5	NA			1.11704	0.948583	0.168453	8.50967	3.9233	7.57187	2.64832	4.23914	4.88243	7.46585	7.91511	7.33465	12.1509	6.77938	6.59873
LOC_Os01g40070	LOC_Os01g40070.1	expressed protein			1.26856	0.673083	0.595473	70.0363	168.732	105.823	171.483	164.469	170.243	161.871	0	155.597	69.7081	64.5476	75.8531
LOC_Os01g40250	LOC_Os01g40250.1	down-regulated in metastasis family protein, expressed			1.72021	1.01145	0.708754	2.18444	0.662989	1.33654	0.613725	0.6396	0.735641	1.89622	0.972928	1.14049	2.57633	2.25735	1.71963
LOC_Os12g42420	MSTRG.11616.1;LOC_Os12g42420.1	DNA binding protein, putative, expressed			1.23309	0.783877	2.01696	15.9983	6.80577	3.95282	6.49198	7.95869	5.96664	3.53107	4.04198	4.2854	19.0393	10.2103	18.7452
LOC_Os05g36190	LOC_Os05g36190.1	OsFBT7 - F-box and tubby domain containing protein, expressed			1.02184	0.994634	2.01647	17.4125	8.57544	4.3037	8.45375	9.09214	8.18042	5.87272	2.66409	4.37428	35.1712	13.8618	3.20438
LOC_Os02g53810	LOC_Os02g53810.1	expressed protein			2.64238	0.62635	2.01603	4.93043	0.789675	1.21899	0.730458	1.36022	0.278342	1.55848	1.06386	1.03461	5.93493	5.21337	3.64299
LOC_Os04g45834	MSTRG.22661.1;LOC_Os04g45834.2;LOC_Os04g45834.1	DUF584 domain containing protein, putative, expressed			1.21542	0.798333	2.01375	6.93529	2.98667	1.71737	3.8305	1.73625	3.39325	1.75704	2.05985	1.33523	6.84349	8.19621	5.76617
LOC_Os01g41240	LOC_Os01g41240.1;MSTRG.2411.2	NA			2.41025	1.63609	0.774157	48.829	9.18588	28.5518	12.2663	6.73715	8.55419	31.1123	30.5953	23.9477	38.264	46.9274	61.2954
LOC_Os01g23380	LOC_Os01g23380.1	stripe rust resistance protein Yr10, putative, expressed			1.75407	0.259605	2.01368	2.94279	0.872431	0.728756	0.909728	1.41218	0.295387	0.444221	0.633521	1.10853	3.31255	2.06592	3.4499
LOC_Os02g07730	MSTRG.12429.2;MSTRG.12429.1;MSTRG.12429.3;MSTRG.12429.4;LOC_Os02g07730.1;MSTRG.12429.6;MSTRG.12429.7;MSTRG.12429.8	NA			1.19404	0.815574	2.00961	3.81571	1.66776	0.947593	1.35072	1.64717	2.0054	0.445049	1.54536	0.852371	4.10701	3.64064	3.69949
LOC_Os01g67320	LOC_Os01g67320.1;MSTRG.4527.2	NA			0.159941	1.84563	2.00557	37.5275	33.5894	9.34573	34.62	31.0602	35.088	5.18638	11.7042	11.1466	30.6906	38.6045	43.2873
LOC_Os03g28310	LOC_Os03g28310.1	dnaJ domain containing protein, expressed			0.71073	1.29331	2.00404	5.64195	3.44729	1.40654	1.5666	4.18391	4.59136	1.34823	1.22001	1.65138	4.22865	6.39005	6.30714
LOC_Os01g41834	MSTRG.2450.1	NA						0	12.4993	0	15.9349	7.92724	13.6358	0	0	0	0	0	0
LOC_Os08g32930	LOC_Os08g32930.2;LOC_Os08g32930.1;MSTRG.34365.3	NA			0.714736	2.71844	2.0037	7.82345	12.8397	1.95085	11.6118	15.5598	11.3476	2.00945	1.81336	2.02974	12.2788	5.21691	5.97464
LOC_Os08g39330	LOC_Os08g39330.1	skin secretory protein xP2 precursor, putative, expressed			1.48337	0.51992	2.00329	6.57182	2.35042	1.63921	1.93433	2.79663	2.3203	1.17301	2.40691	1.33771	8.27055	6.64976	4.79515
LOC_Os01g54890	MSTRG.3443.1;LOC_Os01g54890.1	ethylene-responsive transcription factor 2, putative, expressed	ERF		0.994636	1.00469	1.99933	7.40799	3.71779	1.85286	4.44209	5.13681	1.57447	2.28384	1.04827	2.22647	8.24204	6.54619	7.43573
LOC_Os01g42190	LOC_Os01g42190.1;MSTRG.2489.2;MSTRG.2489.3	NA			0.515811	1.26974	0.753925	2.2238	1.55532	3.75016	1.2638	1.48013	1.92205	4.45296	4.08206	2.71546	3.25072	2.51459	0.906092
LOC_Os01g07920	LOC_Os01g07920.1;LOC_Os01g07920.2	prolyl 4-hydroxylase, putative, expressed			1.06061	3.0555	1.99488	1.91199	3.98806	0.479696	5.63586	3.05639	3.27193	1.41816	0.0209253	0	2.49538	1.4316	1.809
LOC_Os01g42410	LOC_Os01g42410.1	pleiotropic drug resistance protein, putative, expressed			2.2364	2.85137	0.61497	5.88418	1.24871	9.01178	0.702598	1.21191	1.83162	10.4364	9.61335	6.98556	7.27599	5.62079	4.75575
LOC_Os12g05840	LOC_Os12g05840.1	Cupin domain containing protein, expressed			3.74049	1.74865	1.99183	1.74267	0.130382	0.438141	0	0.391145	0	0.481065	0.340391	0.492967	1.39797	1.53143	2.29861
LOC_Os01g42700	MSTRG.2527.1;MSTRG.2527.2;MSTRG.2527.3;MSTRG.2527.4;MSTRG.2527.5;MSTRG.2527.6;MSTRG.2527.7;LOC_Os01g42700.3;LOC_Os01g42700.2;LOC_Os01g42700.5;LOC_Os01g42700.1	expressed protein			1.24367	0.38676	0.856908	33.0997	13.9779	18.2755	1.75034	20.4081	19.7754	18.8555	17.4156	18.5553	35.6481	31.1709	32.48
LOC_Os01g42790	LOC_Os01g42790.1	xylem cysteine proteinase 2 precursor, putative, expressed			2.1217	1.26678	0.854915	3.72051	0.854884	2.05706	0.480049	1.68284	0.401759	2.09972	2.30497	1.76649	4.03227	3.61389	3.51537
LOC_Os01g43230	LOC_Os01g43230.2;MSTRG.2583.3;MSTRG.2583.2;LOC_Os01g43230.1;MSTRG.2583.6	NA	MYB_related		1.24631	1.55394	0.307635	6.06415	14.3862	4.89962	15.0464	14.3602	13.752	6.55165	4.7041	3.44313	5.00305	7.62795	5.56146
LOC_Os11g02110	LOC_Os11g02110.1	expressed protein			0.507051	1.48349	1.99054	4.84191	3.40706	1.21844	1.4188	3.56234	5.24003	1.04777	1.37727	1.23029	5.39597	4.5353	4.59447
LOC_Os01g16080	MSTRG.1213.1;LOC_Os01g16080.1	expressed protein			1.05046	0.933202	1.98367	11.1255	5.37154	2.81305	5.57295	2.16265	8.37902	1.7069	1.71449	5.01776	13.8597	11.2776	8.23922
LOC_Os01g43460	MSTRG.2601.1;LOC_Os01g43460.1;LOC_Os01g43460.2	C4-dicarboxylate transporter/malic acid transport protein, expressed			3.09401	2.51738	0.576629	25.2562	2.95786	16.935	3.33249	3.66014	1.88097	17.2272	16.3254	17.2524	24.428	25.2726	26.068
LOC_Os01g43480	LOC_Os01g43480.1;LOC_Os01g43480.2;LOC_Os01g43480.3	AAA-type ATPase family protein, putative, expressed			1.0913	0.596124	0.495172	59.5067	27.9289	42.2187	29.0179	28.9191	25.8495	36.8556	40.4011	49.3993	54.4546	62.4731	61.5925
LOC_Os08g33720	LOC_Os08g33720.1;MSTRG.34427.2	NA			2.09417	0.11156	1.98261	48.491	11.3567	12.2697	14.134	10.6498	9.28629	17.7399	0.261075	18.8082	54.5929	42.3546	48.5255
LOC_Os01g43760	LOC_Os01g43760.1;MSTRG.2627.2;MSTRG.2627.3	NA			0.341999	1.10879	0.766793	2.17133	2.75219	1.27614	3.96334	1.71085	2.58237	1.54266	1.19212	1.09364	2.51003	2.17062	1.83335
LOC_Os01g43844	MSTRG.2628.1;LOC_Os01g43844.1	cytochrome P450 72A1, putative, expressed			0.898276	1.21745	0.319172	36.0615	19.348	44.9908	23.6006	12.9143	21.5289	47.8061	48.8223	38.344	36.1529	34.9059	37.1256
LOC_Os01g43895	LOC_Os01g43895.1	expressed protein						21.6602	0	0	0	0	0	0	0	0	29.8071	20.0332	15.1401
LOC_Os05g47490	LOC_Os05g47490.1	MDR-like ABC transporter, putative, expressed			2.17108	0.189055	1.98203	1.48171	0.329004	0.37507	0.09994	0.412716	0.474357	0.063275	0.298239	0.763697	1.35685	1.57	1.51828
LOC_Os01g44110	LOC_Os01g44110.1;MSTRG.2652.2;MSTRG.2652.3	NA			1.18998	0.688267	0.50171	4.20758	9.59956	5.95747	10.9445	8.96705	8.88712	8.10277	4.52985	5.2398	3.08453	3.77328	5.76494
LOC_Os01g44290	MSTRG.2663.1	NA						2.05244	0	0.291693	0	0	0	0	0.875078	0	2.27311	1.45683	2.42739
LOC_Os01g44394	MSTRG.2673.1;MSTRG.2673.3;MSTRG.2673.2;MSTRG.2673.4;MSTRG.2673.5	NA			1.02908	0.175704	0.853375	25.1478	12.323	13.919	12.3729	9.94923	14.6468	14.1774	12.8761	14.7035	22.8889	27.7582	24.7963
LOC_Os01g44990	MSTRG.2682.4;MSTRG.2682.3;MSTRG.2682.2;MSTRG.2682.1;MSTRG.2682.6;MSTRG.2682.5;LOC_Os01g44990.1;MSTRG.2682.7;MSTRG.2682.9;MSTRG.2682.10	NA		CHR745	1.02528	0.0268647	0.998414	11.1852	5.49546	5.59875	6.27259	4.08054	6.13325	6.96757	5.13682	4.69186	11.5987	13.4559	8.50104
LOC_Os01g33230	LOC_Os01g33230.1;MSTRG.2000.2;MSTRG.2000.3	NA			1.97405	0.00303781	1.97709	1.60253	0.407904	0.407046	0.884376	0	0.339336	0.59325	0.27139	0.356498	1.62343	1.07695	2.10721
LOC_Os01g45720	LOC_Os01g45720.1	expressed protein						0	1.8474	0	2.48632	1.82889	1.227	0	0	0	0	0	0
LOC_Os01g45970	MSTRG.2749.1;LOC_Os01g45970.1;MSTRG.2749.3;MSTRG.2749.4	NA			1.18541	1.37025	0.184839	6.23467	2.74139	7.08689	4.5596	1.25227	2.41229	7.74965	7.54329	5.96774	8.77317	2.20331	7.72754
LOC_Os05g44922	LOC_Os05g44922.1;LOC_Os05g44922.2;MSTRG.26298.3;MSTRG.26298.4	NA			1.05729	0.91554	1.97283	23.9337	11.5009	6.09716	12.5616	10.0385	11.9027	5.29193	6.00889	6.99066	27.3978	25.0618	19.3414
LOC_Os01g46370	LOC_Os01g46370.2	lipase class 3 family protein, putative, expressed			1.11822	1.14434	0.0261238	7.2546	3.34192	7.38716	3.99672	3.87049	2.15856	10.0764	7.50549	4.57958	7.19795	8.58646	5.97939
LOC_Os01g46440	MSTRG.2778.1	NA						6.5951	0	1.41996	0	0	0	1.36193	1.32021	1.57773	5.99356	8.50099	5.29074
LOC_Os01g47050	LOC_Os01g47050.1;MSTRG.2818.2	NA			1.64179	2.29326	0.651466	1.39674	0.447597	2.19395	0.541787	0	0.801005	1.38485	2.80381	2.3932	1.25134	1.51838	1.4205
LOC_Os01g47370	MSTRG.2840.1	NA	MYB_related					5.47935	6.72791	0	6.20664	7.50344	6.47365	0	0	0	0	7.64422	8.79384
LOC_Os01g47560	LOC_Os01g47560.1;MSTRG.2854.2	NA	WRKY		2.11625	1.6531	0.46315	12.4456	2.87052	9.02803	3.0132	3.09738	2.50096	8.15213	8.53676	10.3952	13.3846	12.6645	11.2877
LOC_Os10g34790	MSTRG.6561.1;MSTRG.6561.2	NA			0.990474	0.971106	1.96158	3.68361	1.85401	0.945755	2.27422	2.07646	1.21133	1.11661	1.35767	0.362986	3.15955	4.50467	3.3866
LOC_Os01g47670	MSTRG.2865.1	NA	NAC					0.317507	0	2.44282	0	0	0	2.35064	2.18954	2.78827	0	0.864398	0.088123
LOC_Os02g48690	LOC_Os02g48690.1	expressed protein			1.40535	0.543127	1.94848	3.6346	1.37216	0.941687	1.89663	0.942078	1.27777	1.44987	0.988377	0.386815	4.76064	2.81569	3.32749
LOC_Os06g48950	LOC_Os06g48950.1;MSTRG.29721.2;MSTRG.29721.3	NA	ARF		2.5925	0.650651	1.94185	26.1209	4.3308	6.79882	6.10794	2.54679	4.33768	7.1974	5.57999	7.61908	31.6911	28.4017	18.2699
LOC_Os01g48030	LOC_Os01g48030.1	expressed protein						1.15284	0	0.296843	0	0	0	0	0.89053	0	1.46178	0.859792	1.13695
LOC_Os01g48190	LOC_Os01g48190.1;LOC_Os01g48190.3;LOC_Os01g48190.2	drought induced 19 protein, putative, expressed			0.578923	1.02184	0.442915	39.6664	26.5552	53.9205	31.552	26.3299	21.7838	42.1417	84.6011	35.0187	37.3919	40.3381	41.2693
LOC_Os05g20020	LOC_Os05g20020.1	polygalacturonase, putative, expressed			1.26347	3.18936	1.92588	0.453302	1.08826	0.1193	0.954002	0.847017	1.46375	0	0	0.357899	0.964904	0	0.395001
LOC_Os06g12560	LOC_Os06g12560.1;MSTRG.27770.2	NA			2.31472	0.389801	1.92491	11.0041	2.21186	2.898	1.01371	3.68657	1.93529	2.67546	1.15572	4.86283	11.6536	11.1099	10.2489
LOC_Os10g01470	LOC_Os10g01470.1	homeobox associated leucine zipper, putative, expressed	HD-ZIP		0.609701	1.31129	1.92099	40.6347	26.6293	10.7306	27.3884	32.1585	20.3409	11.8799	9.16431	11.1475	34.9121	42.245	44.747
LOC_Os08g08592	MSTRG.33222.1;LOC_Os08g08592.1;LOC_Os08g08592.3;MSTRG.33222.5	NA			0.948219	0.970883	1.9191	2.09736	1.087	0.554582	0.752672	0.71669	1.79165	0.772168	0.352506	0.539072	2.39146	2.05822	1.8424
LOC_Os04g44670	LOC_Os04g44670.1	AP2 domain containing protein, expressed	ERF		1.76272	0.154047	1.91677	2.72355	0.802608	0.721325	1.55719	0	0.850635	0.737222	1.00388	0.422875	2.73924	2.0971	3.33431
LOC_Os01g49030	MSTRG.2983.1;MSTRG.2983.2;LOC_Os01g49030.1	expressed protein			1.95909	1.26678	0.692312	10.4186	2.67955	6.44764	3.5204	2.02497	2.49329	4.26022	7.98411	7.09859	9.64983	11.0236	10.5823
LOC_Os07g47990	LOC_Os07g47990.1;LOC_Os07g47990.2	peroxidase precursor, putative, expressed			1.69192	0.220957	1.91288	7.02313	2.17376	1.86508	2.13635	1.95012	2.43483	1.73554	2.62112	1.23858	8.48954	7.32983	5.25003
LOC_Os09g32200	LOC_Os09g32200.1;MSTRG.36959.2;MSTRG.36959.3;MSTRG.36959.4	NA			1.4477	0.462948	1.91065	9.30646	3.41179	2.47526	4.06126	3.61199	2.56213	2.2855	2.06685	3.07345	8.11264	10.8681	8.93862
LOC_Os01g49360	LOC_Os01g49360.1	FAD-binding and arabino-lactone oxidase domains containing protein, putative, expressed			4.10765	3.41986	0.687794	0.557441	0.032335	0.346061	0	0.097005	0	0.05779	0.730879	0.249514	0.586555	0.631945	0.453824
LOC_Os02g14980	LOC_Os02g14980.1;LOC_Os02g14980.2	calcium-binding EF hand family protein, putative, expressed			1.69127	0.218249	1.90952	16.572	5.13157	4.41114	4.53005	5.13671	5.72796	3.86887	4.9194	4.44515	18.0081	17.0373	14.6705
LOC_Os01g49720	LOC_Os01g49720.1;MSTRG.3030.2	NA			1.46224	0.598304	0.863932	2.40277	6.62047	4.37302	7.18982	5.71221	6.95939	6.10331	5.34654	1.66922	0.404644	2.92705	3.87662
LOC_Os01g50040	LOC_Os01g50040.1;MSTRG.3067.2	NA			1.96748	1.49097	0.476517	23.9849	6.1329	17.2382	8.52072	4.9584	4.91958	16.7768	16.4066	18.5312	26.0538	23.0222	22.8786
LOC_Os02g09720	MSTRG.12570.1	NA			5.11559	3.20725	1.90835	3.25816	0.093978	0.867967	0	0.281934	0	1.59562	0.93118	0.077097	3.7592	3.66556	2.34972
LOC_Os05g46220	LOC_Os05g46220.1	mitochondrial carrier protein, putative, expressed			0.196902	1.71128	1.90818	3.56461	3.10984	0.949714	4.74033	1.25856	3.33064	1.91586	0.370514	0.562774	4.18726	2.29735	4.20922
LOC_Os08g20620	LOC_Os08g20610.1;MSTRG.33795.1;MSTRG.33795.3;MSTRG.33795.4;MSTRG.33795.5	NA			0.503999	2.41193	1.90793	0.803167	1.139	0.214024	1.18615	0.724972	1.50589	0.108071	0.39136	0.142641	0.401884	0.761651	1.24597
LOC_Os03g16030	LOC_Os03g16030.1	hsp20/alpha crystallin family protein, putative, expressed			0.263863	1.64106	1.90492	5.18156	4.31549	1.38364	3.8959	6.01706	3.0335	0.554166	1.23059	2.36616	6.6793	5.12536	3.74002
LOC_Os08g13390	MSTRG.33470.1;LOC_Os08g13390.2;MSTRG.33470.3;LOC_Os08g13390.1	expressed protein			1.12011	0.781085	1.90119	6.20637	2.8553	1.66158	2.92593	1.71677	3.9232	1.97201	1.61437	1.39836	6.01826	7.03721	5.56363
LOC_Os10g40580	LOC_Os10g40580.1;MSTRG.7017.2;MSTRG.7017.3	NA			1.05915	0.838062	1.89721	11.6861	5.60835	3.13728	6.11525	7.23152	3.4783	4.88833	0.236596	4.28692	10.3272	12.4436	12.2876
LOC_Os07g13634	LOC_Os07g13634.1	cytokinin-N-glucosyltransferase 1, putative, expressed			0.521923	1.37288	1.8948	2.87894	2.00502	0.774176	2.02637	1.82987	2.15882	0.335967	1.2124	0.774161	5.1323	1.47512	2.02941
LOC_Os03g02390	LOC_Os03g02390.1	mitochondrial import inner membrane translocase subunit Tim17, putative, expressed			0.833648	1.05888	1.89253	48.206	27.0488	12.9836	29.084	26.6756	25.3869	38.9507	0	0	48.0702	48.7232	47.8247
LOC_Os01g50720	LOC_Os01g50720.1	MYB family transcription factor, putative, expressed	MYB		2.5366	2.28063	0.255964	7.64926	1.31834	6.4057	1.48591	1.90474	0.564366	8.20493	4.31502	6.69715	10.1909	8.23765	4.51919
LOC_Os01g50870	MSTRG.3123.1	NA			1.70266	2.45678	0.754122	11.0397	3.3916	18.6196	1.70808	5.43556	3.03116	14.2595	23.9115	17.6877	13.0344	11.9836	8.10105
LOC_Os07g36820	MSTRG.31700.1;MSTRG.31700.2;LOC_Os07g36820.1;LOC_Os07g36820.2	uncharacterized Cys-rich domain containing protein, putative, expressed			1.4827	0.40413	1.88683	58.4624	20.9189	15.8082	27.6125	8.34219	26.802	9.2823	10.522	27.6205	62.0695	62.1748	51.1428
LOC_Os05g10620	LOC_Os05g10620.1;LOC_Os05g10620.2;LOC_Os05g10620.3;MSTRG.24506.4	NA	NAC		1.71646	0.16892	1.88538	8.22377	2.50245	2.22595	2.78986	2.63122	2.08627	1.49925	3.29108	1.88752	8.96512	8.22261	7.48357
LOC_Os06g35940	MSTRG.28816.1;LOC_Os06g35940.1	osFTL12 FT-Like12 homologous to Flowering Locus T gene; contains Pfam profile PF01161: Phosphatidylethanolamine-binding protein, expressed		FLT713	1.74987	0.13317	1.88304	4.10275	1.21986	1.1123	0.765922	1.30568	1.58798	0.507024	1.1678	1.66209	5.39315	4.17275	2.74235
LOC_Os01g51250	LOC_Os01g51250.1;MSTRG.3153.2	NA			1.15379	1.76122	0.607425	9.21299	4.14071	14.0363	3.59521	5.18089	3.64602	15.0912	15.2766	11.7412	6.45228	11.0068	10.1799
LOC_Os11g03484	MSTRG.7488.1;MSTRG.7488.2;LOC_Os11g03484.1	MATE efflux family protein, putative, expressed			0.0775001	1.95731	1.87981	17.0142	17.9532	4.62311	18.3175	13.529	22.0132	5.96967	4.19816	3.7015	16.5868	14.3455	20.1104
LOC_Os08g20000	LOC_Os08g20000.1	NB-ARC domain containing protein, expressed			1.70255	0.175333	1.87788	1.3464	0.413673	0.366333	0.190816	0.221758	0.828444	0.573213	0.444018	0.081769	1.10934	1.35156	1.57831
LOC_Os01g51570	LOC_Os01g51570.1	glycosyl hydrolases family 17, putative, expressed			1.7799	2.16019	0.380284	266.762	77.682	347.217	85.1625	74.7184	73.1652	328.379	351.166	362.108	279.317	250.662	270.308
LOC_Os01g51610	LOC_Os01g51610.1	B3 DNA binding domain containing protein, expressed	B3					0	0.571053	0	0.774591	0.547515	0.391053	0	0	0	0	0	0
LOC_Os01g51920	LOC_Os01g51920.1;MSTRG.3206.2;MSTRG.3206.3;MSTRG.3206.4;MSTRG.3206.5;MSTRG.3206.6;MSTRG.3206.7	NA			1.43236	1.86001	0.427647	99.6901	36.9375	134.087	35.8067	37.8265	37.1793	139.915	136.464	125.882	97.6659	100.861	100.543
LOC_Os03g26870	LOC_Os03g26870.1;LOC_Os03g26870.2;MSTRG.18145.3;MSTRG.18145.4	NA			2.3997	0.522495	1.8772	8.53799	1.61798	2.32413	1.49281	1.39459	1.96655	2.02548	2.81298	2.13395	9.22169	7.08078	9.31149
LOC_Os01g13830	MSTRG.1057.1	NA			0.651297	1.22367	1.87497	4.81283	3.06437	1.31214	0	4.96457	4.22853	2.28694	0.882181	0.767281	6.14325	3.72078	4.57448
LOC_Os01g52320	LOC_Os01g52320.1	NB-ARC domain containing protein, expressed						0.170187	0	0.456855	0	0	0	0.337052	0.572991	0.460522	0	0.51056	0
LOC_Os01g52400	LOC_Os01g52400.1;MSTRG.3243.3;MSTRG.3243.4	NA			2.00222	2.73131	0.729094	14.561	3.63466	24.1362	3.58171	2.9986	4.32366	26.2343	23.3201	22.8543	14.2464	12.2634	17.1731
LOC_Os10g33420	MSTRG.6451.1;MSTRG.6451.2	NA			2.19016	0.319792	1.87036	32.7911	7.18544	8.96851	7.57831	7.5502	6.42782	12.5747	6.76404	7.56676	29.6548	34.2271	34.4914
LOC_Os01g12490	LOC_Os01g12490.1	flavin monooxygenase, putative, expressed			0.0821042	1.95075	1.86864	2.02189	2.14029	0.553655	2.16479	1.71034	2.54574	1.08957	0.286133	0.285266	1.47498	1.62234	2.96834
LOC_Os02g24576	LOC_Os02g24576.1	chloroplast 30S ribosomal protein S7, putative, expressed			0.892045	0.973548	1.86559	2.44074	1.31519	0.669765	1.69287	0.370906	1.8818	0.746908	0.673469	0.588918	1.84103	2.81619	2.665
LOC_Os12g13174	MSTRG.10295.1;LOC_Os12g13174.1;MSTRG.10295.5;MSTRG.10295.4;MSTRG.10295.3;MSTRG.10295.6	NA			1.52791	0.333324	1.86124	1.72005	0.596477	0.473427	0.615648	0.701667	0.472116	0.420806	0.737339	0.262137	1.83914	1.99986	1.32116
LOC_Os01g52740	LOC_Os01g52740.1	expressed protein			0.243475	1.16579	0.922316	6.33967	7.50516	3.3452	7.80534	7.16152	7.54861	3.14894	3.82346	3.06319	4.92687	5.91812	8.17401
LOC_Os10g34884	MSTRG.6576.1;MSTRG.6576.2;LOC_Os10g34884.1	RIPER7 - Ripening-related family protein precursor, expressed	FAR1		1.08448	0.773817	1.85829	3.17635	1.49785	0.876046	1.33359	1.11735	2.04261	0.924291	0.319999	1.38385	3.31165	2.85735	3.36006
LOC_Os01g52790	LOC_Os01g52790.1;MSTRG.3281.2	NA			1.03613	0.880553	0.155577	16.1278	7.86447	14.4791	6.4422	7.55402	9.59718	13.8726	17.1149	12.4499	11.6371	18.8243	17.922
LOC_Os01g53060	LOC_Os01g53060.1;LOC_Os01g53060.2	peroxisomal membrane protein, putative, expressed			1.09281	0.642933	0.449879	15.5293	33.1224	21.2119	29.404	41.5215	28.4417	21.5605	21.9149	20.1603	20.4059	15.5338	10.6483
LOC_Os03g59180	MSTRG.19985.1;LOC_Os03g59180.2;MSTRG.19985.3;LOC_Os03g59180.1	expressed protein			1.6742	0.178798	1.853	139.852	43.8213	38.7135	37.3599	41.3867	52.7174	31.5258	49.1164	35.4983	138.6	140.912	140.046
LOC_Os01g53330	LOC_Os01g53330.1;MSTRG.3322.2;MSTRG.3322.3	NA			1.32666	1.99353	0.666867	6.45799	16.1981	4.06771	18.5042	14.5547	15.5352	5.00837	3.34968	3.84509	5.37462	6.49009	7.50925
LOC_Os01g53420	LOC_Os01g53420.1	anthocyanidin 5,3-O-glucosyltransferase, putative, expressed			2.05923	1.3151	0.744128	2.56443	0.615321	1.53104	0	1.16313	0.682828	1.70294	0.351203	2.53897	2.91667	2.33529	2.44133
LOC_Os01g53430	LOC_Os01g53430.1	anthocyanidin 5,3-O-glucosyltransferase, putative, expressed			2.70586	2.21664	0.489226	1.49693	0.229433	1.06642	0	0.688298	0	0.408142	1.61799	1.17314	1.63362	1.15815	1.69902
LOC_Os12g41720	MSTRG.11558.1;MSTRG.11558.2;LOC_Os12g41720.1	PLA IIIA/PLP7, putative, expressed			1.15371	3.0063	1.85259	0.575196	1.27973	0.159269	1.39679	0.902091	1.5403	0.0568177	0.0250715	0.395917	0.770945	0.721353	0.233289
LOC_Os01g53570	LOC_Os01g53570.1;MSTRG.3339.2	NA						1.45033	0	0.008577	0	0	0	0	0	0.025731	1.45778	0.984276	1.90894
LOC_Os05g05450	MSTRG.24200.1;MSTRG.24200.2;MSTRG.24200.3	NA			0.413546	1.43758	1.85113	4.12445	3.09654	1.1432	3.89691	0.220136	5.17257	0.691707	1.20601	1.53188	3.14448	3.65881	5.57007
LOC_Os11g24170	MSTRG.8451.2;MSTRG.8451.1;MSTRG.8451.3;LOC_Os11g24170.1;MSTRG.8451.5;MSTRG.8451.6	NA			1.89138	0.0482074	1.84317	2.17782	0.587029	0.606976	0.384861	0.3782	0.998027	0.404668	0.583898	0.832363	2.40215	1.70805	2.42326
LOC_Os06g10650	LOC_Os06g10650.1;MSTRG.27609.2;MSTRG.27609.3;MSTRG.27609.4	NA			1.27202	0.568479	1.8405	18.7432	7.76117	5.23357	8.19824	7.70613	7.37915	4.95308	5.12317	5.62446	15.3663	21.4478	19.4153
LOC_Os02g32060	LOC_Os02g32060.1;LOC_Os02g32060.3;LOC_Os02g32060.2;MSTRG.13779.4	NA			3.6207	1.7844	1.8363	8.00743	0.65096	2.2424	0.797796	0.792802	0.362281	2.12142	2.84859	1.75718	4.45311	10.0564	9.51277
LOC_Os01g54010	LOC_Os01g54010.1;MSTRG.3384.2;MSTRG.3384.3;MSTRG.3384.4;MSTRG.3384.5;MSTRG.3384.6;MSTRG.3384.7	NA			0.358237	1.03458	0.676346	5.3127	4.14453	8.49016	3.58725	5.07631	3.77003	7.07986	8.54168	9.84894	6.73708	4.76998	4.43105
LOC_Os01g41750	LOC_Os01g41750.1;MSTRG.2443.2	NA			2.52288	0.688772	1.83411	1.91959	0.333999	0.538377	0.519781	0.482216	0	0.580873	0.813591	0.220666	1.86732	2.53563	1.35582
LOC_Os01g54420	LOC_Os01g54420.1	dynamin family protein, putative, expressed						0.413472	0	0.309674	0	0	0	0.163501	0.597487	0.168033	0.569826	0.419554	0.251035
LOC_Os01g01360	LOC_Os01g01360.1	peptide transporter PTR2, putative, expressed			0.011554	1.82253	1.83408	2.44506	2.42556	0.685766	3.568	3.70868	0	0	0.486089	1.57121	2.6244	2.77245	1.93834
LOC_Os01g72270	MSTRG.4929.1	NA			1.38545	0.442726	1.82818	43.9328	16.8161	12.3724	16.2244	16.7146	17.5095	17.0242	12.5687	7.52417	34.6767	49.119	48.0027
LOC_Os01g54540	LOC_Os01g54540.1;LOC_Os01g54540.2;MSTRG.3416.3;MSTRG.3416.4;MSTRG.3416.5	NA			1.0442	0.433681	0.610523	50.8995	104.966	77.714	104.644	111.947	98.3082	85.9077	74.9987	72.2356	58.6302	50.8739	43.1945
LOC_Os01g54670	MSTRG.3426.1;LOC_Os01g54670.1;LOC_Os01g54670.2;MSTRG.3426.4;MSTRG.3426.5	NA			1.68051	1.90659	0.226076	24.6026	7.67532	28.7764	10.9325	9.44592	2.64754	23.955	30.6867	31.6874	25.3696	27.636	20.802
LOC_Os09g25710	MSTRG.36508.1	NA			0.726922	2.55417	1.82725	1.82624	3.02262	0.514638	2.4339	3.08766	3.5463	0	1.54391	0	0	1.48664	3.99209
LOC_Os04g20070	MSTRG.21111.1;MSTRG.21111.2;LOC_Os04g20070.1;MSTRG.21111.4	NA			0.477364	1.3484	1.82577	4.6986	3.37495	1.32543	1.24082	3.80629	5.07775	1.64207	0.507825	1.82641	3.35764	4.73737	6.0008
LOC_Os02g30190	LOC_Os02g30190.1;MSTRG.13698.2;MSTRG.13698.3	NA			4.67394	2.85187	1.82207	4.08168	0.159897	1.15436	0	0.479692	0	0.742179	1.2768	1.44409	3.97136	6.67445	1.59923
LOC_Os01g24710	LOC_Os01g24710.2;LOC_Os01g24710.4;LOC_Os01g24710.1	jacalin-like lectin domain containing protein, expressed			1.32021	0.499345	1.81956	9.5697	3.83244	2.71117	4.39163	3.10774	3.99794	2.51033	5.10658	0.5166	6.68863	12.7618	9.2587
LOC_Os02g02850	LOC_Os02g02850.1;MSTRG.11936.2	NA			0.639924	1.1778	1.81772	11.9428	7.66426	3.3878	7.38531	5.46336	10.1441	2.90591	3.66554	3.59194	10.4484	11.4584	13.9216
LOC_Os01g54880	MSTRG.3441.1;LOC_Os01g54880.1;MSTRG.3441.3;MSTRG.3441.4	NA			1.56528	0.251523	1.8168	16.3816	5.53557	4.64993	5.27326	4.76157	6.57187	5.03273	3.4315	5.48555	17.1969	15.2722	16.6758
LOC_Os07g47110	LOC_Os07g47110.1	OsFBT11 - F-box and tubby domain containing protein, expressed			0.8465	0.963783	1.81028	5.32071	2.95902	1.51712	2.66649	3.21315	2.9974	1.31993	2.08922	1.14221	2.85633	8.45005	4.65573
LOC_Os08g06170	LOC_Os08g06170.1	berberine and berberine like domain containing protein, expressed			0.999316	2.80637	1.80705	2.31089	4.61958	0.660393	3.90353	3.87908	6.07615	1.06379	0.917388	0	4.2579	1.73463	0.940129
LOC_Os01g55510	LOC_Os01g55510.1	dynein light chain type 1 domain containing protein, expressed			1.27528	0.649481	0.625798	52.3845	126.794	80.8326	114.709	125.792	139.883	72.8585	93.4742	76.1652	31.1157	64.9904	61.0474
LOC_Os01g55740	LOC_Os01g55740.1;MSTRG.3522.2	NA			1.21183	1.73086	0.519033	0.933948	0.403204	1.33834	0.845635	0.107728	0.25625	1.34316	1.41181	1.26006	0	1.14938	1.65247
LOC_Os04g24220	MSTRG.21275.1;LOC_Os04g24220.3;MSTRG.21275.3;MSTRG.21275.4;LOC_Os04g24220.1;MSTRG.21275.7	NA			2.00415	0.207398	1.79676	28.5246	7.11063	8.20997	1.82978	11.1217	8.38039	8.37795	7.32331	8.92863	32.5655	32.8772	20.131
LOC_Os09g17830	MSTRG.36089.1	NA			0.749131	1.04756	1.79669	22.4134	13.3351	6.45135	16.6468	11.2116	12.147	4.01792	9.90678	5.42934	32.8077	18.0236	16.4088
LOC_Os07g31500	LOC_Os07g31500.1;MSTRG.31378.2	NA			0.441829	2.23507	1.79324	0.608755	0.826887	0.17564	0.608522	1.06914	0.803002	0.275096	0	0.251823	0.217012	0.53504	1.07421
LOC_Os01g56230	MSTRG.3560.2;MSTRG.3560.1;LOC_Os01g56230.1;LOC_Os01g56230.2;LOC_Os01g56230.3;LOC_Os01g56230.4;LOC_Os01g56230.5;MSTRG.3560.8;MSTRG.3560.9	NA			1.16963	0.939801	0.229833	47.1887	20.977	40.2394	23.5715	17.7809	21.5786	39.0948	48.1961	33.4273	44.5984	51.2033	45.7645
LOC_Os07g05010	MSTRG.30211.1;MSTRG.30211.2;LOC_Os07g05010.3;LOC_Os07g05010.1;LOC_Os07g05010.2;MSTRG.30211.6	NA	bHLH		0.651341	1.14163	1.79297	47.0479	29.9549	13.5769	27.6488	34.1022	28.1136	12.5863	14.7472	13.3973	44.7199	48.8761	47.5478
LOC_Os05g06920	LOC_Os05g06920.1	relA-SpoT like protein RSH4, putative, expressed			1.93213	3.72121	1.78908	4.99021	19.0435	1.44395	20.0732	18.6564	18.4008	1.16178	1.78697	1.38309	3.94073	4.67896	6.35093
LOC_Os04g40370	LOC_Os04g40370.1;LOC_Os04g40370.3	OsFBX142 - F-box domain containing protein, expressed			0.640107	1.1486	1.78871	4.86062	3.11889	1.40681	4.36963	0.983141	4.0039	2.01498	1.43041	0.775045	5.35097	5.0311	4.19979
LOC_Os01g56690	MSTRG.3605.1;MSTRG.3605.2;LOC_Os01g56690.1	helix-loop-helix DNA-binding domain containing protein, expressed	bHLH		1.739	2.33849	0.599489	173.554	51.9929	262.966	60.3668	46.1458	49.4661	263.683	271.49	253.726	154.654	176.395	189.614
LOC_Os08g08100	LOC_Os08g08100.1	expressed protein			1.53155	0.257118	1.78867	13.7835	4.76777	3.98947	5.46434	5.3625	3.47647	1.83916	5.40361	4.72562	13.7279	16.8279	10.7945
LOC_Os01g56930	LOC_Os01g56930.2;LOC_Os01g56930.1;MSTRG.3625.1;MSTRG.3625.4	NA			1.04617	1.3065	0.260328	75.2901	36.4593	90.1787	36.3236	40.0925	32.9619	90.9706	88.0647	91.5009	57.2611	78.4757	90.1333
LOC_Os01g57066	LOC_Os01g57066.1	transmembrane protein 49, putative, expressed			1.38834	0.793266	0.595077	22.9938	8.78371	15.2221	11.6086	4.26977	10.4728	15.9055	14.3043	15.4565	25.4747	21.0682	22.4385
LOC_Os01g57082	LOC_Os01g57073.1;MSTRG.3641.2;MSTRG.3641.3;MSTRG.3641.4;MSTRG.3641.5;LOC_Os01g57082.1	insulin-degrading enzyme, putative, expressed			0.939101	1.86162	0.92252	9.27246	4.83612	17.5752	4.76648	3.40403	6.33786	18.8913	15.955	17.8794	9.00107	10.3337	8.48259
LOC_Os09g37200	LOC_Os09g37200.1	transferase family protein, putative, expressed			2.79076	1.00209	1.78867	1.37446	0.198623	0.397822	0.234386	0.361484	0	0.369343	0.786441	0.037681	1.6767	1.30787	1.13881
LOC_Os01g57270	LOC_Os01g57270.1	disease resistance RPP13-like protein 1, putative, expressed			1.40916	2.23486	0.825698	0.401753	0.151272	0.712064	0	0.333228	0.120589	0.710926	0.77827	0.646996	0	0.774573	0.430686
LOC_Os01g57420	MSTRG.3670.1;MSTRG.3670.2;LOC_Os01g57420.1;MSTRG.3670.4;MSTRG.3670.5;MSTRG.3670.6;MSTRG.3670.7;MSTRG.3670.8;MSTRG.3670.9;MSTRG.3670.11;MSTRG.3670.10;LOC_Os01g57420.2;MSTRG.3670.13	NA			0.957796	1.84444	0.886647	21.7657	11.2059	40.242	13.0214	10.7778	9.81853	40.4028	41.3	39.0233	29.2319	16.731	19.3342
LOC_Os01g57470	LOC_Os01g57470.1	EF hand family protein, putative, expressed						2.12047	6.04355	0	4.67793	8.46947	4.98325	0	0	0	0	2.12853	4.23289
LOC_Os01g57730	LOC_Os01g57730.1;MSTRG.3687.2;MSTRG.3687.3	NA			1.19821	1.7543	0.556093	11.9886	5.22484	17.6267	5.48724	5.98863	4.19865	17.5627	18.3404	16.9768	11.884	13.8769	10.2049
LOC_Os01g57958	LOC_Os01g57958.1	chloroplast 50S ribosomal protein L16, putative, expressed			1.60927	1.04972	0.559544	0.62023	1.8923	0.914097	1.70798	1.61626	2.35267	0.577329	1.00512	1.15985	0	1.86069	0
LOC_Os01g58022	LOC_Os01g58022.1	NADPH-dependent oxidoreductase, putative, expressed			2.45426	1.86144	0.592818	4.72783	25.91	7.13046	19.0051	34.8633	23.8615	11.4967	6.07106	3.82366	0	0	14.1835
LOC_Os05g05290	LOC_Os05g05290.1	expressed protein			3.67989	1.89875	1.78114	5.35856	0.418109	1.55909	0.709472	0.273831	0.271024	1.32762	2.3601	0.989541	4.58588	5.43603	6.05378
LOC_Os01g58150	LOC_Os01g58150.1	expressed protein			2.36726	2.23555	0.131705	19.3121	3.74295	17.6272	4.8327	3.2017	3.19444	13.4342	20.042	19.4052	18.0752	21.6302	18.2309
LOC_Os01g58194	MSTRG.3762.1;LOC_Os01g58194.1;MSTRG.3762.3;MSTRG.3762.4	NA			1.32291	1.5227	0.199792	17.6356	7.04942	20.255	7.81505	6.352	6.9812	20.6447	22.3361	17.7842	20.0316	14.6855	18.1896
LOC_Os01g71800	LOC_Os01g71800.1	lecithin cholesterol acyltransferase, putative, expressed			2.2572	0.477105	1.78009	0.832468	0.174134	0.242385	0.522401	0	0	0.727155	0	0	0.999216	0.622094	0.876095
LOC_Os10g35820	MSTRG.6666.1	NA			0.605045	1.17479	1.77984	40.2406	26.4562	11.7187	23.2295	27.5059	28.6332	13.6363	9.62775	11.892	24.8003	41.6584	54.263
LOC_Os01g58440	MSTRG.3793.1	NA			1.77856	1.91487	0.136318	4.01383	1.16993	4.41159	2.20039	1.1919	0.117497	3.70031	3.93667	5.59778	10.8011	0.791908	0.448531
LOC_Os01g58459	LOC_Os01g58444.1;MSTRG.3806.1;MSTRG.3806.3;MSTRG.3806.4;MSTRG.3806.5;MSTRG.3806.6;MSTRG.3806.7;MSTRG.3806.8;MSTRG.3806.9;MSTRG.3806.10;MSTRG.3806.11;MSTRG.3806.12;MSTRG.3806.13;MSTRG.3806.14;MSTRG.3806.15;MSTRG.3806.16;LOC_Os01g58459.1;LOC_Os01g58459.2	expressed protein			1.32576	0.962815	0.362949	12.4763	4.97726	9.70122	5.39623	4.60915	4.92639	9.2974	9.5557	10.2506	14.8567	11.653	10.919
LOC_Os01g40499	LOC_Os01g40499.2;LOC_Os01g40499.1	S-locus lectin protein kinase family protein, putative, expressed			0.414871	1.35818	1.77305	0.830163	0.622694	0.242897	0.401457	0.523362	0.943263	0.471078	0.0962321	0.161382	0.717286	0.700921	1.07228
LOC_Os10g42800	LOC_Os10g42800.1	AMP-binding enzyme, putative, expressed			1.00199	2.77004	1.76805	0.274983	0.550725	0.0807363	0.439439	0.40684	0.805895	0	0.242209	0	0	0.257725	0.567225
LOC_Os01g58620	MSTRG.3812.1;MSTRG.3812.2;LOC_Os01g58620.1	expressed protein			0.32074	1.09301	0.772267	9.45034	7.5665	16.1407	7.94804	8.6305	6.12097	16.6383	17.5127	14.2712	11.3089	6.86005	10.1821
LOC_Os01g72490	MSTRG.4951.1;MSTRG.4951.2;LOC_Os01g72490.2;LOC_Os01g72490.1	LRP1, putative, expressed	SRS		2.50834	0.741058	1.76728	12.6664	2.22621	3.72089	2.91864	2.08115	1.67884	4.38749	3.05988	3.7153	26.6904	1.87578	9.43291
LOC_Os01g58680	LOC_Os01g58680.1	apurinic endonuclease-redox protein, putative, expressed			0.630658	1.18435	0.553691	1.45068	2.24605	0.988313	1.81642	2.31215	2.60957	1.05399	0.51012	1.40082	0.872181	2.53611	0.943755
LOC_Os02g11790	LOC_Os02g11790.1	OsFBK4 - F-box domain and kelch repeat containing protein, expressed			1.09036	0.675368	1.76573	8.56515	4.02258	2.51883	4.48083	5.02667	2.56024	3.24251	2.94353	1.37044	9.66051	7.28263	8.75229
LOC_Os06g43590	MSTRG.29298.1	NA			0.698976	1.06314	1.76212	45.2872	27.8973	13.3513	29.5813	25.9192	28.1915	16.0352	17.467	6.55187	37.8463	56.67	41.3453
LOC_Os12g41660	LOC_Os12g41660.1	expressed protein			0.925314	0.836337	1.76165	11.6585	6.13895	3.4382	7.36932	6.34855	4.69898	2.88426	2.18932	5.24103	14.4707	11.9755	8.52916
LOC_Os04g40990	MSTRG.22262.1;LOC_Os04g40990.1;LOC_Os04g40990.2;MSTRG.22262.4;MSTRG.22262.5;MSTRG.22262.6	NA			1.13683	0.619374	1.75621	233.169	106.035	69.024	108.944	104.456	104.706	67.2792	68.0246	71.7684	285.866	168.248	245.394
LOC_Os07g48100	LOC_Os07g48100.1	CAMK_KIN1/SNF1/Nim1_like.31 - CAMK includes calcium/calmodulin depedent protein kinases, expressed			2.10605	0.353285	1.75276	229.274	53.2565	68.0334	44.0316	59.6722	56.0657	70.6552	63.1872	70.2577	226.247	235.637	225.939
LOC_Os01g59320	LOC_Os01g59320.1	expressed protein			0.743137	1.34487	0.60173	4.69242	2.80344	7.12092	4.19507	2.69708	1.51816	6.29227	7.95246	7.11802	3.74345	7.26413	3.06969
LOC_Os05g49240	LOC_Os05g49240.1	homeodomain-related, putative, expressed	MYB_related		2.54133	4.29302	1.75169	0.576419	3.35548	0.17117	4.30327	3.85341	1.90976	0	0.513509	0	0	0.319217	1.41004
LOC_Os01g59680	LOC_Os01g59680.1	NHL25, putative, expressed			3.35124	2.5589	0.792339	7.06827	0.692613	4.08127	0.319259	0.238559	1.52002	2.88735	4.60486	4.7516	7.06813	5.51964	8.61703
LOC_Os01g59690	LOC_Os01g59690.1	OsFBX28 - F-box domain containing protein, expressed			2.02932	1.11092	0.918406	114.566	28.0653	60.6162	31.5706	24.3339	28.2913	58.8034	60.3856	62.6596	115.34	110.292	118.067
LOC_Os02g02780	LOC_Os02g02780.1;MSTRG.11927.2	NA			2.19192	0.44075	1.75117	11.4638	2.50896	3.40544	2.11834	2.51952	2.88903	4.22607	2.75466	3.23559	12.9988	9.10411	12.2884
LOC_Os06g43020	LOC_Os06g43020.1;MSTRG.29266.2	NA			1.59353	0.15473	1.74826	2.63391	0.872774	0.784013	1.87136	0.543782	0.203178	1.24373	0.86919	0.239116	2.82929	2.84553	2.22691
LOC_Os02g56820	LOC_Os02g56820.1	OsFBX69 - F-box domain containing protein, expressed			2.13093	0.383484	1.74745	8.11688	1.85317	2.41744	1.39691	1.63937	2.52323	3.53636	2.36328	1.35266	7.07192	10.1284	7.15032
LOC_Os01g59930	LOC_Os01g59930.1;LOC_Os01g59930.2;MSTRG.3923.3;MSTRG.3923.4;MSTRG.3923.5;MSTRG.3923.6;MSTRG.3923.7	NA			1.1368	0.245394	0.891404	118.843	54.0459	64.0669	54.0002	54.5945	53.5431	57.3097	66.9967	67.8944	124.107	117.414	115.008
LOC_Os01g59180	LOC_Os01g59180.1;MSTRG.3870.2	NA			1.12594	0.61637	1.74231	8.81177	4.03758	2.63375	4.68418	3.71861	3.70995	1.31634	2.39351	4.19141	11.466	8.03381	6.93545
LOC_Os10g38040	LOC_Os10g38040.1	lysM domain containing protein, putative, expressed			1.54162	0.196524	1.73814	24.9138	8.55789	7.46805	13.1438	10.1495	2.38046	10.2402	0	12.1639	22.3992	26.7593	25.5829
LOC_Os01g60600	LOC_Os01g60600.1;MSTRG.3967.2	NA	WRKY		2.2986	2.81874	0.520136	18.8151	3.82436	26.9826	3.20004	3.30826	4.96477	27.9718	27.7611	25.2148	19.8854	19.9023	16.6576
LOC_Os11g05700	LOC_Os11g05700.1	ABC transporter family protein, putative, expressed			0.430597	1.30695	1.73755	10.9386	8.11592	3.28024	5.96248	9.45356	8.93174	3.0112	3.30252	3.527	11.6792	8.4604	12.6761
LOC_Os01g60830	MSTRG.3989.1;LOC_Os01g60830.1	expressed protein			1.66644	1.56602	0.100423	20.7633	65.909	22.2601	69.1166	72.0674	56.5431	25.4559	13.9466	27.3777	21.6679	23.8473	16.7746
LOC_Os01g60850	MSTRG.3988.1;LOC_Os01g60850.1	expressed protein			1.62366	1.73776	0.114096	1.67295	0.542891	1.81063	0.178363	0.645888	0.804422	1.43064	2.11002	1.89122	1.20165	1.77552	2.04168
LOC_Os06g46540	LOC_Os06g46540.1	cell division cycle protein 23, putative, expressed			1.39096	0.346059	1.73702	2.05196	0.782436	0.615566	1.11394	0.789905	0.443457	0.393431	1.28063	0.172638	2.39217	1.50794	2.25576
LOC_Os08g35190	MSTRG.34544.1;LOC_Os08g35190.2;LOC_Os08g35190.1;LOC_Os08g35190.3;MSTRG.34544.5	NA			0.55204	1.18397	1.73601	92.421	63.0362	27.7447	51.9618	66.7993	70.3476	38.0358	21.6877	23.5105	130.003	69.4621	77.7978
LOC_Os02g32690	LOC_Os02g32690.2;LOC_Os02g32690.1;MSTRG.13835.3	NA			3.59334	1.85755	1.73579	1.12161	0.0929267	0.336759	0.153768	0	0.125012	0.59913	0.0836314	0.327516	1.37993	0.631576	1.35333
LOC_Os01g61460	LOC_Os01g61460.1;MSTRG.4039.2;MSTRG.4039.3	NA			1.66561	1.34446	0.321149	22.7261	7.16354	18.1907	7.10147	6.74467	7.64447	17.35	19.4012	17.8209	22.3105	21.4563	24.4116
LOC_Os01g02940	LOC_Os01g02940.1;LOC_Os01g02940.4;MSTRG.171.6	NA			0.506127	1.2285	1.73463	2.5373	1.78654	0.762424	1.70004	2.41841	1.24117	0.378161	0.489691	1.41942	3.3267	2.35534	1.92985
LOC_Os01g61510	LOC_Os01g61510.1	ammonium transporter protein, putative, expressed			1.31013	1.06667	0.243454	10.1341	4.08692	8.56044	5.07368	2.26646	4.92062	2.93742	10.7915	11.9524	10.91	8.74588	10.7463
LOC_Os08g16050	LOC_Os08g16050.1	tetraspanin family protein, putative, expressed			2.03239	0.301375	1.73101	7.71429	1.88576	2.32385	2.0797	2.43147	1.14609	2.09389	2.4269	2.45076	8.43879	7.54776	7.15631
LOC_Os02g48860	MSTRG.15156.1;LOC_Os02g48860.1	aspartic proteinase nepenthesin-2 precursor, putative, expressed			2.70632	0.976198	1.73012	89.9875	13.7879	27.1247	16.7163	11.4219	13.2256	24.5398	25.8009	31.0333	96.3953	86.8576	86.7095
LOC_Os05g50180	LOC_Os05g50180.1	OsCML14 - Calmodulin-related calcium sensor protein, expressed			1.00117	2.73069	1.72952	1.63179	3.26622	0.492068	3.22774	3.32996	3.24096	1.1206	0	0.355609	3.57785	0.919621	0.397888
LOC_Os05g49980	LOC_Os05g49980.2;LOC_Os05g49980.1	OsFBL26 - F-box domain and LRR containing protein, expressed			0.146598	1.57572	1.72232	1.86011	1.68038	0.563727	2.36706	1.32803	1.34606	0.193712	1.14418	0.353286	1.89772	1.66638	2.01623
LOC_Os03g53520	LOC_Os03g53520.1	expressed protein			0.405892	2.12656	1.72067	1.96148	2.59878	0.59513	2.93937	2.2371	2.61988	0.619803	1.16559	0	2.13164	2.18184	1.57098
LOC_Os01g61940	LOC_Os01g61940.1	white-brown complex homolog protein, putative, expressed						0.520288	0	0	0	0	0	0	0	0	0.428393	0.395612	0.736859
LOC_Os01g42280	LOC_Os01g42280.1;MSTRG.2495.2	NA			0.512518	2.23069	1.71818	2.57559	3.67417	0.782806	4.71742	2.80428	3.50083	2.34842	0	0	3.4558	0	4.27096
LOC_Os08g25140	LOC_Os08g25140.1;MSTRG.33964.2	NA			1.60349	0.113459	1.71695	17.1647	5.64855	5.22135	8.14544	4.41081	4.38939	5.19772	6.33806	4.12825	19.4186	13.3072	18.7681
LOC_Os01g62390	MSTRG.4117.1;LOC_Os01g62390.1;MSTRG.4117.3;MSTRG.4117.4	NA			0.532891	1.00691	0.474015	11.9267	8.24336	16.5658	7.26808	9.8779	7.5841	17.6369	15.8818	16.1787	4.43646	14.8909	16.4528
LOC_Os07g35790	LOC_Os07g35790.1;MSTRG.31634.2;MSTRG.31634.3;MSTRG.31634.4;MSTRG.31634.5	NA			2.34616	0.629526	1.71663	9.0876	1.78725	2.76498	1.46032	1.39708	2.50435	3.63777	1.71842	2.93874	10.2292	7.72512	9.30847
LOC_Os01g62460	LOC_Os01g62460.2;LOC_Os01g62460.1;MSTRG.4122.4	NA	GRAS		1.71524	0.724248	0.990994	90.146	27.4541	45.3553	25.8765	25.9549	30.5309	47.6398	44.5129	43.913	95.4635	83.9118	91.0626
LOC_Os05g48370	LOC_Os05g48370.1	expressed protein			2.04121	0.32845	1.71276	5.22527	1.26953	1.5941	0	0	3.80858	2.86346	0	1.91884	3.6038	6.7898	5.28221
LOC_Os11g29680	MSTRG.8653.1	NA			0.0140001	1.72533	1.71133	5.46668	5.51999	1.66941	1.24001	7.98433	7.33564	2.84249	0.608459	1.55727	3.55022	7.20713	5.64271
LOC_Os01g56410	LOC_Os01g56410.1	retrotransposon protein, putative, unclassified, expressed			4.81423	3.10348	1.71075	0.173173	0.00615533	0.0529043	0	0.018466	0	0.027907	0.105626	0.02518	0.197475	0.133948	0.188095
LOC_Os01g62750	LOC_Os01g62750.1;MSTRG.4144.2;MSTRG.4144.3	NA			3.8444	4.65395	0.809556	0.901698	0.0627743	1.58038	0.01212	0	0.176203	1.18496	1.72393	1.83226	1.19561	0.369296	1.14019
LOC_Os01g62770	LOC_Os01g62770.1	expressed protein						0.428842	0.00223667	0	0	0.00671	0	0	0	0	0.618454	0.375114	0.292957
LOC_Os01g62860	LOC_Os01g62860.1	oxidoreductase, aldo/keto reductase family protein, putative, expressed			1.96347	1.13255	0.830916	0.3836	1.49603	0.682354	1.25574	1.88912	1.34324	1.17005	0.333575	0.543437	0.041892	0.509013	0.599896
LOC_Os01g62950	LOC_Os01g62950.1;MSTRG.4162.2	NA			2.58419	1.96252	0.62167	23.7587	3.96192	15.4412	3.06732	3.95398	4.86446	12.0203	17.366	16.9374	18.6548	26.199	26.4224
LOC_Os01g63050	LOC_Os01g63050.1;MSTRG.4170.1	NA			2.0588	1.27237	0.786429	11.2474	2.69956	6.52101	1.74125	3.02104	3.33638	6.69224	6.29457	6.57621	12.4639	11.4433	9.83506
LOC_Os01g63060	LOC_Os01g63060.1;MSTRG.4174.2;MSTRG.4174.3;MSTRG.4174.4;MSTRG.4174.5	NA			2.7335	2.37155	0.361953	117.47	17.6628	91.4044	21.1474	23.7085	8.13265	73.7242	98.0997	102.389	127.179	122.144	103.086
LOC_Os02g17250	LOC_Os02g17250.1	expressed protein			0.652976	1.05753	1.71051	4.94094	3.14228	1.50971	2.85167	2.38984	4.18532	2.03062	0.51576	1.98277	4.96885	6.44959	3.40439
LOC_Os01g67480	LOC_Os01g67480.1	helix-loop-helix DNA-binding domain containing protein, expressed	bHLH		1.65832	0.0504888	1.70881	342.164	108.4	104.672	114.29	98.0586	112.851	99.5449	101.86	112.611	339.469	347.223	339.8
LOC_Os02g04170	LOC_Os02g04170.3;LOC_Os02g04170.2;MSTRG.12068.4	NA			0.965414	0.741892	1.70731	3.52584	1.8057	1.07972	2.73085	1.73787	0.948368	1.9355	1.2788	0.0248816	3.82532	3.36515	3.38707
LOC_Os01g63854	LOC_Os01g63854.1;MSTRG.4229.2	NA			1.28491	0.466581	0.81833	31.391	12.8827	17.8018	12.8908	12.6933	13.0641	18.4968	16.6587	18.2498	36.5811	21.7584	35.8335
LOC_Os01g63900	LOC_Os01g63900.1;MSTRG.4239.2;MSTRG.4239.3;MSTRG.4239.4;MSTRG.4239.5	NA			1.01356	1.04496	0.0314032	7.81389	3.87039	7.98584	2.57232	2.92501	6.11385	6.73277	7.51794	9.7068	6.5736	6.98584	9.88223
LOC_Os02g33310	MSTRG.13876.1;MSTRG.13876.3	NA			0.0507054	1.65117	1.70188	2.51669	2.42978	0.773596	2.83186	1.99888	2.45859	0.656284	0.301548	1.36296	2.56915	3.94888	1.03204
LOC_Os01g04324	LOC_Os01g04324.1	expressed protein			0.367515	2.06933	1.70181	1.45378	1.87557	0.446893	1.46009	2.16783	1.99879	0.366714	0.782223	0.191743	0.972471	1.38874	2.00015
LOC_Os01g63980	LOC_Os01g63980.1	ZOS1-17 - C2H2 zinc finger protein, expressed	C2H2		1.7783	1.49417	0.284129	4.00825	1.16851	3.29172	0.877649	1.03449	1.59339	4.74478	3.79216	1.33823	2.68619	5.12429	4.21426
LOC_Os03g18030	MSTRG.17550.2;MSTRG.17550.1;LOC_Os03g18030.1;LOC_Os03g18030.2;MSTRG.17550.5	NA			4.57031	2.86869	1.70162	57.9264	2.43824	17.809	2.97517	1.88602	2.45354	16.8037	16.3937	20.2296	54.988	60.7547	58.0366
LOC_Os01g64110	LOC_Os01g64110.1	glycosyl hydrolase, putative, expressed			2.25311	1.71795	0.53516	138.716	29.0985	95.7252	26.9808	33.7938	26.5209	93.844	92.609	100.723	129.149	142.202	144.796
LOC_Os07g25450	LOC_Os07g25450.1;MSTRG.31087.2;MSTRG.31087.3;MSTRG.31087.4	NA		SDG726	0.0709128	1.6271	1.69801	4.85044	4.61779	1.49496	2.49883	4.57397	6.78056	0.893912	1.31273	2.27824	5.70721	4.14627	4.69784
LOC_Os08g39540	MSTRG.34869.1;MSTRG.34869.2;MSTRG.34869.3;MSTRG.34869.4	NA			1.88044	3.5736	1.69316	6.41574	23.6219	1.98406	24.7383	24.3085	21.8189	1.87905	2.32535	1.74779	8.05181	5.79977	5.39563
LOC_Os01g33000	LOC_Os01g33000.1;MSTRG.1983.2;MSTRG.1983.3	NA			0.151115	1.54187	1.69299	20.0754	18.079	6.20903	21.5926	21.3966	11.2477	6.73256	6.48421	5.41032	19.2413	20.8108	20.1741
LOC_Os01g64350	MSTRG.4273.1	NA						1.85714	0	0.325636	0	0	0	0	0.833825	0.143083	2.68933	1.46818	1.4139
LOC_Os04g33600	MSTRG.21714.1	NA			2.99677	1.30635	1.69042	3.89341	0.487766	1.20632	0	1.4633	0	1.53764	0.319597	1.76173	4.6166	3.19692	3.86671
LOC_Os01g64520	LOC_Os01g64520.2;LOC_Os01g64520.1;MSTRG.4288.3;MSTRG.4288.4;MSTRG.4288.5	NA			1.38441	0.597404	0.787001	71.6822	27.4577	41.5432	26.224	35.5121	20.6369	45.9875	29.7808	48.8613	76.6307	66.8874	71.5284
LOC_Os05g42110	LOC_Os05g42110.1	allyl alcohol dehydrogenase, putative, expressed			0.848545	2.53772	1.68917	7.98806	14.384	2.47714	12.6052	19.2311	11.3156	0	0	7.43141	13.0153	10.9489	0
LOC_Os01g64790	LOC_Os01g64790.1;MSTRG.4304.2	NA	ERF		2.9623	2.00594	0.956367	48.0138	6.16061	24.744	5.34769	7.67035	5.46379	26.4719	25.9419	21.8183	51.2943	48.0753	44.6717
LOC_Os01g64960	LOC_Os01g64960.1;LOC_Os01g64960.2	chlorophyll A-B binding protein, putative, expressed			1.42303	1.04824	0.374797	235.476	631.425	305.332	623.165	640.719	630.391	292.885	308.586	314.524	246.432	222.541	237.456
LOC_Os07g47460	LOC_Os07g47450.1;MSTRG.32501.1;MSTRG.32501.3;MSTRG.32501.5;MSTRG.32501.4;MSTRG.32501.7;MSTRG.32501.6;MSTRG.32501.8;MSTRG.32501.9;MSTRG.32501.10;LOC_Os07g47460.1	expressed protein			1.30548	0.383131	1.68861	23.3575	9.45011	7.24608	9.37181	12.7325	6.24599	0.740201	12.1305	8.86755	24.3739	23.6685	22.03
LOC_Os08g12449	MSTRG.33424.1;MSTRG.33424.2;MSTRG.33424.3;MSTRG.33424.4;LOC_Os08g12449.6;MSTRG.33424.6;MSTRG.33424.7;LOC_Os08g12449.4;MSTRG.33424.10	NA			0.210611	1.88916	1.67855	6.20551	7.18088	1.93858	10.3088	6.7149	4.51891	2.23791	0.181406	3.39642	7.87354	4.57599	6.16702
LOC_Os04g44500	MSTRG.22540.1;LOC_Os04g44500.1	GEM, putative, expressed			0.776901	0.900331	1.67723	5.74172	3.35098	1.79533	2.39623	2.55892	5.09778	2.61586	2.53668	0.233455	6.03564	6.48154	4.70799
LOC_Os01g65600	MSTRG.4377.1;MSTRG.4377.2;MSTRG.4377.5;MSTRG.4377.4;MSTRG.4377.3;MSTRG.4377.6;MSTRG.4377.7;MSTRG.4377.8;MSTRG.4377.9;MSTRG.4377.11;MSTRG.4377.10;MSTRG.4377.12;MSTRG.4377.13;MSTRG.4377.14;MSTRG.4377.15;MSTRG.4377.16	NA			1.0843	0.295001	0.789295	10.0834	4.75556	5.83453	6.61184	3.81745	3.83739	6.07203	6.34552	5.08604	9.19016	8.65625	12.4038
LOC_Os01g50460	LOC_Os01g50460.1;MSTRG.3100.2;MSTRG.3100.3	NA			1.11687	0.559274	1.67615	10.6546	4.91273	3.33399	4.59878	2.87994	7.25949	4.58218	3.11077	2.30903	9.98504	10.8249	11.1538
LOC_Os03g62750	LOC_Os03g62750.1;LOC_Os03g62750.3;LOC_Os03g62750.4;MSTRG.20286.5;MSTRG.20286.6	NA			2.17595	0.499831	1.67612	42.436	9.3909	13.2792	8.54994	10.0125	9.61023	13.7608	11.8456	14.2311	46.1062	39.6856	41.5161
LOC_Os01g65670	LOC_Os01g65670.1;MSTRG.4381.2;MSTRG.4381.3;MSTRG.4381.4	NA			1.62813	0.656465	0.971662	5.47603	16.927	10.739	15.949	20.9589	13.8731	10.3328	12.4019	9.48237	4.71061	5.3129	6.40456
LOC_Os01g64100	LOC_Os01g64100.1	glycosyl hydrolase, putative, expressed			1.11913	0.556883	1.67601	3.89268	1.79208	1.2182	1.62292	2.72544	1.02788	2.12444	0.497126	1.03304	4.54889	4.59666	2.5325
LOC_Os11g06930	LOC_Os11g06930.1;MSTRG.7771.2;MSTRG.7771.3	NA			0.491209	1.18088	1.67209	2.04732	1.45653	0.642447	1.46934	1.14365	1.75659	0.633787	0.911734	0.381819	0	3.76253	2.37944
LOC_Os11g05550	LOC_Os11g05550.1;MSTRG.7668.2	NA			1.15419	0.514665	1.66885	9.01133	4.04897	2.8341	3.77589	4.23296	4.13806	1.90198	3.51736	3.08295	9.15202	8.8148	9.06718
LOC_Os01g66010	LOC_Os01g66010.1	amino acid transporter, putative, expressed			1.34145	2.13337	0.791916	5.12773	2.02352	8.87801	1.38894	4.39538	0.286236	8.7983	8.1724	9.66333	4.89675	5.11141	5.37503
LOC_Os07g38090	LOC_Os07g38090.1;LOC_Os07g38090.2;MSTRG.31794.3	NA	C3H		2.11672	0.450066	1.66665	38.378	8.84887	12.0885	13.5698	12.9769	0	12.8516	11.0124	12.4013	41.5792	38.8066	34.7483
LOC_Os08g13060	LOC_Os08g13060.1	MBTB22 - Bric-a-Brac, Tramtrack, Broad Complex BTB domain with Meprin and TRAF Homology MATH domain, expressed			1.37262	0.292705	1.66532	2.78884	1.07702	0.87925	2.7856	0.445472	0	0.627001	1.10679	0.903959	2.53452	2.99267	2.83933
LOC_Os05g38680	LOC_Os05g38680.1	plant-specific domain TIGR01589 family protein, expressed			0.797543	0.866816	1.66436	12.8585	7.39783	4.05664	6.22978	9.88886	6.07485	3.9723	5.35482	2.84281	11.7472	14.2225	12.6057
LOC_Os01g66544	LOC_Os01g66544.1	expressed protein			1.51704	1.07443	0.442612	10.9483	3.82535	8.05578	3.37142	4.76975	3.33489	9.07231	7.18367	7.91138	11.2092	9.20157	12.4341
LOC_Os06g05750	LOC_Os06g05750.1	transferase family domain containing protein, expressed			2.14825	0.484575	1.66368	5.40083	1.21835	1.70468	1.64718	0.831054	1.17682	1.30219	1.96477	1.84709	6.1292	4.40896	5.66433
LOC_Os01g66680	LOC_Os01g66680.1	S-domain receptor-like protein kinase, putative, expressed			1.73444	1.4452	0.289231	0.511801	1.70301	0.625416	1.94877	1.62299	1.53729	0.501058	0.792495	0.582694	0.533343	0.517777	0.484284
LOC_Os01g66760	LOC_Os01g66760.1;MSTRG.4476.2;MSTRG.4476.3	NA			1.79827	2.54506	0.746793	4.25242	1.22265	7.13581	2.9503	0.717658	0	6.32966	5.73465	9.34312	3.30043	3.76665	5.69018
LOC_Os01g66820	LOC_Os01g66820.1;MSTRG.4482.2;MSTRG.4482.3;MSTRG.4482.4	NA			0.736515	1.45045	0.713937	1.3153	0.789426	2.15745	0.709554	1.16254	0.496181	1.66619	2.26067	2.5455	1.01366	0.509364	2.42288
LOC_Os01g66840	MSTRG.4485.2;MSTRG.4485.1;MSTRG.4485.3;MSTRG.4485.4;LOC_Os01g66840.1	pectinacetylesterase domain containing protein, expressed			2.11174	1.8858	0.225932	10.5417	2.43901	9.01357	3.30872	3.10869	0.899624	11.3498	8.24881	7.44212	9.677	7.19448	14.7535
LOC_Os08g01300	MSTRG.32719.1;LOC_Os08g01300.1	zinc finger DHHC domain-containing protein, putative, expressed			0.0664612	1.59633	1.66279	2.69942	2.57788	0.852549	3.87591	1.63391	2.22383	0.324786	1.18824	1.04462	1.7964	3.17463	3.12722
LOC_Os01g71320	LOC_Os01g71320.1;MSTRG.4861.2;MSTRG.4861.3;MSTRG.4861.4;MSTRG.4861.5;MSTRG.4861.6	NA			2.7077	1.04804	1.65966	8.92188	1.3657	2.82389	1.75105	1.42992	0.916142	2.38868	3.74602	2.33696	6.23447	11.247	9.28418
LOC_Os12g34094	LOC_Os12g34094.1	NADH-ubiquinone oxidoreductase chain 4, putative, expressed			3.65767	2.00355	1.65411	0.647936	0.051341	0.205871	0.063668	0.037029	0.053326	0.245382	0.202923	0.169307	0.251377	0.538199	1.15423
LOC_Os06g04920	LOC_Os06g04920.2;LOC_Os06g04920.1	zinc finger family protein, putative, expressed			0.908026	0.743341	1.65137	73.2351	39.028	23.3135	41.5423	40.1867	35.3549	26.8132	20.6463	22.481	80.6347	70.193	68.8776
LOC_Os01g67340	MSTRG.4532.1;MSTRG.4532.2;LOC_Os01g67340.1;LOC_Os01g67340.2;LOC_Os01g67340.3	STRUBBELIG-RECEPTOR FAMILY 8 precursor, putative, expressed			1.04546	0.733493	0.311969	10.1211	4.90356	8.15296	3.95226	7.43703	3.32141	7.35754	7.8596	9.24174	10.3939	10.8796	9.08982
LOC_Os01g67530	MSTRG.4545.1;LOC_Os01g67530.1	AMP-binding enzyme, putative, expressed			1.97176	0.999424	0.972331	26.8988	6.85766	13.7098	6.23042	8.10175	6.24081	14.3833	13.2791	13.4671	25.7574	26.7656	28.1735
LOC_Os01g67540	LOC_Os01g67540.1;MSTRG.4546.2;MSTRG.4546.3	NA			2.43435	1.55579	0.87856	18.8026	3.47859	10.2269	4.13756	2.64139	3.65683	12.7907	9.18819	8.70178	20.5897	18.1711	17.6468
LOC_Os08g39630	LOC_Os08g39630.1;MSTRG.34881.2;MSTRG.34881.3	NA	bHLH		1.07313	0.577391	1.65052	182.46	86.7203	58.1178	93.3686	83.2459	83.5465	54.1596	57.5677	62.626	186.191	176.161	185.026
LOC_Os12g29330	LOC_Os12g29330.1;MSTRG.10867.2	NA	NAC		2.26062	0.610711	1.64991	129.447	27.0132	41.2495	27.6025	27.0986	26.3386	34.7328	46.1383	42.8774	147.581	93.7395	147.02
LOC_Os01g67950	LOC_Os01g67950.1;MSTRG.4579.2	NA			0.942809	1.64278	0.699974	41.5385	21.6091	67.4783	23.9042	23.8144	17.1088	73.7045	78.3577	50.3726	51.866	23.1109	49.6385
LOC_Os01g35050	LOC_Os01g35050.1;LOC_Os01g35050.2;MSTRG.2091.5	NA			3.07504	1.426	1.64904	47.1997	5.60093	15.0497	6.68967	4.07823	6.0349	17.5346	14.1851	13.4295	47.2491	50.0201	44.3298
LOC_Os01g68269	LOC_Os01g68269.1	expressed protein			1.11757	0.472528	0.645038	14.7059	31.909	22.9969	33.789	27.1208	34.8173	24.1343	20.4539	24.4024	0	20.4185	23.6993
LOC_Os09g20940	LOC_Os09g20940.1	expressed protein			0.673681	2.31938	1.6457	11.5402	18.4082	3.68814	19.7126	23.3355	12.1766	1.03462	4.97026	5.05956	10.5785	13.0099	11.0323
LOC_Os01g68440	LOC_Os01g68440.1;MSTRG.4617.2;MSTRG.4617.4	NA			1.16492	0.784404	0.380518	0.993544	2.22773	1.2934	2.48951	2.16158	2.03212	0.693264	1.97819	1.20876	1.47852	0.583995	0.918119
LOC_Os06g16070	MSTRG.27976.1	NA			0.48011	1.15469	1.6348	4.12226	2.95535	1.32743	3.96952	1.56823	3.32829	1.37385	0.385271	2.22318	4.75755	4.8361	2.77315
LOC_Os11g10160	LOC_Os11g10160.1	expressed protein			1.84524	3.47965	1.63441	0.386437	1.38852	0.124472	1.5163	1.54462	1.10462	0	0	0.373417	0	1.15931	0
LOC_Os01g68490	LOC_Os01g68490.1	tetratricopeptide-like helical, putative, expressed			1.00757	0.331989	0.675583	1.01621	2.04312	1.62314	2.89638	1.89747	1.3355	1.32448	1.68092	1.86401	1.06231	0.830847	1.15548
LOC_Os01g64170	MSTRG.4261.1;LOC_Os01g64170.3;LOC_Os01g64170.1;LOC_Os01g64170.5;MSTRG.4261.5;LOC_Os01g64170.2;MSTRG.4261.7;MSTRG.4261.8;LOC_Os01g64170.4	glycosyl hydrolases family 17, putative, expressed			3.29626	1.66688	1.62938	127.789	13.0082	41.3048	12.2444	13.7668	13.0134	37.1683	45.0487	41.6973	152.967	118.162	112.237
LOC_Os01g68790	LOC_Os01g68790.1;LOC_Os01g68790.2;LOC_Os01g68790.4;LOC_Os01g68790.3	RNA recognition motif containing protein, putative, expressed			1.41365	1.25078	0.162876	1.57506	4.19614	1.76331	4.06787	3.90415	4.6164	2.26753	1.35932	1.66309	0.944397	0.954833	2.82596
LOC_Os07g09710	LOC_Os07g09710.1	OsFBX220 - F-box domain containing protein, expressed			1.31604	0.312264	1.6283	2.03142	0.815893	0.657102	0.908132	0.623209	0.916339	0.608242	0.605971	0.757092	2.54949	1.43647	2.10831
LOC_Os07g36570	LOC_Os07g36570.1	KI domain interacting kinase 1, putative, expressed			2.79121	1.16318	1.62804	6.09768	0.880898	1.97277	1.13859	0.703622	0.80048	1.75342	2.73862	1.42627	6.9687	4.94019	6.38415
LOC_Os11g07300	MSTRG.7798.1	NA			2.32462	0.696698	1.62792	2.19526	0.438235	0.710287	1.3147	0	0	0	2.08104	0.049822	1.46482	2.93596	2.18501
LOC_Os01g67134	MSTRG.4510.1	NA			0.553228	1.07392	1.62715	21.5455	14.6831	6.97487	11.0633	14.0664	18.9197	4.68628	6.24183	9.99652	21.8192	25.2788	17.5386
LOC_Os01g70110	LOC_Os01g70110.1	No apical meristem protein, putative, expressed	NAC		0.543989	1.0717	0.527713	11.6621	17.0033	8.08945	16.9394	16.3089	17.7616	9.35033	8.36062	6.55741	13.4347	13.7019	7.84973
LOC_Os01g70130	LOC_Os01g70130.1;MSTRG.4742.2;MSTRG.4742.3;LOC_Os01g70130.2	protein kinase domain containing protein, expressed			1.2074	1.17905	0.028349	15.7246	6.80953	15.4186	5.55043	8.28802	6.59014	15.5591	14.6704	16.0264	19.3144	14.3577	13.5017
LOC_Os05g51680	MSTRG.26845.1;LOC_Os05g51680.1;LOC_Os05g51680.2	SCP-like extracellular protein, expressed			2.26721	0.640231	1.62698	13.4445	2.79283	4.35284	0.246594	4.69635	3.43553	3.68585	4.3894	4.98327	15.2278	14.4196	10.6859
LOC_Os01g70260	LOC_Os01g70260.1;LOC_Os01g70260.2	receptor-like protein kinase 2 precursor, putative, expressed			0.146299	1.05911	0.912809	2.10586	2.33061	1.11852	2.14507	3.24661	1.60014	1.3695	0.891245	1.09482	1.92437	2.0347	2.3585
LOC_Os01g70270	LOC_Os01g70270.1;LOC_Os01g70270.2;LOC_Os01g70270.3;LOC_Os01g70270.4;MSTRG.4765.5	NA	ARF		0.495149	1.01559	0.520437	93.4334	66.2899	134.02	66.3119	62.1866	70.3712	125.22	132.596	144.244	104.462	106.598	69.2402
LOC_Os01g70430	LOC_Os01g70430.1	oxidoreductase, short chain dehydrogenase/reductase family domain containing protein, expressed			1.2353	0.546951	0.688346	5.79101	2.45976	3.5937	2.6129	1.80031	2.96607	4.0471	3.8133	2.9207	5.66307	5.12731	6.58264
LOC_Os02g02700	LOC_Os02g02700.1;MSTRG.11919.2	NA			1.63538	0.00959899	1.62578	6.69719	2.15573	2.17012	2.4822	1.50281	2.48218	1.18661	2.95827	2.36547	5.27982	7.13812	7.67363
LOC_Os01g70820	LOC_Os01g70820.1	lumenal PsbP, putative, expressed			1.38066	1.71076	0.330102	39.3272	15.1034	49.4383	18.0827	10.1589	17.0685	56.2841	48.267	43.7639	52.1294	26.9005	38.9518
LOC_Os04g57950	LOC_Os04g57950.1;MSTRG.23692.2	NA			0.522935	1.10119	1.62413	4.98942	3.47241	1.6186	2.48571	4.73993	3.19159	1.43774	1.40195	2.0161	3.80374	6.35083	4.8137
LOC_Os01g70920	LOC_Os01g70920.4;LOC_Os01g70920.2;LOC_Os01g70920.1	cullin-1, putative, expressed			0.456857	1.30671	0.849849	1.74437	2.39423	0.967852	2.94461	2.19916	2.03892	0.838403	1.52859	0.536564	3.50479	0.827417	0.900901
LOC_Os01g71090	LOC_Os01g71090.1	xylanase inhibitor, putative, expressed			0.597658	1.57327	0.975614	2.74812	1.81603	5.40411	2.9901	0.966905	1.49108	7.24398	4.32836	4.63999	2.47372	2.99064	2.77999
LOC_Os01g71190	LOC_Os01g71190.1	photosystem II reaction center PSB28 protein, chloroplast precursor, putative, expressed			1.78579	1.01192	0.773876	74.0586	255.36	126.63	246.112	274.254	245.713	131.347	134.005	114.537	73.3988	83.145	65.6319
LOC_Os05g03450	LOC_Os05g03450.1	lectin protein kinase family protein, putative, expressed			0.293877	1.32939	1.62327	2.46894	2.01393	0.801417	2.96912	1.27686	1.79581	0.637314	1.00807	0.75887	1.72146	2.65428	3.03108
LOC_Os03g55430	LOC_Os03g55430.1;MSTRG.19656.2	NA			2.64119	1.01981	1.62138	51.8304	8.30821	16.8462	8.09653	9.94135	6.88675	11.0403	19.7923	19.706	59.9774	53.089	42.4249
LOC_Os07g42200	MSTRG.32109.1	NA			2.04632	0.425776	1.62054	5.87169	1.42154	1.90955	2.15531	0.467787	1.64152	0.956876	1.59317	3.17861	5.71545	4.52404	7.37558
LOC_Os04g58720	LOC_Os04g58720.1	anthranilate phosphoribosyltransferase, putative, expressed			2.25376	0.633386	1.62037	1.1053	0.231757	0.359501	0.522065	0.141777	0.031428	0.62675	0.168871	0.282883	0.705212	1.42503	1.18567
LOC_Os11g04409	MSTRG.7560.1;MSTRG.7560.2;LOC_Os11g04409.1;LOC_Os11g04409.2;MSTRG.7560.5;MSTRG.7560.6	NA			0.674181	0.945272	1.61945	54.7254	34.2958	17.8109	27.0673	29.4685	46.3515	21.2129	17.0847	15.135	55.6609	57.2066	51.3087
LOC_Os01g71630	LOC_Os01g71630.1;LOC_Os01g71630.2;LOC_Os01g71630.4	expressed protein						5.97465	20.8849	0	20.0045	22.2138	20.4364	0	0	0	8.09059	5.3053	4.52806
LOC_Os01g36820	MSTRG.2156.1;MSTRG.2156.2;MSTRG.2156.4	NA			0.934211	0.684186	1.6184	7.24315	3.79055	2.35907	3.66843	5.95397	1.74924	2.0357	3.68454	1.35698	7.99961	7.91506	5.81478
LOC_Os02g56120	LOC_Os02g56120.1;LOC_Os02g56120.2;LOC_Os02g56120.3;MSTRG.15773.4	NA			0.205002	1.4109	1.6159	4.09419	3.55186	1.33578	5.07079	2.41586	3.16894	1.46942	1.34641	1.1915	3.68022	4.98734	3.61502
LOC_Os01g71860	LOC_Os01g71860.1	glycosyl hydrolases family 17, putative, expressed						1.64749	0	0.139909	0	0	0	0.419728	0	0	1.54495	1.71192	1.68561
LOC_Os05g38290	MSTRG.25831.1;MSTRG.25831.2;LOC_Os05g38290.1;LOC_Os05g38290.2;MSTRG.25831.5	NA			1.90847	0.293842	1.61462	14.5471	3.875	4.75036	5.37408	2.40904	3.84187	2.42096	7.21653	4.61359	15.5363	10.3342	17.7708
LOC_Os01g72140	LOC_Os01g72140.1	glutathione S-transferase, putative, expressed						0.124577	0.268006	0	0.230846	0.259535	0.313637	0	0	0	0	0	0.373732
LOC_Os04g48010	LOC_Os04g48010.2;LOC_Os04g48010.1	WD-40 repeat family protein, putative, expressed			1.41803	0.193931	1.61196	8.85193	3.3126	2.89595	4.03136	3.2285	2.67795	2.22918	3.4698	2.98886	8.69462	8.3736	9.48755
LOC_Os01g72350	LOC_Os01g72350.1;LOC_Os01g72350.2;MSTRG.4939.3;MSTRG.4939.4	NA			1.11925	0.952556	0.166698	10.077	4.63875	8.97737	4.69103	3.90158	5.32364	10.6812	8.71716	7.53371	10.3862	11.6734	8.17133
LOC_Os01g39100	MSTRG.2280.1;MSTRG.2280.3;MSTRG.2280.4;MSTRG.2280.5;MSTRG.2280.6	NA	C3H		1.01999	2.63108	1.61109	1.20094	2.43539	0.39313	1.21038	3.05656	3.03924	0.27963	0.550282	0.349476	1.40895	1.29685	0.897022
LOC_Os01g72630	LOC_Os01g72630.1	expressed protein						0.76483	1.07989	0	1.12418	1.18679	0.928705	0	0	0	0.957017	0.689628	0.647845
LOC_Os09g34190	LOC_Os09g34190.1;MSTRG.37102.2	NA			0.551659	1.05785	1.60951	8.4688	5.77772	2.77531	4.97628	5.37193	6.98495	4.12167	2.33547	1.86879	8.58093	8.24276	8.58272
LOC_Os02g50070	MSTRG.15269.1	NA			2.24769	0.63947	1.60822	6.90307	1.45352	2.26423	0.976297	1.70224	1.68202	4.27758	2.51511	0	7.08334	6.46596	7.15991
LOC_Os07g01710	LOC_Os07g01710.1	phytosulfokine receptor precursor, putative, expressed			0.035775	1.56973	1.6055	0.83362	0.813202	0.273945	0.793912	0.585014	1.06068	0.375506	0.273633	0.172696	0.885895	0.889	0.725964
LOC_Os11g26910	MSTRG.8557.1	NA			3.93912	2.33657	1.60255	2.63146	0.171555	0.866527	0	0.514665	0	1.53521	0.505832	0.558537	1.71437	2.93441	3.24561
LOC_Os05g12040	LOC_Os05g12040.1	cytochrome P450 51, putative, expressed			1.06077	0.537106	1.59787	10.9989	5.27261	3.63363	5.86213	3.59394	6.36176	2.71195	4.05691	4.13203	9.82244	9.35935	13.8149
LOC_Os01g73656	LOC_Os01g73656.1;MSTRG.5055.2	NA			1.60679	1.07199	0.534792	1.41601	4.31279	2.05143	5.11435	5.13385	2.69017	2.13286	1.89764	2.12379	2.57374	0.621861	1.05244
LOC_Os04g52810	LOC_Os04g52810.1;MSTRG.23227.2	NA	NAC		2.98118	1.38914	1.59204	5.40131	0.684028	1.79163	0.977662	0.669259	0.405163	1.24066	1.33367	2.80055	4.19407	6.27849	5.73138
LOC_Os03g03320	LOC_Os03g03320.1	expressed protein			0.808114	0.783249	1.59136	8.48821	4.84786	2.81688	1.98125	8.12023	4.44208	0.109446	4.5288	3.81239	11.3491	7.496	6.61955
LOC_Os01g74110	LOC_Os01g74110.1	metal cation transporter, putative, expressed						0.467567	0	0.292072	0	0	0	0.252526	0.361998	0.261693	0	0.469263	0.933438
LOC_Os01g74250	LOC_Os01g74250.1	plant-specific domain TIGR01615 family protein, expressed			1.00438	0.677456	0.326923	11.1438	5.55501	8.88422	8.13811	3.30245	5.22445	9.04336	8.03723	9.57207	13.2693	8.60346	11.5586
LOC_Os01g74280	LOC_Os01g74280.1;MSTRG.5109.2;MSTRG.5109.3;MSTRG.5109.4	NA			1.38401	0.549179	0.834836	27.6776	10.6047	15.5173	4.72272	16.5627	10.5287	18.9433	13.118	14.4908	23.1404	34.1493	25.743
LOC_Os04g56470	LOC_Os04g56470.2;LOC_Os04g56470.1	amino acid transporter, putative, expressed			1.7121	0.121982	1.59012	11.8599	3.61983	3.9392	5.50098	3.3718	1.98671	3.55142	2.19726	6.06893	14.6406	9.10828	11.8308
LOC_Os01g74330	LOC_Os01g74330.1;MSTRG.5113.2	NA			1.1592	0.658729	0.500473	1.3932	3.1115	1.97093	2.99484	2.83783	3.50182	1.82234	1.58882	2.50164	0	2.73696	1.44265
LOC_Os06g47950	LOC_Os06g47950.1	tetratricopeptide-like helical, putative, expressed			1.61634	0.0267934	1.58955	1.43267	0.467281	0.476041	0.090461	0	1.31138	0	0.628849	0.799273	1.61295	1.54679	1.13827
LOC_Os09g39860	LOC_Os09g39860.1	protein kinase family protein, putative, expressed			0.727865	2.31716	1.58929	0.576241	0.954363	0.191505	1.17722	0.895496	0.790375	0.313381	0.187378	0.073756	0.543095	0.533785	0.651844
LOC_Os03g58010	LOC_Os03g58010.1	acetyltransferase, GNAT family, putative, expressed			1.97097	0.38672	1.58425	5.79744	1.47882	1.93344	1.96166	0.7754	1.6994	2.76028	1.06602	1.97401	6.70697	5.32768	5.35765
LOC_Os01g38100	LOC_Os01g38100.1;MSTRG.2242.2;MSTRG.2242.3	NA			0.188675	1.77063	1.58195	0.469042	0.534575	0.156674	0.488359	0.534782	0.580585	0.113383	0.203987	0.152652	0.051736	0.478605	0.876786
LOC_Os02g01580	LOC_Os02g01580.1	retrotransposon protein, putative, Ty3-gypsy subclass, expressed			3.9079	4.01637	0.108464	1.48944	0.0992263	1.60574	0.043207	0.210565	0.043907	1.62829	2.03817	1.15075	1.51759	1.60747	1.34326
LOC_Os02g01730	LOC_Os02g01730.1	serine/threonine-protein kinase At1g18390 precursor, putative, expressed			1.35734	1.21326	0.144074	2.45922	6.30081	2.71749	6.28286	6.81393	5.80563	1.5921	3.23548	3.32489	4.09743	1.529	1.75121
LOC_Os04g04010	LOC_Os04g04010.1;MSTRG.20554.2	NA			0.943108	0.637424	1.58053	4.79956	2.49631	1.60477	3.27565	2.3776	1.83567	1.90046	2.71416	0.199697	5.99316	4.16973	4.2358
LOC_Os10g06630	LOC_Os10g06630.1	peptidyl-prolyl cis-trans isomerase, putative, expressed			2.70182	1.12534	1.57648	54.4957	8.37593	18.2723	8.46059	6.17581	10.4914	13.7079	19.7653	21.3436	49.3728	54.1213	59.993
LOC_Os02g01880	LOC_Os02g01880.1;MSTRG.11848.2	NA			0.302696	1.11944	0.816745	4.17722	5.15238	2.3715	5.72242	4.37565	5.35908	2.40011	1.87356	2.84083	3.83912	5.06505	3.6275
LOC_Os02g01920	MSTRG.11852.2;MSTRG.11852.1;MSTRG.11852.3;MSTRG.11852.4;LOC_Os02g01920.1	GHMP kinases ATP-binding protein, putative, expressed			1.08143	0.602129	0.479302	15.6352	7.38856	11.2155	7.7755	5.83455	8.55563	7.92633	14.3439	11.3763	16.5617	14.3069	16.037
LOC_Os02g01980	MSTRG.11861.1;LOC_Os02g01980.1	GDSL-like lipase/acylhydrolase, putative, expressed			1.33655	0.552951	0.783595	1.51953	3.83751	2.61574	3.38975	3.43598	4.6868	1.59468	2.53377	3.71877	0.905962	2.54675	1.10588
LOC_Os02g39140	LOC_Os02g39140.1;LOC_Os02g39140.2;MSTRG.14329.3	NA	bHLH		1.44175	0.13473	1.57648	15.0642	5.54545	5.05102	6.44152	4.92221	5.27262	10.4352	1.82361	2.89423	15.8686	11.3763	17.9478
LOC_Os01g32439	LOC_Os01g32439.1	expressed protein			1.71369	0.138176	1.57551	5.9474	1.81324	1.9955	3.02627	0.72631	1.68715	2.55215	2.14236	1.29198	7.04596	6.82026	3.97597
LOC_Os12g33150	MSTRG.11052.1;LOC_Os12g33150.1	expressed protein			0.680145	0.894052	1.5742	141.775	88.4821	47.6123	95.3988	85.764	84.2835	40.8843	52.3204	49.6322	142.532	142.186	140.606
LOC_Os12g16720	LOC_Os12g16720.1	cytochrome P450 71A1, putative, expressed			0.0187145	1.59186	1.57314	4.49191	4.55055	1.50962	3.66099	5.88544	4.10523	1.3358	0.593573	2.59948	6.0011	3.29649	4.17813
LOC_Os02g02750	MSTRG.11928.1;MSTRG.11928.2;MSTRG.11928.3;LOC_Os02g02750.3;MSTRG.11928.5;LOC_Os02g02750.2	CDP-alcohol phosphatidyltransferase, putative, expressed			1.29969	0.902994	0.396692	15.0536	6.115	11.4347	6.52274	5.6982	6.12406	11.7424	11.0599	11.5017	14.9924	17.1187	13.0498
LOC_Os07g38290	LOC_Os07g38290.1;MSTRG.31817.2;MSTRG.31817.3	NA			2.36478	0.796191	1.56858	27.0496	5.2516	9.11947	0.198269	5.82124	9.7353	10.5252	6.43317	10.4	32.2121	24.2	24.7366
LOC_Os02g48630	LOC_Os02g48630.1	expressed protein			1.24994	0.318628	1.56857	72.029	30.2857	24.2841	31.6564	26.2926	32.9082	22.0515	26.2638	24.5368	67.7651	74.113	74.2089
LOC_Os01g50940	LOC_Os01g50940.1;MSTRG.3133.2;MSTRG.3133.3	NA	bHLH		2.46715	0.900499	1.56666	84.008	15.1926	28.3602	12.5948	15.1773	17.8058	43.2045	0	41.8762	97.1935	72.2813	82.5491
LOC_Os08g09010	LOC_Os08g09010.1	Cupin domain containing protein, expressed			1.13973	0.426819	1.56655	19.8539	9.01056	6.70296	7.58945	10.1914	9.25088	8.19263	5.59571	6.32053	23.8034	13.7222	22.0361
LOC_Os12g13640	LOC_Os12g13640.1	glycosyltransferase, putative, expressed			2.44452	0.878259	1.56626	2.21239	0.406434	0.747089	0	0.368112	0.85119	0.9712	0.976512	0.293555	2.60386	2.24763	1.7857
LOC_Os02g03230	LOC_Os02g03230.1	membrane related protein CP5, putative, expressed			1.09305	0.450189	0.642863	63.5793	135.631	99.2743	129.643	141.936	135.313	94.4373	102.84	100.546	73.3305	53.0382	64.3692
LOC_Os08g43380	LOC_Os08g43380.1	TBC domain containing protein, expressed			1.35382	0.212012	1.56583	2.43484	0.952644	0.822449	1.11915	0.949427	0.789356	0.384844	1.07132	1.01118	2.90712	1.82657	2.57084
LOC_Os02g03330	LOC_Os02g03330.1;MSTRG.11996.2;MSTRG.11996.3;MSTRG.11996.4	NA			1.12912	0.788519	0.340605	75.8358	165.873	96.03	158.832	175.926	162.86	92.5844	101.851	93.6546	82.5539	83.3835	61.5699
LOC_Os08g20636	MSTRG.33804.1;MSTRG.33804.2;LOC_Os08g20636.1;MSTRG.33804.4;MSTRG.33804.5	NA			0.0236472	1.58875	1.5651	4.91568	4.99692	1.66128	0.980791	4.21527	9.79469	1.20476	2.17587	1.6032	6.06225	3.26468	5.42011
LOC_Os03g63710	LOC_Os03g63710.2;LOC_Os03g63710.1;MSTRG.20364.3;MSTRG.20364.4;MSTRG.20364.5	NA			1.52353	0.0412934	1.56483	22.8951	7.96366	7.73895	7.92818	7.77673	8.18606	8.23402	8.56165	6.42118	24.589	23.9081	20.1882
LOC_Os09g36300	MSTRG.37226.1;LOC_Os09g36300.4;LOC_Os09g36300.1;LOC_Os09g36300.2;LOC_Os09g36300.3;MSTRG.37226.6;MSTRG.37226.7;MSTRG.37226.8	NA			2.61651	1.05576	1.56075	294.326	47.9933	99.7691	47.0549	55.2894	41.6357	96.3371	100.472	102.498	281.45	295.012	306.517
LOC_Os06g47620	LOC_Os06g47620.1	peptidase, putative, expressed			2.9442	1.38878	1.55541	23.6756	3.07616	8.05518	2.19048	4.13696	2.90105	7.46163	7.71694	8.98697	21.6195	23.7487	25.6588
LOC_Os02g03640	MSTRG.12023.1;MSTRG.12023.2;MSTRG.12023.3;MSTRG.12023.5;MSTRG.12023.4;MSTRG.12023.6;MSTRG.12023.7;MSTRG.12023.8;LOC_Os02g03640.1;MSTRG.12023.11;MSTRG.12023.12;MSTRG.12023.10;MSTRG.12023.14;MSTRG.12023.15;MSTRG.12023.13;MSTRG.12023.16;MSTRG.12023.17;MSTRG.12023.18;MSTRG.12023.19;MSTRG.12023.20;MSTRG.12023.21;MSTRG.12023.22;MSTRG.12023.23;MSTRG.12023.24;MSTRG.12023.25;MSTRG.12023.26;MSTRG.12023.27;…	NA			1.21143	1.11595	0.0954703	9.43714	4.07535	8.83285	5.49882	3.63104	3.09619	9.74515	8.38629	8.3671	10.6929	10.0742	7.54438
LOC_Os03g55530	LOC_Os03g55530.1	HLS, putative, expressed			0.231575	1.32232	1.55389	10.0134	8.52843	3.41045	7.97837	8.39355	9.21337	4.82904	2.48653	2.91578	11.2821	8.40689	10.3512
LOC_Os02g03960	LOC_Os02g03960.1	CPuORF1 - conserved peptide uORF-containing transcript, expressed	bZIP		1.21406	0.410038	0.804022	16.439	38.1367	28.7018	41.6164	37.1561	35.6375	30.5084	26.1266	29.4703	14.7906	18.3884	16.1378
LOC_Os03g61270	LOC_Os03g61270.1;MSTRG.20162.2	NA			2.47245	0.919027	1.55342	4.54163	0.818335	1.54734	1.32681	0.375395	0.752796	1.72535	0.688597	2.22808	4.93149	4.05942	4.63397
LOC_Os05g51520	LOC_Os05g51510.1;LOC_Os05g51510.2;MSTRG.26822.3;MSTRG.26822.4;LOC_Os05g51520.1	expressed protein			1.60013	0.0498476	1.55028	31.139	10.2711	10.6322	10.1995	9.85735	10.7565	12.4679	9.45564	9.97308	33.9513	31.6018	27.8638
LOC_Os02g04230	MSTRG.12074.1;LOC_Os02g04230.2;LOC_Os02g04230.1;LOC_Os02g04230.3;MSTRG.12074.5;MSTRG.12074.6;MSTRG.12074.7	NA			1.58056	0.665939	0.914625	10.7608	3.59789	5.70842	5.40432	3.94924	1.44012	3.98098	8.0631	5.08117	9.8921	12.818	9.5724
LOC_Os12g05260	LOC_Os12g05260.1	phytosulfokines precursor, putative, expressed			3.49901	1.94903	1.54998	693.309	61.3225	236.776	58.4355	46.6892	78.8428	241.366	221.38	247.582	687.379	707.165	685.384
LOC_Os02g04500	LOC_Os02g04500.1;LOC_Os02g04500.2;MSTRG.12099.3;MSTRG.12099.4	NA			0.69552	1.32056	0.625037	1.78387	2.88892	1.15667	3.11296	2.68677	2.86703	0.381916	1.47746	1.61063	0.712868	2.29358	2.34517
LOC_Os02g04550	MSTRG.12104.1	NA			1.61947	1.56901	0.0504524	1.13183	3.47766	1.17211	3.28985	3.38174	3.76139	0.996077	0.578207	1.94204	0.473473	0.053312	2.86869
LOC_Os05g50610	LOC_Os05g50610.1;MSTRG.26743.2;MSTRG.26743.3;LOC_Os05g50610.2;MSTRG.26743.5;MSTRG.26743.6	NA	WRKY		4.00619	2.45665	1.54953	19.2847	1.20014	6.58805	1.33111	1.62392	0.645384	7.31956	6.89036	5.55421	25.4381	8.07475	24.3413
LOC_Os09g26570	LOC_Os09g26570.1;MSTRG.36570.1	NA			0.44037	1.98859	1.54822	3.02724	4.10782	1.03511	1.92093	2.8563	7.54623	1.49812	1.57868	0.028534	3.5458	2.41562	3.1203
LOC_Os02g04740	LOC_Os02g04740.1	molybdenum cofactor synthesis protein 2 large subunit, putative, expressed			1.55719	0.920186	0.637006	6.83641	2.32309	4.39613	3.32221	2.66103	0.98604	5.18577	3.46197	4.54064	5.78118	6.71536	8.01269
LOC_Os01g05530	LOC_Os01g05530.1	expressed protein			1.28202	0.264462	1.54648	4.15592	1.709	1.42276	1.71968	1.35343	2.05388	1.85087	1.26703	1.15037	5.2616	4.29173	2.91442
LOC_Os02g05320	LOC_Os02g05320.2;LOC_Os02g05320.1;MSTRG.12210.1;LOC_Os02g05320.3;MSTRG.12210.5;MSTRG.12210.6;LOC_Os02g05320.5	phosphatidate cytidylyltransferase family protein, putative, expressed			1.15691	1.18051	0.0235974	45.35	20.3381	46.0978	18.3005	21.0161	21.6978	50.4088	37.5204	50.3643	44.9391	40.2246	50.8862
LOC_Os05g49160	MSTRG.26621.1;LOC_Os05g49160.2;LOC_Os05g49160.1;LOC_Os05g49160.3;MSTRG.26621.5;MSTRG.26621.6	NA			0.167101	1.3755	1.5426	33.6043	29.929	11.5352	32.703	25.6438	31.4402	12.7801	13.9308	7.8947	40.8334	14.1748	45.8046
LOC_Os02g05410	LOC_Os02g05410.1;MSTRG.12217.2	NA			2.5549	2.74205	0.187154	0.303692	1.78457	0.266743	2.20006	2.08035	1.07331	0.174256	0.365479	0.260495	0.608417	0.274639	0.0280187
LOC_Os02g05530	LOC_Os02g05530.1;MSTRG.12156.2	NA			1.35641	0.886447	0.469962	14.0302	5.47955	10.1296	5.22644	5.0505	6.1617	9.735	8.99537	11.6584	14.0512	13.3922	14.6472
LOC_Os07g35880	LOC_Os07g35880.1	beta-amylase, putative, expressed			0.42119	1.1197	1.54089	0.727798	0.543526	0.250125	0.462868	0.558081	0.609628	0.162639	0.379722	0.208014	1.65196	0.451325	0.080113
LOC_Os01g67560	LOC_Os01g67560.2;LOC_Os01g67560.1;MSTRG.4548.3;MSTRG.4548.4;MSTRG.4548.5	NA			1.25583	0.284541	1.54037	14.6667	6.14172	5.04237	6.44606	4.27293	7.70619	6.47362	5.68703	2.96646	12.6278	18.1379	13.2343
LOC_Os02g05920	LOC_Os02g05920.1	phytosulfokine receptor precursor, putative, expressed						0.775068	0	1.10052	0	0	0	1.54389	0.732768	1.02491	0.590704	1.06369	0.670809
LOC_Os07g04730	LOC_Os07g04730.1;MSTRG.30184.2	NA			0.445868	1.97839	1.53252	1.45742	1.9852	0.503792	1.97025	1.17408	2.81127	0.567625	0.498615	0.445135	1.35393	1.69881	1.31953
LOC_Os02g06160	MSTRG.12262.1	NA			3.61705	2.72334	0.893712	1.39693	0.11385	0.751867	0	0.317306	0.024245	0.303705	0.750108	1.20179	0.990347	1.38738	1.81307
LOC_Os12g21784	LOC_Os12g21784.1;MSTRG.10610.2;MSTRG.10610.3	NA			3.10573	1.57462	1.53111	1.98425	0.230504	0.686572	0.368124	0.203165	0.120223	0.687607	0.466263	0.905845	3.28922	2.00742	0.656114
LOC_Os08g21541	LOC_Os08g21541.1;MSTRG.33824.2	NA			1.66892	0.139981	1.52894	3.26184	1.02581	1.13033	0.924025	0.763202	1.3902	1.23972	1.85306	0.29821	3.30958	3.60741	2.86852
LOC_Os03g12680	LOC_Os03g12680.1;LOC_Os03g12680.2	protein kinase, putative, expressed			3.21199	1.68375	1.52824	0.882172	0.0952024	0.305849	0	0	0.285607	0.291925	0.289544	0.336079	1.17326	0.752959	0.720296
LOC_Os01g42690	LOC_Os01g42690.2;LOC_Os01g42690.1	OsPOP2 - Putative Prolyl Oligopeptidase homologue, expressed			1.94147	0.413455	1.52802	9.04103	2.35384	3.13501	3.54928	0.875616	2.63662	3.15488	3.05081	3.19934	11.1111	8.96488	7.04707
LOC_Os02g06890	LOC_Os02g06890.1;MSTRG.12343.2	NA			1.01454	0.608827	0.405715	32.8251	16.2479	24.7784	16.9376	13.6402	18.166	21.5536	28.0232	24.7584	37.8615	30.4157	30.1979
LOC_Os04g02140	LOC_Os04g02140.1;MSTRG.20485.2;MSTRG.20485.3;MSTRG.20485.4	NA	E2F/DP		1.04908	0.478931	1.52801	5.75483	2.78118	1.99552	2.9872	1.40489	3.95145	1.82157	1.76624	2.39875	4.6954	6.94593	5.62315
LOC_Os05g01320	LOC_Os05g01320.1;MSTRG.23887.2	NA			0.307951	1.21808	1.52604	14.0289	11.3324	4.87128	11.2795	9.89198	12.8258	5.28512	4.8963	4.4324	9.92395	20.5254	11.6375
LOC_Os02g07010	MSTRG.12365.1;LOC_Os02g07000.1;MSTRG.12365.3;LOC_Os02g07010.1	expressed protein			1.03002	0.685783	0.344234	11.3621	5.56409	8.95025	4.2142	5.61804	6.86002	9.83357	7.79421	9.22298	12.1109	12.0764	9.89919
LOC_Os02g07150	MSTRG.12377.1;LOC_Os02g07150.1;LOC_Os02g07150.3;MSTRG.12377.4	NA			1.44126	1.07648	0.364782	5.14582	1.89493	3.99617	2.16741	1.31275	2.20462	5.07382	3.58869	3.326	7.25235	3.48062	4.70448
LOC_Os04g52580	MSTRG.23198.1;LOC_Os04g52580.1	tetratricopeptide repeat domain containing protein, expressed			1.81205	0.289893	1.52215	5.70174	1.62378	1.98515	1.82143	2.0006	1.04931	0.933543	2.78891	2.233	5.24127	6.11371	5.75023
LOC_Os02g07750	LOC_Os02g07750.1	cell cycle control protein, putative, expressed			0.782246	1.06368	0.281432	28.8489	16.7745	35.0629	15.3187	13.7479	21.2568	38.3298	38.5674	28.2916	32.4123	27.3943	26.74
LOC_Os02g07780	LOC_Os02g07780.1;LOC_Os02g07780.2;MSTRG.12434.3;MSTRG.12434.4;MSTRG.12434.5	NA	SBP		1.21826	0.350132	0.868125	2.08669	4.85501	3.80882	4.27905	6.10241	4.18358	4.75095	3.41858	3.25693	0.825281	2.48922	2.94558
LOC_Os02g07840	LOC_Os02g07840.1;LOC_Os02g07840.2;MSTRG.12444.3	NA	bZIP		0.286029	1.07365	0.787625	16.344	19.9279	9.46804	21.7105	22.0644	16.0089	10.0185	5.07845	13.3072	10.0405	19.6869	19.3047
LOC_Os02g07900	LOC_Os02g07900.1	ANTH/ENTH domain containing protein, putative, expressed						0.310646	0	0	0	0	0	0	0	0	0.316767	0.29634	0.318831
LOC_Os11g01370	LOC_Os11g01370.1	PMR5, putative, expressed			1.26019	0.258517	1.51871	10.3523	4.32195	3.61292	4.91107	3.9298	4.12496	2.40282	3.82656	4.60937	12.9851	8.87503	9.19663
LOC_Os02g08270	LOC_Os02g08270.1	class I glutamine amidotransferase, putative, expressed			4.45176	3.53962	0.912142	17.3811	0.794263	9.23626	1.02704	0.341372	1.01437	9.47859	8.53545	9.69472	17.7486	20.3267	14.0681
LOC_Os03g08700	LOC_Os03g08700.1;MSTRG.16751.2;MSTRG.16751.3	NA			1.53653	0.0181469	1.51838	4.46069	1.53766	1.55713	0.738786	1.30407	2.57014	1.14805	1.81554	1.70779	3.77483	4.72162	4.88562
LOC_Os02g09100	MSTRG.12509.1;LOC_Os02g09100.1;MSTRG.12509.3;MSTRG.12509.4	NA			1.56012	0.837811	0.722314	1.46667	0.49738	0.888986	0.432626	0.318254	0.741261	0.743051	0.290509	1.6334	1.51627	1.72662	1.15713
LOC_Os02g09470	LOC_Os02g09470.1	tic21, putative, expressed			0.969457	1.0396	0.0701379	4.03415	7.89929	3.84272	8.13832	9.34098	6.21858	4.4253	4.10581	2.99705	4.77985	4.01422	3.30839
LOC_Os02g09590	LOC_Os02g09590.1	ribosome, putative, expressed			1.26542	0.965887	0.299529	94.7839	227.857	116.655	221.282	245.641	216.649	140.625	59.0408	150.298	134.662	79.2196	70.4705
LOC_Os05g45020	LOC_Os05g45020.1	zinc finger/CCCH transcription factor, putative, expressed	C3H		1.58406	0.0664749	1.51759	276.051	92.0744	96.4161	91.4413	101.344	83.4377	95.5156	87.9516	105.781	296.871	263.818	267.462
LOC_Os02g15120	LOC_Os02g15120.1;MSTRG.12944.2	NA			0.950492	0.566871	1.51736	2.54447	1.31665	0.888843	1.12674	1.29704	1.52617	1.0175	0.336667	1.31237	2.72795	2.51602	2.38943
LOC_Os01g41220	LOC_Os01g41220.1;LOC_Os01g41220.2	DUF538 domain containing protein, putative, expressed			0.349377	1.16753	1.51691	123.806	97.1782	43.2621	94.963	96.8864	99.6852	46.1545	40.9139	42.7179	145.308	63.82	162.29
LOC_Os02g09840	LOC_Os02g09840.1;MSTRG.12578.2	NA			1.02748	0.496045	0.531434	15.1412	7.42778	10.4757	7.9218	7.02801	7.33354	11.1032	9.43622	10.8878	13.4426	18.736	13.2451
LOC_Os02g09940	LOC_Os02g09940.1	peroxiredoxin, putative, expressed			2.3909	1.83109	0.559816	17.225	90.3428	25.3911	94.4211	81.4815	95.1258	35.9444	40.229	0	0	0	51.6751
LOC_Os09g09790	MSTRG.35775.1;MSTRG.35775.2;LOC_Os09g09790.1	Fe-S metabolism associated domain containing protein, expressed			0.11732	1.39875	1.51608	6.24982	5.7617	2.18516	6.9	7.23359	3.1515	3.04949	1.31315	2.19284	7.8216	4.49353	6.43433
LOC_Os02g10040	LOC_Os02g10040.1;MSTRG.12599.1	NA			2.07098	1.59038	0.480608	11.5047	2.7381	8.24517	3.92583	1.94766	2.34081	9.29223	7.49432	7.94897	9.22667	12.3561	12.9315
LOC_Os06g44880	MSTRG.29408.1;MSTRG.29408.2;MSTRG.29408.3;MSTRG.29408.4;MSTRG.29408.6;LOC_Os06g44880.1	type II intron maturase protein, putative, expressed			1.30343	0.210462	1.51389	3.56323	1.44369	1.24772	1.30573	1.03696	1.98837	2.29291	1.00015	0.450106	4.23722	3.10476	3.34773
LOC_Os09g30490	LOC_Os09g30490.1	EF hand family protein, expressed			1.23944	0.271042	1.51048	157.667	66.778	55.3403	65.6186	62.1827	72.5329	166.021	0	0	148.169	158.875	165.958
LOC_Os02g10730	MSTRG.12659.1;LOC_Os02g10730.1	expressed protein			1.73035	1.92142	0.191069	17.9015	5.39515	20.4365	7.65581	7.72216	0.807479	21.4738	24.2621	15.5738	4.46236	23.2497	25.9925
LOC_Os03g44230	MSTRG.18867.1;LOC_Os03g44230.1	transmembrane amino acid transporter protein, putative, expressed			0.781991	0.728375	1.51037	9.66705	5.622	3.39335	3.85085	4.69234	8.32281	3.28391	3.77394	3.1222	8.17705	11.2504	9.57367
LOC_Os02g10990	LOC_Os02g10990.1;MSTRG.12701.2	NA			0.79102	1.50295	0.711933	3.56137	6.16224	2.17422	6.62628	4.67888	7.18155	3.07064	1.70521	1.74683	3.138	3.40197	4.14415
LOC_Os01g55240	MSTRG.3476.1;LOC_Os01g55240.1	gibberellin 2-beta-dioxygenase, putative, expressed			1.86003	0.350603	1.50943	44.9735	12.3889	15.797	15.6013	9.5756	11.9898	19.5003	21.9569	5.9337	49.8713	43.0193	42.0299
LOC_Os08g03420	LOC_Os08g03420.3;LOC_Os08g03420.1;LOC_Os08g03420.4	kelch repeat protein, putative, expressed			1.42332	0.085373	1.5087	6.13385	2.28702	2.15561	0.761325	3.62547	2.47427	3.14867	1.44067	1.87749	7.0431	6.4122	4.94626
LOC_Os05g43470	LOC_Os05g43470.1;MSTRG.26192.2	NA			1.4342	0.0735634	1.50776	5.57881	2.06445	1.96182	2.61062	1.5313	2.05143	0.866343	2.04815	2.97097	3.9489	6.83297	5.95454
LOC_Os10g23310	LOC_Os10g23310.1	transferase family protein, putative, expressed			3.17779	1.67004	1.50775	1.6548	0.182867	0.581925	0	0	0.5486	0	0.764313	0.981462	1.8986	1.80013	1.26566
LOC_Os03g51270	LOC_Os03g51270.1;MSTRG.19352.2;MSTRG.19352.3	NA			1.60533	0.0995206	1.50581	14.1552	4.65224	4.98449	4.07139	5.0848	4.80054	5.85992	5.22886	3.86471	14.8726	14.8689	12.7239
LOC_Os02g12130	LOC_Os02g12130.1;MSTRG.12724.2	NA						0.839457	0	0.455565	0	0	0	0.449846	0.631997	0.284853	0.992506	0.480595	1.04527
LOC_Os10g26620	LOC_Os10g26620.1	dof zinc finger domain containing protein, putative, expressed	Dof		1.61775	0.113923	1.50383	9.27447	3.02201	3.27032	2.08211	2.88805	4.09588	3.50255	3.69236	2.61607	10.2061	9.79582	7.82154
LOC_Os02g12440	LOC_Os02g12440.1	receptor kinase, putative, expressed						0	0	0.466939	0	0	0	0.563793	0.285795	0.551229	0	0	0
LOC_Os01g04570	MSTRG.318.1;LOC_Os01g04540.1;MSTRG.318.3;MSTRG.318.4;MSTRG.318.5;MSTRG.318.6;LOC_Os01g04550.1;MSTRG.318.8;LOC_Os01g04560.1;LOC_Os01g04570.1	Ser/Thr protein kinase, putative, expressed			2.29546	0.792274	1.50319	16.4808	3.35719	5.81399	4.0831	2.23242	3.75605	6.1237	5.60403	5.71422	13.4966	18.2858	17.66
LOC_Os01g62500	LOC_Os01g62500.1	OsFtsH3 FtsH protease, homologue of AtFtsH3/10, expressed			3.424	1.92154	1.50246	1.70908	0.159234	0.603219	0.280345	0.197356	0	0.792469	0.354157	0.663031	1.44504	1.36521	2.31698
LOC_Os02g12790	LOC_Os02g12790.1;MSTRG.12777.2	NA	GATA		1.15303	0.409758	0.743269	2.39481	5.32559	4.00883	6.55388	4.06672	5.35616	4.34588	2.73438	4.94624	1.90975	3.45241	1.82228
LOC_Os02g12800	LOC_Os02g12794.3;MSTRG.12779.1;MSTRG.12779.3;LOC_Os02g12800.1;LOC_Os02g12800.4;LOC_Os02g12800.5;MSTRG.12779.7;LOC_Os02g12800.2;LOC_Os02g12800.3	elongation factor 1-gamma, putative, expressed			1.48	0.712857	0.767147	27.1385	9.72884	15.946	6.17328	6.60741	16.4058	17.4166	16.9004	13.5211	25.7638	27.1567	28.4951
LOC_Os02g12870	LOC_Os02g12870.1;LOC_Os02g12870.4;LOC_Os02g12870.6;MSTRG.12788.4;MSTRG.12788.5;LOC_Os02g12870.2;MSTRG.12788.7;LOC_Os02g12870.3;LOC_Os02g12870.5	expressed protein			0.898747	1.23154	0.332791	25.5766	13.7181	32.2124	14.216	13.1244	13.8138	39.1423	30.2232	27.2718	28.8352	27.1327	20.762
LOC_Os02g13100	LOC_Os02g13100.1	protein phosphatase 2C, putative, expressed			0.493333	1.37819	0.884859	7.763	5.5147	14.335	5.98168	5.85863	4.70378	14.2165	15.0163	13.7723	6.00013	5.70909	11.5798
LOC_Os02g13140	MSTRG.12800.1	NA			2.30194	2.57602	0.274081	0.525873	2.59319	0.434885	3.40988	1.95999	2.40971	0	1.30465	0	0	1.57762	0
LOC_Os02g13220	LOC_Os02g13220.1	F-box family protein, putative, expressed					0.735534	0	0.449889	0.270202	0.178105	0.946461	0.225102	0.315948	0.235645	0.259012	0	0	0
LOC_Os02g13270	LOC_Os02g13270.1;MSTRG.12813.2	NA			1.34168	0.513409	0.828272	24.1407	9.52496	13.5961	13.7931	5.1049	9.67694	10.8444	13.4198	16.5241	27.0201	22.3711	23.0308
LOC_Os12g03601	LOC_Os12g03601.1	expressed protein			0.220521	1.27968	1.5002	1.31885	1.13191	0.466218	2.49555	0.285304	0.61486	0.613178	0.785476	0	1.32219	1.56449	1.06985
LOC_Os08g31630	LOC_Os08g31630.1;LOC_Os08g31630.2;MSTRG.34286.3;MSTRG.34286.4;MSTRG.34286.6;MSTRG.34286.5;MSTRG.34286.7;MSTRG.34286.8;MSTRG.34286.9	NA			2.0718	0.572741	1.49906	56.9205	13.5393	20.1376	13.7471	13.146	13.7247	20.0137	22.4204	17.9786	55.5045	53.9296	61.3274
LOC_Os12g41650	LOC_Os12g41650.3;LOC_Os12g41650.4;LOC_Os12g41650.2;LOC_Os12g41650.5;MSTRG.11550.1;MSTRG.11550.6;MSTRG.11550.7;MSTRG.11550.8;MSTRG.11550.11;MSTRG.11550.9;MSTRG.11550.10;MSTRG.11550.12;MSTRG.11550.13	NA	bHLH		0.457991	1.04088	1.49887	11.1264	8.09999	3.93684	7.56038	7.61754	9.12205	3.52677	3.70296	4.58078	10.0603	10.2625	13.0563
LOC_Os12g02450	LOC_Os12g02450.1	WRKY64, expressed	WRKY		1.45408	0.0445779	1.49866	2.42193	0.883977	0.85708	0	1.07346	1.57847	1.05345	0.611642	0.906146	2.91344	2.50258	1.84977
LOC_Os01g64700	LOC_Os01g64700.2;LOC_Os01g64700.1	OsFBT3 - F-box and tubby domain containing protein, expressed			1.33614	0.161924	1.49806	26.6262	10.5461	9.42646	6.72442	13.1263	11.7876	9.45079	10.3072	8.52139	28.144	24.9925	26.7422
LOC_Os06g42650	LOC_Os06g42650.1;MSTRG.29248.2;MSTRG.29248.3;MSTRG.29248.4	NA			0.565463	0.92903	1.49449	12.0079	8.11422	4.26168	8.9961	6.50199	8.84457	5.82568	5.55523	1.40413	11.198	12.546	12.2798
LOC_Os01g51430	LOC_Os01g51430.1;MSTRG.3174.2;MSTRG.3174.3;MSTRG.3174.4	NA			3.40606	1.91286	1.4932	52.9865	4.99851	18.8221	5.52135	1.68241	7.79175	23.4589	23.7964	9.211	58.8232	51.0465	49.0898
LOC_Os05g03920	MSTRG.24089.1;LOC_Os05g03920.1;MSTRG.24089.4;MSTRG.24089.3;MSTRG.24089.5	NA			1.07692	0.414805	1.49172	13.6419	6.46682	4.8509	7.18698	5.63598	6.5775	4.92672	5.03347	4.59251	11.8612	15.2877	13.777
LOC_Os02g14430	LOC_Os02g14430.1	peroxidase precursor, putative, expressed			1.92181	1.80511	0.116702	58.0332	15.3163	53.5236	19.6928	11.8893	14.3667	57.9759	54.1114	48.4836	52.4383	58.3111	63.3501
LOC_Os01g60020	LOC_Os01g60020.1;MSTRG.3932.2;MSTRG.3932.3	NA	NAC		2.23823	0.748482	1.48975	28.6824	6.0791	10.213	6.47115	5.26234	6.50381	6.29993	11.77	12.5692	37.3595	25.0309	23.6567
LOC_Os02g14840	MSTRG.12925.1;LOC_Os02g14840.1;MSTRG.12925.3	NA			1.14706	0.483687	0.663376	7.81815	3.53024	4.93637	2.14562	4.21277	4.23232	4.35699	4.74195	5.71019	8.3228	8.281	6.85067
LOC_Os10g20470	LOC_Os10g20470.1;MSTRG.5839.2;MSTRG.5839.3;MSTRG.5839.4	NA			1.86351	0.374329	1.48918	179.987	49.4617	64.114	49.5088	55.4481	43.4281	68.7027	58.6382	65.0012	164.826	188.279	186.857
LOC_Os12g03100	LOC_Os12g03100.1	exostosin family domain containing protein, expressed			0.448631	1.03411	1.48275	13.5915	9.95902	4.86315	5.34028	12.6784	11.8583	6.76495	3.59211	4.23238	14.4056	15.0925	11.2766
LOC_Os04g50930	MSTRG.23025.1;LOC_Os04g50930.1	peptide transporter PTR2, putative, expressed			0.697048	2.17953	1.48248	1.17303	1.9017	0.419798	1.60941	1.49706	2.59864	0.206344	0.863372	0.189678	1.42853	0.633444	1.45713
LOC_Os11g31110	LOC_Os11g31110.1	expressed protein			0.140091	1.62119	1.4811	0.526189	0.579847	0.188489	0.594196	0.463878	0.681468	0	0.358868	0.2066	1.50055	0.036226	0.041791
LOC_Os03g18220	LOC_Os03g18220.1;LOC_Os03g18220.2	pyruvate decarboxylase isozyme 2, putative, expressed			0.999037	0.480186	1.47922	109.129	54.601	39.1426	55.6423	59.601	48.5597	38.2393	39.5267	39.6618	107.17	110.382	109.835
LOC_Os12g17230	LOC_Os12g17230.1	expressed protein			0.164615	1.30934	1.47395	4.91419	4.38427	1.76908	4.1176	3.58466	5.45056	1.55948	1.64053	2.10723	6.93346	3.88035	3.92875
LOC_Os02g15360	MSTRG.12962.1;MSTRG.12962.2;LOC_Os02g15360.1;MSTRG.12962.4;MSTRG.12962.5;MSTRG.12962.7;MSTRG.12962.6;MSTRG.12962.8;MSTRG.12962.9;MSTRG.12962.10	NA			0.473813	1.42727	0.953455	1.78856	2.4839	0.9236	1.89709	3.24539	2.30924	1.18088	0.734922	0.854999	2.13639	1.51905	1.71023
LOC_Os01g01510	LOC_Os01g01510.1;LOC_Os01g01510.2	sas10/Utp3 family protein, expressed			1.17625	0.297334	1.47359	4.47974	1.98228	1.61309	2.53776	1.65447	1.75461	1.25903	1.95419	1.62605	5.37452	3.52303	4.54166
LOC_Os12g03200	MSTRG.9713.2;MSTRG.9713.1;MSTRG.9713.3;MSTRG.9713.4;LOC_Os12g03200.2;MSTRG.9713.5;LOC_Os12g03200.3;LOC_Os12g03200.1;MSTRG.9713.7	NA			0.467415	1.00605	1.47346	9.85118	7.12496	3.54758	5.44788	7.65847	8.26853	4.67628	2.21712	3.74933	12.2425	8.44235	8.86874
LOC_Os09g34230	MSTRG.37104.1	NA			4.11362	2.64162	1.472	22.1171	1.27764	7.97286	0.330399	2.23007	1.27244	5.99099	8.82451	9.10309	11.5947	25.0695	29.6873
LOC_Os02g16020	MSTRG.13008.1	NA			3.02147	2.20863	0.812845	4.2045	0.517799	2.39344	0	0.848014	0.705382	3.51083	1.89541	1.7741	5.19302	3.69969	3.72078
LOC_Os02g16540	LOC_Os02g16540.1;LOC_Os02g16540.2	WRKY39, expressed	WRKY		1.30867	2.20985	0.90118	5.09106	2.05522	9.50803	1.82833	2.42358	1.91375	11.4404	9.59851	7.4852	4.89601	3.4454	6.93177
LOC_Os02g16630	LOC_Os02g16630.1;LOC_Os02g16630.2	tryptophan biosynthesis protein trpCF, putative, expressed			0.260254	1.22631	0.966058	3.39619	4.06758	1.73852	3.85557	3.27293	5.07424	1.47344	1.09932	2.6428	3.08594	2.59093	4.5117
LOC_Os02g16909	LOC_Os02g16909.1;MSTRG.13042.2;MSTRG.13042.4;MSTRG.13042.5;MSTRG.13042.6	NA			1.39381	0.410674	0.983132	3.7902	9.95955	7.49229	8.34858	12.1172	9.41285	7.64372	7.91209	6.92106	2.99565	2.8829	5.49205
LOC_Os07g34640	LOC_Os07g34640.2;MSTRG.31570.1;LOC_Os07g34640.1	pyruvate Pi dikinase regulatory protein, putative, expressed			2.28642	0.814774	1.47165	95.2698	19.5287	34.3514	20.525	18.0741	19.987	34.7005	32.6446	35.7091	98.9258	95.5308	91.3527
LOC_Os05g06014	MSTRG.24247.1;MSTRG.24247.2;LOC_Os05g06014.1;LOC_Os05g06014.2	expressed protein			0.495064	0.972563	1.46763	8.52416	6.04815	3.08214	3.82171	3.43486	10.8879	3.2227	4.52049	1.50322	9.72925	6.97544	8.8678
LOC_Os02g56140	LOC_Os02g56140.1;MSTRG.15776.2;MSTRG.15776.3;MSTRG.15776.4	NA	bHLH		0.545963	2.01278	1.46681	0.988136	1.44267	0.357488	1.5049	1.49828	1.32484	0.101215	0.694664	0.276585	1.44932	0.797731	0.717354
LOC_Os04g23580	LOC_Os04g23580.1;MSTRG.21235.2;MSTRG.21235.3	NA			2.78757	1.32181	1.46577	38.8972	5.63346	14.0825	4.70366	6.69961	5.4971	21.5047	11.5808	9.16186	25.8819	43.4882	47.3214
LOC_Os02g17460	MSTRG.13083.1;MSTRG.13083.2;LOC_Os02g17460.1;MSTRG.13083.4;MSTRG.13083.5	NA	CPP		1.56209	0.564433	0.997657	3.4493	1.16814	1.72745	0.780693	1.23549	1.48823	2.58917	0.69224	1.90094	4.23349	3.29324	2.82117
LOC_Os01g03360	LOC_Os01g03360.1	BBTI5 - Bowman-Birk type bran trypsin inhibitor precursor, expressed			1.919	0.456234	1.46277	101.783	26.9151	36.9264	29.9831	24.7725	25.9898	37.6249	37.5479	35.6063	166.039	139.309	0
LOC_Os02g17600	LOC_Os02g17600.1	galactoside 2-alpha-L-fucosyltransferase, putative, expressed			5.44502	5.66384	0.218821	0.90561	0.0207887	1.05393	0	0.042198	0.020168	1.06637	0.706734	1.38869	1.47103	0.908958	0.336843
LOC_Os03g52470	LOC_Os03g52470.1	WD domain, G-beta repeat domain containing protein, expressed			0.878555	0.583984	1.46254	7.82902	4.2583	2.84079	3.45221	4.96071	4.36197	1.98142	2.86771	3.67324	8.77687	6.9229	7.78728
LOC_Os04g45860	LOC_Os04g45860.1;MSTRG.22662.2;MSTRG.22662.3	NA			2.01251	0.551653	1.46086	6.73796	1.66994	2.44774	0.729486	0.864956	3.41538	3.01765	2.52978	1.79578	6.4351	5.54492	8.23386
LOC_Os02g18070	LOC_Os02g18070.1;MSTRG.13116.2	NA						0.0788412	0	2.19051	0	0	0	2.55684	1.42574	2.58894	0	0.0696888	0.166835
LOC_Os02g18180	LOC_Os02g18180.1	ATP-binding cassette sub-family E member 1, putative, expressed						0	0	0.651659	0	0	0	0.686445	0.627377	0.641156	0	0	0
LOC_Os02g18390	LOC_Os02g18390.1	expressed protein						0	1.64684	0	1.11031	1.51554	2.31466	0	0	0	0	0	0
LOC_Os02g19650	LOC_Os02g19650.3;LOC_Os02g19650.1	hydrolase, alpha/beta fold family domain containing protein, expressed						1.47475	0	2.14379	0	0	0	2.53853	2.97405	0.918791	1.52349	1.831	1.06976
LOC_Os02g19820	LOC_Os02g19820.1	nodulin MtN3 family protein, putative, expressed			1.00233	0.0190716	0.98326	20.6066	41.2798	40.7377	39.7772	41.8372	42.225	42.9428	44.3099	34.9604	17.1147	20.3169	24.388
LOC_Os02g20170	LOC_Os02g20170.1;MSTRG.13233.2;MSTRG.13233.3	NA			1.4338	0.675847	0.757957	19.4694	7.20666	11.5129	10.3289	4.73404	6.55699	13.0546	11.1953	10.2887	17.5602	19.622	21.2259
LOC_Os03g08999	MSTRG.16782.1;MSTRG.16782.2;LOC_Os03g08999.1	dehydrogenase, putative, expressed			1.52623	0.0661322	1.4601	90.6403	31.4688	32.9449	30.2022	38.1591	26.0452	30.3808	33.3336	35.1203	98.9557	85.6777	87.2875
LOC_Os02g20970	MSTRG.13266.1;MSTRG.13266.2;LOC_Os02g20970.1	C2 domain containing protein, putative, expressed			2.4352	2.29616	0.13904	26.7984	4.95495	24.3362	6.52833	4.84864	3.48789	25.1593	23.902	23.9474	28.5575	26.0398	25.7978
LOC_Os02g21090	LOC_Os02g21090.3;LOC_Os02g21090.1;LOC_Os02g21090.2	CPuORF33 - conserved peptide uORF-containing transcript, expressed			2.149	2.17521	0.0262048	1.89594	0.427475	1.93069	0.196051	0.620259	0.466116	1.48237	2.53135	1.77835	2.23751	2.12073	1.32958
LOC_Os01g03950	LOC_Os01g03950.1	glycosyl hydrolase, family 31, putative, expressed			1.91914	0.461484	1.45766	3.54678	0.937809	1.29132	0.813929	1.37732	0.622175	1.14605	1.17023	1.55769	2.87335	3.99309	3.77389
LOC_Os02g21340	LOC_Os02g21340.1;MSTRG.13293.2	NA			1.92769	1.23303	0.694655	0.137192	0.521938	0.222044	0.39009	0.703982	0.471741	0	0.107902	0.55823	0	0.136066	0.275508
LOC_Os02g21550	LOC_Os02g21550.1	flavonol synthase/flavanone 3-hydroxylase, putative, expressed			1.9979	1.53942	0.458486	0.107683	0.430105	0.147967	0.264133	0.547795	0.478387	0.022109	0.421791	0	0	0.186531	0.136517
LOC_Os12g01220	LOC_Os12g01220.1;MSTRG.9537.2;MSTRG.9537.3;MSTRG.9537.4	NA			0.0105703	1.44594	1.45651	1.25811	1.24892	0.458422	0.50037	0.958138	2.28827	0.54911	0.389436	0.436721	1.55552	1.01684	1.20196
LOC_Os02g57400	LOC_Os02g57400.1;MSTRG.15895.2;LOC_Os02g57400.2;MSTRG.15895.4	NA			1.56742	0.111153	1.45627	1.96241	0.662137	0.715168	0.38028	0.767962	0.838168	0.495964	1.50593	0.143611	2.02015	1.92052	1.94655
LOC_Os10g02620	MSTRG.5218.1;MSTRG.5218.2;LOC_Os10g02509.1;LOC_Os10g02584.3;LOC_Os10g02584.1;MSTRG.5218.7;MSTRG.5218.8;MSTRG.5218.9;LOC_Os10g02620.1	GAGA-binding protein, putative, expressed	BBR-BPC		0.488454	0.965865	1.45432	6.7643	4.82152	2.46848	4.55462	5.52033	4.38961	2.82207	1.96949	2.61388	6.47857	7.26162	6.55272
LOC_Os02g22820	MSTRG.13372.1;MSTRG.13372.2;MSTRG.13372.4	NA			1.17239	1.88883	0.716448	2.2746	5.12659	1.38431	4.907	4.50309	5.96966	1.9139	1.42478	0.814237	4.13108	0.903569	1.78915
LOC_Os09g17630	LOC_Os09g17630.1;MSTRG.36078.2;MSTRG.36078.3;MSTRG.36078.4	NA			2.84426	1.39202	1.45224	13.5914	1.89259	4.96705	3.03119	0.909287	1.73731	4.71379	3.30254	6.88481	17.0559	13.8084	9.90994
LOC_Os03g15850	LOC_Os03g15850.1	josephin, putative, expressed			0.912502	0.538225	1.45073	5.51929	2.93219	2.01916	2.17006	3.36044	3.26608	1.37775	1.50833	3.17139	3.97118	6.61997	5.9667
LOC_Os02g26210	MSTRG.13485.1	NA						1.25635	0	0.945358	0	0	0	0	2.83607	0	1.18124	1.72168	0.866113
LOC_Os02g26294	LOC_Os02g26294.3;LOC_Os02g26294.4;LOC_Os02g26294.7;LOC_Os02g26294.8;MSTRG.13495.1;MSTRG.13495.2;LOC_Os02g26294.2;LOC_Os02g26294.6;MSTRG.13495.9;MSTRG.13495.10;MSTRG.13495.11;MSTRG.13495.12;MSTRG.13495.14;MSTRG.13495.15;MSTRG.13495.16	NA			1.64607	1.61116	0.0349024	3.27581	1.04665	3.19751	1.92254	1.12527	0.0921551	3.39067	3.54707	2.6548	4.26117	1.91481	3.65146
LOC_Os08g22590	LOC_Os08g22590.1;MSTRG.33857.2	NA			1.02177	2.47192	1.45015	0.275181	0.558728	0.100711	1.59162	0	0.0845649	0.144491	0.143423	0.0142208	0.289108	0.249227	0.287207
LOC_Os02g26440	LOC_Os02g26440.1;MSTRG.13505.2;MSTRG.13505.3;MSTRG.13505.4;MSTRG.13505.5	NA			1.01821	0.260043	0.758172	21.9347	10.8298	12.9688	10.5153	18.8029	3.17101	11.1576	17.0505	10.6983	18.707	24.904	22.1932
LOC_Os03g16850	LOC_Os03g16850.1	dof zinc finger domain containing protein, putative, expressed	Dof		1.50256	0.0547645	1.4478	3.02186	1.06649	1.10775	1.6168	0.934982	0.64769	1.4324	1.89086	0	3.65134	2.29743	3.1168
LOC_Os02g26770	LOC_Os02g26770.1;MSTRG.13528.2;MSTRG.13528.3	NA			2.71101	2.54685	0.164164	4.50494	0.688008	4.02041	0.560985	0.006498	1.49654	4.89906	3.40809	3.75408	6.57434	2.71582	4.22466
LOC_Os02g26810	LOC_Os02g26810.1	cytochrome P450, putative, expressed			2.67907	2.43707	0.241999	6.0201	0.939992	5.09043	0.509132	0.835966	1.47488	5.90145	5.01815	4.3517	5.92944	6.08125	6.04961
LOC_Os02g27360	LOC_Os02g27360.2;LOC_Os02g27360.1	aspartic proteinase-like protein 2 precursor, putative, expressed			1.17328	0.565021	0.608261	40.3719	17.9014	26.4834	17.6443	19.6157	16.4442	25.5182	28.4476	25.4845	35.2173	48.1804	37.718
LOC_Os02g27480	LOC_Os02g27480.4;LOC_Os02g27480.1;MSTRG.13576.3;LOC_Os02g27480.3	membrane attack complex component/perforin/complement C9, putative, expressed			1.35684	0.477493	0.879346	25.5043	9.95781	13.8645	12.4827	8.10328	9.28743	21.2814	3.13354	17.1785	20.9683	23.8442	31.7004
LOC_Os03g13950	LOC_Os03g13950.2;LOC_Os03g13950.1;LOC_Os03g13950.3;LOC_Os03g13950.4	actin-depolymerizing factor, putative, expressed			1.27849	0.168563	1.44705	82.9052	34.1757	30.4071	41.0233	34.7137	26.7902	27.4425	28.4679	35.311	82.9916	81.9771	83.7468
LOC_Os01g11150	LOC_Os01g11150.1	gibberellin 2-beta-dioxygenase, putative, expressed			2.89449	1.44767	1.44681	9.61928	1.29365	3.52865	1.48903	1.14015	1.25176	2.54232	2.19465	5.84899	12.2883	6.30945	10.2601
LOC_Os02g27674	LOC_Os02g27674.1;LOC_Os02g27674.2;MSTRG.13588.2;MSTRG.13588.1;MSTRG.13588.5	NA			1.47989	1.12744	0.352444	0.72073	2.01031	0.920171	2.52918	1.98832	1.51342	1.44279	0.118028	1.1997	1.20422	0.0518664	0.906099
LOC_Os08g37130	MSTRG.34667.1	NA			4.32084	2.87415	1.44669	2.78506	0.139358	1.02173	0	0.418075	0	1.15525	0.926354	0.983594	0	5.24407	3.11112
LOC_Os07g47670	LOC_Os07g47670.2;MSTRG.32517.2;MSTRG.32517.3;MSTRG.32517.4;LOC_Os07g47670.1	hypoxia-responsive family protein, putative, expressed			1.56239	0.12299	1.4394	215.469	72.9555	79.4478	83.2597	65.8739	69.733	74.3989	90.5484	73.3961	224.044	219.32	203.045
LOC_Os02g29530	LOC_Os02g29530.1	glycosyl transferase 8 domain containing protein, putative, expressed			1.49561	1.64043	0.144821	12.3044	4.36351	13.6036	2.37545	2.86913	7.84594	15.9048	8.8783	16.0278	26.6196	4.60106	5.69247
LOC_Os01g09640	MSTRG.708.1;MSTRG.708.2;LOC_Os01g09640.1;MSTRG.708.4	NA	MYB_related		0.951283	0.487568	1.43885	40.8832	21.1436	15.0802	20.6833	19.6899	23.0577	16.4326	14.9578	13.8502	46.1954	20.1422	56.3118
LOC_Os01g67860	LOC_Os01g67860.1	fructose-bisphospate aldolase isozyme, putative, expressed			1.4837	0.0457531	1.43794	897.714	320.997	331.34	317.169	311.371	334.449	330.856	325.676	337.488	871.886	897.721	923.533
LOC_Os08g26880	LOC_Os08g26880.1	bZIP transcription factor domain containing protein, expressed	bZIP		0.290934	1.14654	1.43747	2.62514	2.14572	0.969237	2.4949	3.63607	0.306176	1.10822	1.08594	0.713546	2.04918	2.40297	3.42326
LOC_Os02g30810	LOC_Os02g30810.1	OsSAUR10 - Auxin-responsive SAUR gene family member, expressed						0.62564	0	0	0	0	0	0	0	0	0.632599	0.534214	0.710108
LOC_Os02g30900	LOC_Os02g30900.1	protein kinase domain containing protein, expressed			1.39522	0.885031	0.510193	55.5036	21.1017	38.9707	21.5831	19.5631	22.1588	39.2329	41.4301	36.249	65.1031	51.3484	50.0594
LOC_Os03g06379	MSTRG.16549.2;MSTRG.16549.1;LOC_Os03g06379.1;MSTRG.16549.5;MSTRG.16549.4;MSTRG.16549.6	NA			0.523059	0.912384	1.43544	9.59452	6.67678	3.54741	2.7459	9.46322	7.82122	3.45173	4.19009	3.00042	8.59588	10.4044	9.78328
LOC_Os08g19210	LOC_Os08g19210.1;LOC_Os08g19210.2	expressed protein			0.622859	0.810237	1.4331	19.8051	12.8611	7.33453	11.9093	14.0889	12.5851	3.76612	7.5595	10.678	14.2095	19.8876	25.3183
LOC_Os02g13360	LOC_Os02g13360.1;MSTRG.12823.2;MSTRG.12823.3	NA			0.15558	1.26595	1.42153	2.82472	2.53596	1.05452	2.39429	2.36347	2.85011	1.07994	1.42499	0.658624	1.46856	3.7828	3.22282
LOC_Os09g19890	LOC_Os09g19890.2;LOC_Os09g19890.1;MSTRG.36149.3	NA			0.524863	0.895546	1.42041	16.5896	11.5302	6.19797	11.4489	13.2373	9.90425	1.22715	8.91393	8.45284	18.4225	14.5432	16.803
LOC_Os01g43610	LOC_Os01g43610.1	DUF623 domain containing protein, expressed			2.66841	1.24955	1.41886	1.23485	0.194242	0.461845	0.582727	0	0	0.440191	0.240446	0.704899	1.27517	0.975172	1.45422
LOC_Os01g61760	LOC_Os01g61760.1;LOC_Os01g61760.2;LOC_Os01g61760.4	myosin heavy chain-related, putative, expressed			1.95321	0.53515	1.41806	4.44404	1.14763	1.66303	0.742639	0.958482	1.74178	1.81893	1.68143	1.48871	5.67156	3.53834	4.12221
LOC_Os06g49870	LOC_Os06g49870.1	tRNA-dihydrouridine synthase, putative, expressed			0.350624	1.06519	1.41582	5.87667	4.60875	2.20256	4.1317	4.48975	5.20479	3.80243	1.26914	1.53611	6.25528	4.95243	6.42231
LOC_Os02g32580	LOC_Os02g32570.1;MSTRG.13822.3;MSTRG.13822.4;MSTRG.13822.5	NA			2.03059	1.10426	0.926329	1.48045	6.04868	2.81349	6.08951	6.918	5.13853	2.30041	4.1086	2.03147	2.41512	1.13017	0.896052
LOC_Os02g32610	MSTRG.13832.1;MSTRG.13832.3;MSTRG.13832.2;MSTRG.13832.4;LOC_Os02g32610.3;LOC_Os02g32610.2;LOC_Os02g32610.4;MSTRG.13832.8;MSTRG.13832.9	NA			1.11541	0.405622	0.709784	11.9872	5.53282	7.32911	3.92913	6.0614	6.60795	7.72569	6.97599	7.28564	12.4643	12.6426	10.8546
LOC_Os07g41170	LOC_Os07g41170.1;MSTRG.32031.2	NA			2.07424	0.661283	1.41296	3.55689	0.84462	1.33576	2.53386	0	0	0.112407	1.95706	1.9378	4.41141	2.9836	3.27565
LOC_Os02g32970	LOC_Os02g32970.1;MSTRG.13854.2	NA			1.11583	0.422725	0.693102	4.47231	2.06364	2.76622	1.58787	2.71427	1.88879	4.81722	2.08656	1.39488	4.32562	5.34218	3.74911
LOC_Os01g47740	LOC_Os01g47740.2;LOC_Os01g47740.1;LOC_Os01g47740.3	zinc finger, C3HC4 type domain containing protein, expressed			0.311047	1.09901	1.41005	19.0127	15.3253	7.15443	17.1028	9.54429	19.3288	7.69599	10.051	3.71633	20.804	17.0985	19.1356
LOC_Os09g31454	LOC_Os09g31454.1	MYB family transcription factor, putative, expressed	MYB_related		1.36071	0.0490912	1.4098	24.3989	9.50069	9.18284	9.67573	10.2259	8.6004	8.77737	11.0252	7.74598	26.1851	22.2952	24.7164
LOC_Os02g33240	LOC_Os02g33240.1	OsFBX51 - F-box domain containing protein, expressed					0.593699	0	7.74912	11.6943	5.02163	9.89795	8.32779	8.83929	16.0608	10.1827	0	0	0
LOC_Os12g02500	LOC_Os12g02500.1	esterase, putative, expressed			0.390267	1.7993	1.40904	1.34108	1.75767	0.505002	1.87692	1.50185	1.89423	0.892719	0.622287	0	1.59225	1.26316	1.16783
LOC_Os01g51420	LOC_Os01g51420.1;MSTRG.3172.2;MSTRG.3172.3	NA			0.990434	0.416714	1.40715	30.4334	15.3179	11.4751	18.3557	17.4692	10.1289	10.7231	11.3836	12.3186	29.5311	36.1063	25.6627
LOC_Os02g34410	MSTRG.13946.1	NA						3.92061	0	3.15605	0	0	0	2.94941	4.17496	2.34377	1.83338	4.32452	5.60394
LOC_Os02g34470	LOC_Os02g34470.2;MSTRG.13960.1;LOC_Os02g34470.1;LOC_Os02g34470.3	expressed protein			1.04792	0.241078	0.806838	22.4959	10.8805	12.8594	10.6005	8.41152	13.6296	14.7478	13.6715	10.159	16.88	26.0066	24.6011
LOC_Os01g04020	LOC_Os01g04020.1;LOC_Os01g04020.2;MSTRG.256.3	NA	ERF		2.02671	0.626871	1.39984	278.106	68.2512	105.394	95.5199	7.58598	101.648	110.997	102.272	102.914	294.062	271.311	268.946
LOC_Os03g17580	LOC_Os03g17580.1	ribosomal protein L10, putative, expressed			0.562498	1.96211	1.39962	119.241	176.098	45.196	164.909	177.694	185.692	0	135.588	0	123.427	118.615	115.681
LOC_Os02g35010	LOC_Os02g35010.1;MSTRG.14009.2;MSTRG.14009.3;MSTRG.14009.4;MSTRG.14009.5	NA			1.19446	1.27633	0.0818745	6.11329	2.6712	6.47025	3.9224	2.25564	1.83557	6.85269	6.70081	5.85727	5.84246	5.87279	6.62461
LOC_Os03g61670	LOC_Os03g61670.1	calreticulin precursor, putative, expressed			0.431271	0.965622	1.39689	3.13868	2.32767	1.1919	2.85044	1.94597	2.18659	2.09665	0.669257	0.809792	2.63719	3.17114	3.60771
LOC_Os11g05100	LOC_Os11g05100.1;MSTRG.7617.2	NA			2.13453	0.738669	1.39586	9.98915	2.27494	3.79605	2.23926	2.04489	2.54068	2.45486	4.36515	4.56814	13.2519	8.97583	7.73977
LOC_Os02g35660	LOC_Os02g35660.1	PTF1, putative, expressed	bHLH				0.15693	0	0.629324	0.56446	1.31246	0.57551	0	0.524556	0.693823	0.475002	0	0	0
LOC_Os02g35820	LOC_Os02g35820.1;MSTRG.14076.3;MSTRG.14076.4	NA			0.473806	1.18523	0.711422	7.94109	5.71809	13.0029	5.51259	5.35984	6.28182	12.1177	14.6549	12.2361	4.59756	10.0064	9.21931
LOC_Os01g60870	MSTRG.3992.1;MSTRG.3992.2;MSTRG.3992.3;LOC_Os01g60870.1	expressed protein			1.61925	0.225772	1.39348	14.1923	4.61967	5.40225	4.90874	3.85726	5.09301	4.78454	4.69487	6.72735	17.3859	11.7593	13.4318
LOC_Os02g25580	LOC_Os02g25580.2;LOC_Os02g25580.1;MSTRG.13456.3;MSTRG.13456.5;MSTRG.13456.4;MSTRG.13456.6;MSTRG.13456.7;MSTRG.13456.8;MSTRG.13456.9	NA			1.62117	0.228234	1.39294	52.9344	17.2075	20.1568	13.9543	18.4069	19.2613	19.1044	18.5981	22.768	55.1653	55.8698	47.7681
LOC_Os04g54840	MSTRG.23399.1	NA		NRPDB701	1.835	3.2265	1.3915	2.99828	10.697	1.14285	10.7606	8.62156	12.7087	1.98364	0.370974	1.07392	1.59631	4.83102	2.56751
LOC_Os02g36880	LOC_Os02g36880.1;MSTRG.14141.3;LOC_Os02g36880.4;LOC_Os02g36880.2;MSTRG.14141.6	NA	NAC		2.739	1.90076	0.838237	4.1576	0.62276	2.32546	0.874708	0.798289	0.195284	1.84158	2.20952	2.92527	5.70908	4.16689	2.59683
LOC_Os09g26670	LOC_Os09g26670.1	expressed protein			1.34915	2.73752	1.38837	2.68301	6.83529	1.0249	8.82927	6.93841	4.7382	1.44203	0.785979	0.846683	3.81604	1.59939	2.63359
LOC_Os06g47210	LOC_Os06g47210.1;MSTRG.29588.2;MSTRG.29588.3	NA			0.0526756	1.43828	1.3856	1.60677	1.66652	0.614957	1.15606	1.76166	2.08183	0.606861	0.636672	0.601339	1.63476	1.80691	1.37862
LOC_Os02g37020	LOC_Os02g37020.1	expressed protein			1.58876	1.00621	0.582555	6.68821	2.22354	4.46625	1.77713	2.03692	2.85657	4.30018	4.69638	4.4022	6.53425	7.40837	6.122
LOC_Os02g37080	LOC_Os02g37080.1;LOC_Os02g37080.2;MSTRG.14160.3	NA			1.16427	0.916919	0.247351	60.109	26.82	50.6383	28.9132	33.6345	17.9124	55.8312	48.8103	47.2734	63.8642	59.3793	57.0835
LOC_Os02g37140	MSTRG.14168.1;LOC_Os02g37140.1;LOC_Os02g37140.2;MSTRG.14168.4	NA			3.28717	2.96324	0.323932	1.28722	0.131861	1.02835	0	0.0960318	0.299551	1.01087	0.646782	1.4274	0.892565	1.86145	1.10765
LOC_Os01g51140	LOC_Os01g51140.2;MSTRG.3144.3	NA	bHLH		1.51358	0.128846	1.38474	2.88318	1.0098	1.10414	0.846152	1.60124	0.582023	0.913566	1.39712	1.00173	2.15112	3.5182	2.98021
LOC_Os03g11590	LOC_Os03g11590.1;LOC_Os03g11590.2;LOC_Os03g11590.3;LOC_Os03g11590.4	integral membrane protein, putative, expressed			1.56565	0.18136	1.38429	23.2067	7.83983	8.88999	7.1693	6.61327	9.7369	7.69976	6.06243	12.9078	24.916	23.3475	21.3565
LOC_Os02g28820	MSTRG.13642.1;LOC_Os02g28820.1;MSTRG.13642.3	NA			0.142869	1.52708	1.38421	2.67718	2.95588	1.02563	2.80423	2.55382	3.50958	1.48719	1.58969	0	4.10196	3.92959	0
LOC_Os02g37590	MSTRG.14195.1;LOC_Os02g37590.1;MSTRG.14195.3	NA			0.599765	1.36483	0.765065	80.0601	52.8286	136.058	41.1737	59.8162	57.4958	137.921	131.623	138.63	74.5462	83.8518	81.7822
LOC_Os02g37654	LOC_Os02g37654.1	lecithin:cholesterol acyltransferase, putative, expressed			1.02352	0.800969	0.222554	18.4376	37.4813	21.5129	31.4881	44.9257	36.0302	28.5361	18.8776	17.125	14.0639	19.7394	21.5094
LOC_Os08g27720	MSTRG.34068.1;MSTRG.34068.2;LOC_Os08g27720.1;LOC_Os08g27720.2;MSTRG.34068.5	NA			1.69895	0.316376	1.38258	28.1002	8.65513	10.7774	13.6844	10.6114	1.66956	7.86578	16.3658	8.10046	21.0771	37.3877	25.8358
LOC_Os03g10430	MSTRG.16874.2;MSTRG.16874.1	NA			1.71901	0.336989	1.38202	5.55313	1.68681	2.13063	0.422805	3.13669	1.50092	1.52376	3.4783	1.38984	5.96298	4.29116	6.40524
LOC_Os10g30150	LOC_Os10g30150.1;LOC_Os10g30150.2;MSTRG.6285.4;MSTRG.6285.3	NA			1.17305	0.208587	1.38164	28.9188	12.825	11.0985	11.6706	14.8532	11.9511	11.4417	10.1617	11.6922	24.1103	27.6893	34.9567
LOC_Os02g37970	LOC_Os02g37970.1	DUF581 domain containing protein, expressed			3.44113	2.55014	0.890993	0.272661	2.96147	0.505636	2.45628	4.05467	2.37346	0.124783	0.635849	0.756276	0	0	0.817982
LOC_Os04g48040	MSTRG.22845.3;MSTRG.22845.1;MSTRG.22845.2;MSTRG.22845.4;LOC_Os04g48040.1;MSTRG.22845.6;MSTRG.22845.7	NA			1.48096	0.0999922	1.38097	5.5239	1.97893	2.12096	1.68069	2.33432	1.92179	2.12279	2.70257	1.53751	4.65756	5.77714	6.13702
LOC_Os02g13340	LOC_Os02g13340.1;MSTRG.12819.1	NA			2.55763	1.17752	1.38011	0.68815	0.116885	0.26438	0.123437	0.114217	0.113001	0	0.135673	0.657469	0.671582	0.696175	0.696692
LOC_Os01g69270	MSTRG.4699.1;LOC_Os01g69270.1	OsFBO2 - F-box and other domain containing protein, expressed			1.63584	0.257583	1.37826	8.40168	2.70351	3.23198	2.09409	4.174	1.84245	3.05085	4.08309	2.562	10.6366	5.77126	8.79722
LOC_Os02g38790	MSTRG.14307.1;MSTRG.14307.2;MSTRG.14307.3;MSTRG.14307.5	NA			1.1005	0.991029	0.109475	3.30856	1.54296	3.06679	0.974173	1.66763	1.98708	4.88713	2.88888	1.42436	3.02175	3.1633	3.74063
LOC_Os04g40330	LOC_Os04g40330.1;LOC_Os04g40330.3	OsFBX141 - F-box domain containing protein, expressed			0.0527906	1.43032	1.37753	2.06573	2.14271	0.795052	2.12386	2.45309	1.85119	0.582637	1.16446	0.638055	0.602216	2.51121	3.08375
LOC_Os02g38890	MSTRG.14283.1;LOC_Os02g38890.1	expressed protein			3.19475	2.77225	0.422503	4.99048	0.545038	3.72354	0.500388	0.880946	0.253782	2.36235	3.75425	5.05403	6.04425	4.61663	4.31056
LOC_Os03g61090	MSTRG.20144.1;LOC_Os03g61090.1	expressed protein			1.79651	3.17081	1.3743	49.0958	170.548	18.9382	172.594	168.896	170.155	50.0899	6.72482	0	86.2213	0	61.0661
LOC_Os02g38950	LOC_Os02g38950.1	PPR repeat containing protein, expressed			3.34537	3.36897	0.0236044	1.13006	0.111184	1.1487	0	0.333553	0	1.47803	1.04957	0.918492	0.715112	2.23855	0.436511
LOC_Os02g39330	MSTRG.14334.1;LOC_Os02g39320.1;LOC_Os02g39330.1	CHIT1 - Chitinase family protein precursor, expressed			2.36542	1.79949	0.565927	185.117	35.924	125.051	39.0628	32.3075	36.4017	54.6573	149.425	171.07	194.844	169.37	191.138
LOC_Os02g39400	LOC_Os02g39400.1;MSTRG.14347.2;MSTRG.14347.3;MSTRG.14347.4;MSTRG.14347.5;MSTRG.14347.6	NA			1.05068	0.434017	0.616661	11.099	5.35793	7.23851	3.54133	5.5885	6.94395	5.17551	8.82125	7.71878	8.17502	11.8338	13.2881
LOC_Os02g39570	LOC_Os02g39570.5;LOC_Os02g39570.1;LOC_Os02g39570.4;MSTRG.14360.4;LOC_Os02g39570.6	ACT domain containing protein, expressed			0.877142	1.06326	0.186116	5.74774	10.5571	5.05209	9.76372	9.67685	12.2306	5.97185	3.51293	5.67149	6.17744	6.53365	4.53214
LOC_Os03g05690	MSTRG.16486.1;MSTRG.16486.2;LOC_Os03g05690.1	ZOS3-03 - C2H2 zinc finger protein, expressed	C2H2		0.719334	0.652937	1.37227	13.7779	8.3684	5.32217	10.8056	13.6509	0.648652	5.9478	8.50903	1.50968	11.1735	12.6613	17.499
LOC_Os01g65520	LOC_Os01g65520.1	Sad1 / UNC-like C-terminal domain containing protein, putative, expressed			1.9739	0.602813	1.37109	16.7319	4.25934	6.46855	3.71434	5.97018	3.0935	7.30559	8.74388	3.35619	19.2585	14.4693	16.468
LOC_Os02g39850	LOC_Os02g39850.1;MSTRG.14385.2;MSTRG.14385.3;MSTRG.14385.4;MSTRG.14385.5	NA			0.411159	1.04971	0.638552	58.245	43.8014	90.6739	47.1661	46.8977	37.3404	83.2077	97.2749	91.5391	20.357	77.7199	76.6582
LOC_Os01g04050	LOC_Os01g04050.1	BBTI12 - Bowman-Birk type bran trypsin inhibitor precursor, expressed			2.98575	1.61503	1.37071	253.158	31.9588	97.896	41.2909	44.9562	9.62933	106.331	88.921	98.4354	279.029	222.32	258.124
LOC_Os01g73200	LOC_Os01g73200.1	peroxidase precursor, putative, expressed			2.88906	1.51877	1.37028	32.2932	4.35932	12.4915	4.59802	3.65303	4.8269	11.9066	13.4531	12.1148	27.4165	34.7116	34.7515
LOC_Os03g51440	MSTRG.19361.1;LOC_Os03g51440.1	LRR receptor-like protein kinase, putative, expressed			1.58581	0.215877	1.36993	6.32672	2.10767	2.44787	2.0171	1.92841	2.37751	2.45033	3.3277	1.56559	5.48543	6.71846	6.77628
LOC_Os04g32620	LOC_Os04g32620.1	ethylene-responsive transcription factor ERF114, putative, expressed	ERF		1.25913	0.109989	1.36911	2.88685	1.20612	1.11758	0.832617	0.824886	1.96085	0.780261	1.44588	1.12661	2.95653	3.05639	2.64764
LOC_Os02g40180	LOC_Os02g40180.1;MSTRG.14417.2;MSTRG.14417.3	NA			1.66684	2.21225	0.545412	0.389622	0.122709	0.568629	0.221742	0.131616	0.014769	0.702102	0.535358	0.468428	0.477313	0.467131	0.224423
LOC_Os02g40820	MSTRG.14458.1;MSTRG.14458.2;MSTRG.14458.3;LOC_Os02g40820.2;MSTRG.14458.5;LOC_Os02g40820.1	expressed protein			3.13001	2.22016	0.90985	0.765288	6.69963	1.43786	7.05499	8.08	4.96388	1.92745	0.96173	1.42441	1.06463	0.429805	0.801424
LOC_Os02g41580	LOC_Os02g41580.1;MSTRG.14489.2	NA			0.521695	1.21863	0.696933	12.4664	8.68353	20.2088	7.4605	7.91433	10.6758	18.8276	20.5318	21.2669	12.8614	12.969	11.5689
LOC_Os02g41650	MSTRG.14499.1	NA			2.18365	1.64454	0.539115	5.46066	1.20199	3.75799	0.682806	2.55565	0.367509	3.67704	5.00326	2.59366	6.27437	4.48806	5.61954
LOC_Os02g41760	LOC_Os02g41760.1	NB-ARC domain containing protein, expressed			2.23869	1.76027	0.478417	1.27291	0.269702	0.913647	0.017259	0.791847	0	0.410675	1.77073	0.559536	1.06804	1.65312	1.09756
LOC_Os05g09000	LOC_Os05g09000.1	expressed protein			0.886799	0.480696	1.36749	5.9065	3.19431	2.28914	2.33636	2.53135	4.71521	1.86127	4.37748	0.628684	6.89058	5.77102	5.0579
LOC_Os10g16930	LOC_Os10g16930.1;MSTRG.5709.2;MSTRG.5709.3;MSTRG.5709.4	NA			1.07475	0.291651	1.3664	6.93193	3.29097	2.68861	2.63029	5.42259	1.82003	3.35052	3.5873	1.12801	7.49405	5.93942	7.36233
LOC_Os10g04610	LOC_Os10g04610.1;LOC_Os10g04610.2	OsFBX360 - F-box domain containing protein, expressed			1.57691	0.211389	1.36552	2.82985	0.948565	1.09825	0.743296	0.638779	1.46362	1.6746	0.948816	0.671335	3.55013	2.79337	2.14604
LOC_Os07g34650	LOC_Os07g34650.1	expressed protein			2.0513	0.688322	1.36298	58.359	14.0801	22.6887	17.1798	6.14334	18.9171	25.7438	21.4082	20.9142	57.3236	55.8059	61.9475
LOC_Os03g18170	LOC_Os03g18170.1	STE_MEKK_ste11_MAP3K.13 - STE kinases include homologs to sterile 7, sterile 11 and sterile 20 from yeast, expressed			3.54356	2.18119	1.36237	20.8966	1.79208	8.12757	0.384476	1.61478	3.37698	8.18542	8.9796	7.21771	22.7257	19.9125	20.0515
LOC_Os01g56790	LOC_Os01g56790.1;MSTRG.3612.2	NA			1.70387	0.342866	1.361	19.8365	6.08905	7.72259	7.68445	4.80553	5.77718	7.93685	8.54188	6.68903	19.858	18.1922	21.4592
LOC_Os03g10750	LOC_Os03g10750.1;MSTRG.16903.2	NA			0.601	0.759776	1.36078	15.7577	10.389	6.13563	11.0984	11.6109	8.45767	5.22711	7.31288	5.8669	14.4317	17.0674	15.7741
LOC_Os01g12464	LOC_Os01g12464.1	CHCH domain containing protein, expressed			0.943077	0.415422	1.3585	9.00682	4.68465	3.51255	4.10428	3.58872	6.36095	4.79836	1.14937	4.58992	9.0521	11.4119	6.55647
LOC_Os02g43360	LOC_Os02g43360.1	cytochrome b5-like Heme/Steroid binding domain containing protein, expressed			1.5191	1.43286	0.0862396	7.84056	2.7356	7.38561	1.94247	4.37993	1.88439	7.97237	4.88266	9.30181	10.2412	4.97221	8.30826
LOC_Os03g61570	MSTRG.20180.1;LOC_Os03g61570.1;LOC_Os03g61570.2	expressed protein	GATA		1.55733	0.200521	1.35681	22.577	7.6712	8.81508	7.86909	7.19787	7.94664	8.85759	7.39036	10.1973	24.554	22.1692	21.0078
LOC_Os03g59670	LOC_Os03g59670.1	basic helix-loop-helix, putative, expressed	bHLH		3.03438	1.67797	1.3564	5.55824	0.678421	2.1708	0.898509	0.396565	0.740189	2.88265	1.91747	1.71226	8.52107	4.42118	3.73247
LOC_Os02g43560	LOC_Os02g43560.1;MSTRG.14655.2	NA	WRKY		2.51067	3.30383	0.793155	0.337659	0.0592503	0.585116	0	0.177751	0	0.555343	0.711906	0.488099	0.768783	0	0.244194
LOC_Os04g37760	MSTRG.21969.1;LOC_Os04g37760.1;MSTRG.21969.3;MSTRG.21969.4	NA			0.947953	0.406882	1.35483	7.17158	3.71752	2.80394	3.07163	5.32953	2.75139	2.58344	2.78997	3.03842	7.74513	7.35527	6.41434
LOC_Os01g59740	LOC_Os01g59740.1	expressed protein			0.997319	0.356042	1.35336	19.3609	9.69845	7.57745	11.1448	11.8507	6.09988	7.51261	11.1208	4.09898	16.7411	19.002	22.3395
LOC_Os01g32170	LOC_Os01g32170.1;MSTRG.1934.1;MSTRG.1934.3	NA			1.00053	0.351417	1.35194	2.0185	1.00888	0.790777	0.862379	1.22665	0.937621	1.42665	0.388032	0.557645	1.83081	1.69352	2.53118
LOC_Os02g44155	LOC_Os02g44155.1	expressed protein						0	4.70031	0	2.98642	5.74443	5.3701	0	0	0	0	0	0
LOC_Os05g49640	MSTRG.26659.1;MSTRG.26659.2;LOC_Os05g49640.1	expressed protein			2.38021	1.02892	1.3513	1.8579	0.356867	0.728185	0.0901939	0.202705	0.777702	0.887112	0.895208	0.402237	1.51748	1.92431	2.13192
LOC_Os09g32010	LOC_Os09g32010.1;LOC_Os09g32010.2;MSTRG.36938.3	NA			1.01686	0.333658	1.35052	1.42589	0.704663	0.559166	0.919741	0.961	0.233249	0.528856	0.363489	0.785153	1.38206	1.28489	1.61073
LOC_Os06g05050	LOC_Os06g04990.1;MSTRG.27161.2;MSTRG.27161.3;LOC_Os06g05010.1;LOC_Os06g05010.2;LOC_Os06g05020.1;LOC_Os06g05020.2;MSTRG.27161.8;MSTRG.27161.9;MSTRG.27161.10;MSTRG.27161.11;MSTRG.27161.12	NA			0.575681	0.772594	1.34827	11.8481	7.94974	4.65349	7.51543	8.56849	7.7653	4.97715	5.06348	3.91986	12.4049	10.3004	12.8391
LOC_Os04g38340	LOC_Os04g38340.1;MSTRG.22027.2;MSTRG.22027.3;MSTRG.22027.4;MSTRG.22027.5	NA			0.532893	0.809474	1.34237	25.3732	17.5372	10.0065	18.2826	13.7462	20.5827	3.62414	13.7495	12.6459	28.8805	22.2284	25.0108
LOC_Os11g01340	LOC_Os11g01340.2;LOC_Os11g01340.3;LOC_Os11g01340.4	omega-3 fatty acid desaturase, chloroplast precursor, putative, expressed			0.313546	1.65497	1.34142	3.07125	3.81682	1.21201	3.00125	4.11799	4.33123	1.40224	0.912616	1.32118	3.4579	3.46029	2.29556
LOC_Os04g47420	MSTRG.22780.1;LOC_Os04g47420.1	transmembrane amino acid transporter protein, putative, expressed			3.29547	1.95464	1.34083	4.04848	0.41234	1.59831	0.57701	0.0131754	0.646835	1.62961	1.88167	1.28365	4.09427	3.40577	4.64539
LOC_Os04g55510	LOC_Os04g55510.1;MSTRG.23458.2;MSTRG.23458.3;MSTRG.23458.4	NA			1.2993	0.0399097	1.33921	71.5398	29.0683	28.2752	28.16	28.7153	30.3296	29.9552	28.7122	26.1583	72.4142	67.1103	75.0949
LOC_Os03g37100	LOC_Os03g37100.1	DTW domain containing protein, putative, expressed			2.1436	3.47863	1.33503	0.173116	0.764935	0.0686203	0.881682	0.741274	0.671848	0	0.205861	0	0	0.519347	0
LOC_Os02g45170	LOC_Os02g45170.1;MSTRG.14823.1;MSTRG.14823.3;MSTRG.14823.4	NA			1.70588	2.00069	0.294816	19.0287	5.83296	23.3431	6.61911	4.14939	6.7304	21.5571	23.9983	24.4739	17.4839	22.4502	17.1521
LOC_Os02g45180	LOC_Os02g45180.1;MSTRG.14822.2	NA			1.22144	0.60445	0.616993	54.2808	23.2785	35.3926	27.1488	12.8469	29.8399	37.6117	33.2299	35.3362	59.7537	50.8586	52.2301
LOC_Os02g45200	LOC_Os02g45200.3;LOC_Os02g45200.1;LOC_Os02g45200.4;MSTRG.14827.5	NA	Dof		1.01113	0.99024	0.020889	9.35532	4.64172	9.22084	5.58539	2.46417	5.87559	11.0831	5.7508	10.8287	10.1771	9.99177	7.89708
LOC_Os02g45390	LOC_Os02g45390.1	RING-H2 finger protein, putative, expressed			2.60187	2.49601	0.105857	9.23139	1.52064	8.57829	1.50629	2.28896	0.766684	5.95724	11.1337	8.64395	15.7526	11.7121	0.229479
LOC_Os01g71690	LOC_Os01g71690.3;LOC_Os01g71690.2;MSTRG.4882.3	NA			0.50259	0.832074	1.33466	5.13717	3.62601	2.03681	4.40113	4.54478	1.93213	2.63401	2.00808	1.46833	4.8931	4.53819	5.98022
LOC_Os02g45450	LOC_Os02g45450.1	dehydration-responsive element-binding protein, putative, expressed	ERF					3.71086	15.4886	0	0	46.4657	0	0	0	0	2.25877	5.1058	3.768
LOC_Os02g45690	MSTRG.14867.1;LOC_Os02g45690.1;MSTRG.14867.3;MSTRG.14867.4;MSTRG.14867.5;MSTRG.14867.6;MSTRG.14867.8;MSTRG.14867.7;MSTRG.14867.9;MSTRG.14867.10;MSTRG.14867.11;MSTRG.14867.12;MSTRG.14867.13	NA			1.3746	1.21176	0.162842	20.1274	7.76233	17.9791	6.7899	6.00677	10.4903	21.1766	15.2468	17.5139	20.1678	19.4008	20.8137
LOC_Os02g45700	LOC_Os02g45700.1;LOC_Os02g45700.2	fringe-related protein, putative, expressed			10.9489	11.6972	0.748313	0.715648	0.000362039	1.20217	0.00108612	0	0	1.28074	0.760145	1.56561	0	0.177762	1.96918
LOC_Os02g45760	LOC_Os02g45760.1	chitin-inducible gibberellin-responsive protein 2, putative, expressed	GRAS		1.64802	1.96458	0.316553	2.94005	0.938103	3.6614	0.915337	0.885067	1.0139	3.91345	2.71803	4.35271	2.15417	3.99472	2.67126
LOC_Os01g54440	LOC_Os01g54440.1	expressed protein			0.130864	1.20347	1.33433	1.92726	1.76014	0.764306	1.27016	1.44718	2.56308	1.33866	0.426129	0.528133	2.09981	1.91433	1.76765
LOC_Os02g45880	MSTRG.14882.1;LOC_Os02g45880.1	expressed protein					0.171717	0	0.417657	0.470449	0.256019	0.587724	0.409229	1.41135	0	0	0	0	0
LOC_Os02g45920	LOC_Os02g45920.1	expressed protein			0.904406	1.02482	0.120415	13.9113	7.43213	15.1222	5.66426	7.06027	9.57184	16.1351	14.1552	15.0763	19.3953	11.9821	10.3563
LOC_Os09g29660	LOC_Os09g29660.1;MSTRG.36795.2	NA			3.50511	2.171	1.33412	11.7959	1.03893	4.67865	1.153	0.983934	0.979856	4.16013	4.66748	5.20833	11.3382	9.60502	14.4444
LOC_Os08g24770	LOC_Os08g24770.1	protein kinase, putative, expressed			2.41589	1.08189	1.334	2.403	0.450297	0.953189	0	0.907153	0.443738	1.06955	1.34687	0.443145	1.73388	3.06744	2.40767
LOC_Os02g46220	MSTRG.14908.1;MSTRG.14908.2;MSTRG.14908.3;LOC_Os02g46220.1;MSTRG.14908.5	NA			1.4158	0.820933	0.594864	15.1318	40.3727	22.854	42.357	44.0046	34.7565	15.7118	23.8109	29.0393	22.2737	6.56332	16.5584
LOC_Os01g02200	LOC_Os01g02200.1	armadillo/beta-catenin repeat family protein, putative, expressed			1.63032	0.29669	1.33363	38.4033	12.4049	15.2372	14.1008	13.7859	9.32784	14.9659	14.0144	16.7313	29.4449	47.9889	37.7761
LOC_Os04g45290	LOC_Os04g45290.1;LOC_Os04g45290.2;MSTRG.22616.3	NA			0.627085	0.704904	1.33199	19.1124	12.375	7.59185	17.7187	7.88423	11.5221	7.60766	7.03977	8.12811	18.8448	17.7745	20.7181
LOC_Os02g46560	LOC_Os02g46560.1	helix-loop-helix DNA-binding protein, putative, expressed	bHLH					0.109506	0	0.508065	0	0	0	0.634826	0.442398	0.446971	0	0.015183	0.313336
LOC_Os02g46600	LOC_Os02g46600.1	RING-H2 finger protein ATL5G, putative, expressed			1.10748	0.82326	0.284221	2.20541	1.02354	1.81105	0.630702	1.16237	1.27754	2.40576	3.02738	0	2.06216	2.10073	2.45333
LOC_Os02g46650	MSTRG.14954.1;LOC_Os02g46650.1;MSTRG.14954.3;MSTRG.14954.4	NA			2.01025	2.035	0.0247461	33.0881	8.21347	33.6606	6.84194	8.39442	9.40405	35.1686	31.3989	34.4142	29.0322	35.3638	34.8683
LOC_Os02g46700	LOC_Os02g46700.1;MSTRG.14959.1;MSTRG.14959.3;MSTRG.14959.4;MSTRG.14959.5;MSTRG.14959.6	NA			1.29135	0.444065	0.847287	11.3308	4.62939	6.29798	4.29744	3.98039	5.61035	7.7707	9.315	1.80824	8.25487	12.0341	13.7034
LOC_Os02g46750	MSTRG.14970.1;MSTRG.14970.2;MSTRG.14970.3;LOC_Os02g46750.2;LOC_Os02g46750.5;LOC_Os02g46750.1;LOC_Os02g46750.4;MSTRG.14970.9;MSTRG.14970.11;MSTRG.14970.10;MSTRG.14970.12;MSTRG.14970.13	NA			1.37685	0.474397	0.902452	4.17882	10.8524	7.81121	9.15124	13.6368	9.76918	8.90616	8.85275	5.67472	3.7499	3.31324	5.47332
LOC_Os02g46810	MSTRG.14968.1	NA						0.945403	0	0.571616	0	0	0	0.415279	0.165073	1.1345	0.949354	0.719304	1.16755
LOC_Os01g66590	LOC_Os01g66590.3;LOC_Os01g66590.1;LOC_Os01g66590.2	DUF260 domain containing protein, putative, expressed	LBD		3.03606	1.7053	1.33076	2.0141	0.245548	0.800721	0.550188	0.186456	0	1.52498	0.496147	0.381039	2.32939	2.51929	1.19363
LOC_Os08g04110	LOC_Os08g04110.1;LOC_Os08g04110.2	transporter, putative, expressed			0.897379	0.433033	1.33041	6.97168	3.74282	2.77232	5.08703	1.30145	4.83999	1.77658	3.56746	2.97292	5.32534	6.60632	8.98338
LOC_Os02g46970	LOC_Os02g46970.1	AMP-binding domain containing protein, expressed			2.19384	1.26601	0.927822	1.27948	5.85388	2.43408	6.65355	5.38032	5.52776	2.63509	1.35453	3.31263	0.359916	1.85348	1.62504
LOC_Os02g46980	LOC_Os02g46980.1	pentatricopeptide, putative, expressed			1.71767	2.06771	0.350042	7.86367	25.864	6.16953	24.8561	24.8935	27.8424	0.431344	0.080652	17.9966	14.5185	0	9.07252
LOC_Os02g47090	LOC_Os02g47090.1;MSTRG.14988.2	NA			1.72749	2.32025	0.592763	3.9652	1.1974	5.98005	0.439232	2.68001	0.472963	5.12426	6.42851	6.38738	3.66298	5.54521	2.68742
LOC_Os02g47110	LOC_Os02g47110.1;LOC_Os02g47110.2;LOC_Os02g47110.3;MSTRG.14991.4;MSTRG.14991.5	NA			0.142112	1.01701	0.874902	18.1486	16.4461	33.2824	16.1883	12.4087	20.7412	31.3749	35.6317	32.8406	20.3138	14.0561	20.0758
LOC_Os02g47450	LOC_Os02g47450.1;MSTRG.15031.2;MSTRG.15031.3	NA			1.04005	0.167159	0.872892	14.832	7.21293	8.099	7.41369	6.99476	7.23035	7.81577	8.71946	7.76178	15.7579	13.1645	15.5735
LOC_Os02g47510	LOC_Os02g47510.1	9-cis-epoxycarotenoid dioxygenase 1, chloroplast precursor, putative, expressed					0.850218	0	68.4503	123.4	0	0	205.351	126.536	127.263	116.401	0	0	0
LOC_Os02g47650	MSTRG.15052.1;LOC_Os02g47650.1	universal stress protein domain containing protein, putative, expressed			2.28761	1.44056	0.847052	29.7212	6.08731	16.5226	6.15673	6.35819	5.74701	17.602	15.6654	16.3003	31.2803	32.6228	25.2604
LOC_Os03g52760	MSTRG.19460.1;MSTRG.19460.2;MSTRG.19460.3;LOC_Os03g52760.1	kinase, pfkB family, putative, expressed			1.13685	0.192123	1.32897	29.9869	13.6366	11.9364	10.2363	14.4277	16.2459	17.0091	16.5747	2.2253	32.2128	25.9543	31.7938
LOC_Os02g42640	MSTRG.14591.1;LOC_Os02g42640.1	CBS domain-containing protein, putative, expressed			3.78112	2.45615	1.32497	5.40138	0.392893	2.156	0.292481	0.368696	0.517502	1.23817	1.78091	3.44893	5.51489	5.37689	5.31235
LOC_Os01g31610	LOC_Os01g31610.1	tyrosyl-tRNA synthetase, putative, expressed			0.975752	2.30064	1.32488	5.63732	11.0867	2.25031	13.6192	10.0572	9.58376	0	0	6.75094	9.05555	0	7.85642
LOC_Os02g48080	LOC_Os02g48080.1;MSTRG.15089.2	NA			1.64919	0.744977	0.904215	8.25343	2.63135	4.41	2.37172	1.9778	3.54453	3.90505	3.89135	5.4336	5.72722	8.53529	10.4978
LOC_Os11g06130	LOC_Os11g06130.1;LOC_Os11g06130.3;LOC_Os11g06130.4;LOC_Os11g06130.2	PHD-finger family protein, expressed			0.967499	0.3565	1.324	7.98133	4.08159	3.18795	4.03444	3.92372	4.2866	4.36808	2.37672	2.81905	10.3696	6.39334	7.18108
LOC_Os08g31240	LOC_Os08g31240.1	FACT complex subunit SPT16, putative, expressed		GTC702	0.925418	0.397071	1.32249	3.08081	1.62213	1.23184	1.82512	1.53944	1.50184	1.21758	1.04097	1.43698	2.86501	3.64468	2.73273
LOC_Os02g48190	LOC_Os02g48190.1	expressed protein			2.39239	1.80972	0.582671	73.63	14.024	49.1647	13.5206	15.3166	13.2349	50.5108	53.1145	43.8689	96.939	94.6428	29.3083
LOC_Os01g56860	LOC_Os01g56860.1;MSTRG.3618.2	NA			0.411841	0.910229	1.32207	5.5361	4.16128	2.21422	4.15941	3.13985	5.18459	2.76044	0.604415	3.2778	4.21185	6.25407	6.14238
LOC_Os01g03110	LOC_Os01g03110.1;MSTRG.185.2;MSTRG.185.3	NA			1.20242	0.118025	1.32045	15.9518	6.93175	6.38725	5.57345	7.46718	7.75462	5.96882	6.01166	7.18127	15.0891	16.0373	16.7289
LOC_Os03g28960	LOC_Os03g28960.1;MSTRG.18238.2	NA			0.449412	0.870979	1.32039	4.19709	3.07371	1.68063	3.28942	3.83087	2.10083	1.24487	0.841859	2.95515	3.58104	4.86129	4.14896
LOC_Os06g45140	LOC_Os06g45140.1;LOC_Os06g45140.2	bZIP transcription factor domain containing protein, expressed	bZIP		2.12279	0.804807	1.31799	27.4669	6.30645	11.0168	7.65198	4.92152	6.34585	12.4425	9.20155	11.4064	30.5109	20.8964	30.9934
LOC_Os02g48870	MSTRG.15157.1;LOC_Os02g48870.1	aspartic proteinase nepenthesin-2 precursor, putative, expressed			2.11876	2.04026	0.0785022	17.0856	3.93387	16.1807	3.37012	5.98195	2.44953	10.1345	19.5727	18.8349	47.9668	1.35489	1.93505
LOC_Os02g48990	LOC_Os02g48990.1;MSTRG.15167.3;MSTRG.15167.2;MSTRG.15167.4	NA			1.27811	1.1926	0.0855104	6.97255	2.87503	6.57129	1.30947	3.05226	4.26337	7.61735	6.83896	5.25756	6.59789	7.26467	7.0551
LOC_Os02g49060	LOC_Os02g49060.1	amino acid transporter, putative, expressed			3.70084	2.77783	0.923019	0.100727	1.30982	0.190986	1.51433	1.06267	1.35245	0.418884	0	0.154075	0	0	0.302181
LOC_Os03g18440	LOC_Os03g18440.1;MSTRG.17585.2;MSTRG.17585.3	NA			2.16415	0.846211	1.31793	6.92602	1.54529	2.77809	1.37315	2.00708	1.25566	3.13699	2.55737	2.63991	8.84205	4.88756	7.04845
LOC_Os02g49230	LOC_Os02g49230.1;LOC_Os02g49230.3;LOC_Os02g49230.2;MSTRG.15184.4;MSTRG.15184.5;LOC_Os02g49230.4;LOC_Os02g49230.5;LOC_Os02g49230.6	CCT/B-box zinc finger protein, putative, expressed	CO-like	CONS708	1.58011	1.01777	0.562337	4.77134	1.59581	3.23117	1.28199	0.911263	2.59417	1.1054	5.02175	3.56635	5.6451	5.02685	3.64206
LOC_Os02g49250	MSTRG.15182.1	NA	MYB		1.6089	1.7978	0.188898	5.74404	1.88317	6.54759	1.94827	1.10581	2.59544	8.85386	5.36493	5.42399	6.69679	3.69112	6.84422
LOC_Os01g28680	LOC_Os01g28680.3;LOC_Os01g28680.2;LOC_Os01g28680.10;LOC_Os01g28680.13;LOC_Os01g28680.4;MSTRG.1812.3;LOC_Os01g28680.1;LOC_Os01g28680.12;LOC_Os01g28680.5;LOC_Os01g28680.8;LOC_Os01g28680.7;LOC_Os01g28680.9;MSTRG.1812.13;MSTRG.1812.14;MSTRG.1812.15;MSTRG.1812.16;MSTRG.1812.17;MSTRG.1812.18;MSTRG.1812.19	NA			1.03265	0.284847	1.31749	12.6679	6.19221	5.08274	5.59885	6.7733	6.20449	5.30998	4.12395	5.8143	13.2898	12.935	11.7788
LOC_Os02g49440	LOC_Os02g49440.1	dof zinc finger domain containing protein, putative, expressed	Dof		1.1344	1.62838	0.493982	15.9266	34.9631	11.3089	42.038	30.9726	31.8787	16.6492	0	17.2774	26.9585	0	20.8213
LOC_Os03g03900	LOC_Os03g03900.1;MSTRG.16328.1;MSTRG.16328.3	NA	Nin-like		1.39237	0.0753095	1.31706	16.6212	6.33167	6.67096	6.10272	5.73358	7.15871	6.83826	5.70219	7.47244	15.2431	16.6215	17.9991
LOC_Os05g38610	LOC_Os05g38610.1;MSTRG.25855.2	NA			0.628402	0.6884	1.3168	33.2785	21.5276	13.3588	25.3366	19.0611	20.1852	15.7922	10.1315	14.1527	33.9194	32.3869	33.5293
LOC_Os03g05760	LOC_Os03g05760.1;MSTRG.16495.2;MSTRG.16495.3;MSTRG.16495.4;MSTRG.16495.5	NA	E2F/DP		1.93767	0.622027	1.31564	10.1039	2.63751	4.05922	3.11356	1.43105	3.36792	4.39265	3.80584	3.97919	12.0023	9.46622	8.84327
LOC_Os02g49880	LOC_Os02g49880.1	CCT/B-box zinc finger protein, putative, expressed	CO-like	CONS716	1.04793	1.17674	0.128808	2.74343	5.67221	2.50911	4.08624	6.62833	6.30206	2.37374	2.71505	2.43854	2.74765	1.83313	3.64953
LOC_Os05g43840	LOC_Os05g43840.1;MSTRG.26223.1;MSTRG.26223.3;MSTRG.26223.4;MSTRG.26223.5	NA			1.14365	0.17138	1.31503	17.6565	7.99156	7.09645	7.78135	8.68316	7.51016	9.2051	6.17484	5.9094	17.8818	15.9871	19.1005
LOC_Os02g49986	LOC_Os02g49986.1;MSTRG.15258.2	NA	MYB					1.39327	0.250196	0	0	0	0.750587	0	0	0	0.816116	1.68801	1.67567
LOC_Os07g27460	LOC_Os07g27460.2;LOC_Os07g27460.1;MSTRG.31187.3;MSTRG.31187.4;MSTRG.31187.5;MSTRG.31187.6	NA			0.197752	1.11693	1.31468	15.3949	13.4229	6.18898	13.9333	12.969	13.3664	5.21813	4.48529	8.8635	13.949	20.4843	11.7513
LOC_Os02g02424	LOC_Os02g02424.3;MSTRG.11892.2;LOC_Os02g02424.1;LOC_Os02g02424.2;MSTRG.11892.5	NA	C2H2		0.284866	1.02935	1.31421	7.3797	6.05738	2.96771	5.74165	7.04969	5.38081	2.88265	2.34974	3.67074	7.84682	7.12891	7.16336
LOC_Os12g33090	LOC_Os12g33090.1;MSTRG.11048.1	NA	C3H		1.7044	0.393364	1.31104	2.82377	0.866467	1.13806	0.603947	0.885799	1.10965	0.673079	1.48268	1.25843	2.99029	2.73923	2.74179
LOC_Os01g62310	LOC_Os01g62310.1	homeobox domain containing protein, expressed	WOX		3.9354	2.62505	1.31035	16.7171	1.09266	6.7407	0.579108	1.31015	1.38873	6.07144	6.34563	7.80502	20.5663	13.1719	16.413
LOC_Os07g38380	MSTRG.31830.1;LOC_Os07g38380.1;MSTRG.31830.3	NA			0.0474507	1.26224	1.30969	9.11742	8.82242	3.67804	8.5351	10.2536	7.67859	4.70849	3.30241	3.02321	8.79414	8.97081	9.58731
LOC_Os02g50845	LOC_Os02g50845.1;MSTRG.15334.1	NA						0.624937	0	0.604888	0	0	0	0.489471	0.841881	0.483312	0.745917	0.630675	0.49822
LOC_Os06g36390	LOC_Os06g36390.1;LOC_Os06g36390.2	expressed protein			1.12763	0.180546	1.30818	35.9398	16.4484	14.5136	17.3684	18.3343	13.6425	18.0062	13.862	11.6725	38.7757	37.581	31.4628
LOC_Os09g26820	LOC_Os09g26820.1	exo70 exocyst complex subunit, putative, expressed			0.476443	0.830713	1.30716	2.099	1.50865	0.84824	1.82418	1.30626	1.39551	0.69283	0.703939	1.14795	3.46021	0	2.83678
LOC_Os03g40540	LOC_Os03g40540.1;MSTRG.18688.2	NA			0.432713	0.873081	1.30579	3.89642	2.88673	1.5761	2.52241	2.4547	3.6831	1.49871	1.95626	1.27332	4.51136	3.14528	4.03263
LOC_Os02g51130	LOC_Os02g51130.1	glycosyl transferase 8 domain containing protein, putative, expressed			1.11948	1.50551	0.386028	10.676	4.91373	13.9513	4.82302	6.83933	3.07883	13.9522	14.5409	13.3609	12.9939	9.97004	9.06417
LOC_Os02g51330	LOC_Os02g51330.1;MSTRG.15376.3	NA			1.05485	0.184196	0.870649	6.3267	3.04535	3.46008	3.95031	1.94792	3.23782	4.46078	1.59249	4.32697	7.4373	5.29156	6.25125
LOC_Os02g51380	MSTRG.15384.2;MSTRG.15384.1	NA			2.08255	1.28658	0.79597	13.5443	3.19776	7.80094	1.02757	3.92238	4.64334	8.1143	6.67664	8.61188	19.3381	16.7014	4.59354
LOC_Os02g51610	LOC_Os02g51610.1;LOC_Os02g51610.2;LOC_Os02g51610.3;MSTRG.15411.4	NA			0.809867	1.00649	0.196628	10.4092	5.93778	11.9291	7.9272	5.41955	4.46659	12.738	11.3044	11.745	10.6518	10.0263	10.5496
LOC_Os02g51730	LOC_Os02g51730.1	dnaJ homolog subfamily C member 7, putative, expressed			3.12447	3.48197	0.357504	0.270576	0.0310263	0.346664	0	0.093079	0	0.340369	0.359963	0.33966	0	0.22995	0.581778
LOC_Os02g31860	MSTRG.13762.1;MSTRG.13762.2;MSTRG.13762.3;LOC_Os02g31860.1	expressed protein			2.13457	0.828911	1.30566	15.8405	3.60745	6.40808	4.61829	3.49812	2.70595	6.77821	7.1045	5.34153	15.6424	17.7085	14.1706
LOC_Os02g51890	LOC_Os02g51890.1;LOC_Os02g51890.2;MSTRG.15441.3;MSTRG.15441.4;MSTRG.15441.5	NA			1.6774	1.95396	0.276563	18.6917	5.84389	22.6414	6.72426	5.76381	5.04362	18.1809	25.4106	24.3327	17.427	19.7525	18.8956
LOC_Os05g35440	MSTRG.25677.1;MSTRG.25677.2;LOC_Os05g35440.2;MSTRG.25677.4;LOC_Os05g35440.1	serine hydroxymethyltransferase, mitochondrial precursor, putative, expressed			0.543709	1.84872	1.30501	6.565	9.56991	2.65697	9.14969	11.2817	8.27839	3.88273	2.07237	2.01582	3.58413	9.11219	6.9987
LOC_Os06g24870	LOC_Os06g24870.2;LOC_Os06g24870.1	bromodomain domain containing protein, expressed		BRD702	0.0866576	1.21647	1.30313	15.6797	14.7656	6.35415	14.5833	15.7966	13.917	6.21869	2.99628	9.84748	16.0367	14.6569	16.3455
LOC_Os01g65830	LOC_Os01g65830.1;MSTRG.4394.2	NA			3.36068	2.05765	1.30303	52.7352	5.13376	21.3722	4.24672	5.23322	5.92133	18.8747	19.3361	25.9059	62.9164	40.3015	54.9876
LOC_Os01g14970	LOC_Os01g14970.1	expressed protein			1.35638	0.0539239	1.30246	3.01641	1.17809	1.22296	2.77915	0.08621	0.668916	1.64761	0.500852	1.52041	2.25662	3.01123	3.78139
LOC_Os06g05050	LOC_Os06g05050.1	OsWAK61 - OsWAK receptor-like protein kinase, expressed			1.61582	0.315158	1.30066	5.93289	1.93578	2.4084	2.64291	1.86021	1.30422	1.29579	2.64256	3.28685	6.56461	5.47393	5.76014
LOC_Os02g52230	LOC_Os02g52210.1;LOC_Os02g52210.2;MSTRG.15461.1;MSTRG.15461.4;MSTRG.15461.5;LOC_Os02g52220.1;MSTRG.15461.7;MSTRG.15461.8;MSTRG.15461.9;MSTRG.15461.10;MSTRG.15461.11;LOC_Os02g52230.1;MSTRG.15461.13	NA			0.406256	1.06274	0.656487	46.0637	34.7587	72.6074	33.1184	34.7967	36.361	68.9788	75.6477	73.1958	45.1342	47.0772	45.9797
LOC_Os03g59250	MSTRG.19996.1;LOC_Os03g59250.1;MSTRG.19996.3;MSTRG.19996.4	NA			1.06678	0.231695	1.29848	12.7329	6.07847	5.17663	6.40905	7.08864	4.73771	6.91146	3.08549	5.53294	8.56034	14.7713	14.867
LOC_Os02g52650	MSTRG.15497.1;MSTRG.15497.2;LOC_Os02g52650.1;MSTRG.15497.4	NA			1.08992	0.359204	0.730719	21.995	46.8192	36.5	57.4186	37.1268	45.9121	38.293	32.8443	38.3626	19.9789	24.4443	21.5618
LOC_Os05g40290	LOC_Os05g40290.1;LOC_Os05g40290.2;LOC_Os05g40290.3	KH domain-containing protein, putative, expressed			0.86473	0.432093	1.29682	19.2239	10.5568	7.82453	8.7737	11.1735	11.7231	7.90691	7.8883	7.67838	19.4989	21.496	16.6768
LOC_Os02g52730	LOC_Os02g52730.1	ferredoxin--nitrite reductase, putative, expressed			1.90198	1.87014	0.0318455	0.955536	3.57109	0.976863	3.17578	2.68721	4.85028	0.915651	0.6551	1.35984	1.42923	0.453037	0.984343
LOC_Os09g34985	MSTRG.37133.1;LOC_Os09g34980.1;MSTRG.37133.2;LOC_Os09g34985.1	expressed protein			0.0938494	1.38993	1.29608	2.12792	2.27095	0.866554	0.842816	2.89095	3.07909	0.574241	0.992569	1.03285	2.08362	1.96155	2.3386
LOC_Os01g68390	LOC_Os01g68390.1;MSTRG.4614.2	NA			1.00361	0.291153	1.29476	5.30591	2.64633	2.16271	2.76041	3.6892	1.48938	1.11732	2.8772	2.4936	6.13683	5.553	4.22792
LOC_Os02g53100	LOC_Os02g53100.1	WRKY32, expressed	WRKY					0.256795	0	0.0577643	0	0	0	0.173293	0	0	0.26377	0.336232	0.170384
LOC_Os09g28060	MSTRG.36680.1;MSTRG.36680.2;LOC_Os09g28060.1	MORN repeat domain containing protein, expressed			1.42157	0.127119	1.29445	54.5648	20.3694	22.2456	17.037	22.8425	21.2286	14.6605	13.7822	38.294	53.9385	54.047	55.7089
LOC_Os06g49760	LOC_Os06g49760.1	invertase/pectin methylesterase inhibitor family protein, putative, expressed			0.0670369	1.36085	1.29381	4.79068	5.01853	1.95398	4.40961	5.98275	4.66325	2.40327	2.49245	0.966233	6.85903	3.08266	4.43033
LOC_Os12g41400	LOC_Os12g41400.1	eukaryotic translation initiation factor 2 subunit gamma, putative, expressed			0.340647	0.953143	1.29379	12.2587	9.68054	5.00006	12.5039	6.92604	9.6117	6.16722	5.13841	3.69454	10.321	11.7532	14.7019
LOC_Os02g53720	LOC_Os02g53720.1	phytosulfokine receptor precursor, putative, expressed						0.288872	0	0.557002	0	0	0	0.560976	0.666179	0.44385	0	0.210172	0.656445
LOC_Os05g33630	MSTRG.25533.1;MSTRG.25533.3;MSTRG.25533.2;LOC_Os05g33630.2;LOC_Os05g33630.5;MSTRG.25533.9;LOC_Os05g33630.6;MSTRG.25533.11	NA			1.36772	0.0741661	1.29356	57.3049	22.2058	23.3772	23.2977	19.7027	23.617	22.5559	21.3518	26.2239	58.6845	54.5409	58.6894
LOC_Os04g51060	LOC_Os04g51060.1	expressed protein			1.08845	0.204917	1.29336	11.188	5.26135	4.56469	6.31506	3.45757	6.01144	5.56223	4.0306	4.10124	12.6375	8.78604	12.1404
LOC_Os02g54640	LOC_Os02g54640.1	glutamate receptor, putative, expressed			1.50761	1.80861	0.300999	15.546	5.46745	19.1527	5.05065	5.60976	5.74195	19.776	20.706	16.976	13.8066	17.7805	15.0509
LOC_Os02g54650	LOC_Os02g54650.1;MSTRG.15660.2;MSTRG.15660.3;MSTRG.15660.4;MSTRG.15660.5;MSTRG.15660.6;MSTRG.15660.7	NA			1.47248	1.80567	0.333188	99.1018	35.7126	124.848	37.1156	36.9342	33.0879	108.914	130.484	135.146	86.7908	105.833	104.682
LOC_Os01g37960	LOC_Os01g37960.1;MSTRG.2239.2	NA			1.1408	0.15192	1.29272	194.193	88.068	79.2658	95.0994	82.6683	86.4364	75.4897	83.9422	78.3656	207.474	188.256	186.847
LOC_Os02g54860	LOC_Os02g54860.1	ankyrin repeat-rich protein, putative, expressed			0.385294	1.36786	0.98257	4.63816	6.05803	2.34727	6.78907	4.39407	6.99093	2.18259	4.07724	0.781974	4.63709	3.86357	5.41382
LOC_Os02g55180	LOC_Os02g55180.1;LOC_Os02g55180.2;MSTRG.15700.3	NA			1.3891	0.722049	0.667054	0.865398	2.26661	1.3741	2.368	1.9286	2.50325	1.72333	0.990212	1.40876	0.595531	1.23316	0.767502
LOC_Os01g67110	LOC_Os01g67110.1	expressed protein			1.36766	2.65879	1.29112	0.456425	1.17782	0.18651	1.53984	1.11054	0.883071	0	0.559531	0	0	1.36927	0
LOC_Os05g44210	MSTRG.26259.1;MSTRG.26259.2;LOC_Os05g44210.1;MSTRG.26259.4;LOC_Os05g44210.2;MSTRG.26259.6;MSTRG.26259.7	NA			1.65082	0.36077	1.29005	21.7329	6.92104	8.88738	7.12231	6.63627	7.00453	8.83684	8.57327	9.25204	25.3378	13.9705	25.8904
LOC_Os10g35470	LOC_Os10g35470.1;MSTRG.6625.2;MSTRG.6625.3	NA			0.981412	0.306114	1.28753	26.1447	13.2419	10.7103	8.75758	9.98745	20.9806	9.80929	12.6524	9.6691	30.0122	26.1669	22.255
LOC_Os04g43200	MSTRG.22450.1;LOC_Os04g43200.1;LOC_Os04g43200.2;MSTRG.22450.4	NA			1.72256	0.43581	1.28675	22.8856	6.93461	9.38024	7.29515	5.94062	7.56807	8.96611	10.8818	8.29278	22.8159	23.6983	22.1428
LOC_Os01g10450	LOC_Os01g10450.1;LOC_Os01g10450.2	protein kinase domain containing protein, expressed			0.176769	1.10945	1.28622	7.07286	6.25723	2.90004	6.5194	6.41778	5.83452	2.55756	3.87218	2.27037	6.19059	5.28142	9.74657
LOC_Os02g56040	LOC_Os02g56040.1;MSTRG.15768.2;MSTRG.15768.3	NA			0.509187	1.11207	0.602885	16.4848	23.4619	10.8542	17.2231	26.1556	27.0071	10.2689	12.1779	10.1157	15.964	15.6995	17.7908
LOC_Os06g40520	LOC_Os06g40520.1;MSTRG.29107.2;MSTRG.29107.3	NA			1.03682	0.243756	1.28058	2.05117	0.999743	0.844326	0.785224	1.50627	0.707735	0.76035	0.601035	1.17159	1.71104	1.83464	2.60784
LOC_Os03g56540	LOC_Os03g56540.3;MSTRG.19764.2;MSTRG.19764.3;MSTRG.19764.4	NA			0.0240801	1.30391	1.27983	12.7648	12.9796	5.25711	10.4209	11.8417	16.6762	5.01793	4.53111	6.22229	12.4278	13.2963	12.5702
LOC_Os06g13810	LOC_Os06g13810.3;LOC_Os06g13810.1;MSTRG.27856.3;MSTRG.27856.4;MSTRG.27856.5	NA			0.959829	0.318204	1.27803	91.8606	47.2272	37.8794	45.1786	54.0543	42.4486	33.7322	36.7782	43.1277	88.5403	92.5326	94.5088
LOC_Os02g56334	LOC_Os02g56334.1	OsWAK18b - OsWAK short gene, expressed			3.27381	3.97038	0.696575	0.299979	0.0310153	0.486162	0	0	0.093046	0.394859	0.69557	0.368056	0	0.024777	0.87516
LOC_Os09g08130	LOC_Os09g08130.2;LOC_Os09g08130.1	indole-3-glycerol phosphate synthase, chloroplast precursor, putative, expressed			1.78995	0.513505	1.27644	7.21142	2.08542	2.97696	2.94942	2.04267	1.26416	2.29163	2.82228	3.81697	8.80286	5.26005	7.57136
LOC_Os07g01310	MSTRG.29976.1;LOC_Os07g01310.1	glutamate receptor, putative, expressed			1.54476	0.270285	1.27447	21.5877	7.39926	8.92385	10.079	8.48562	3.63316	13.3004	6.35274	7.11838	21.5435	19.3138	23.9059
LOC_Os08g42440	MSTRG.35108.1;LOC_Os08g42440.1	CCT/B-box zinc finger protein, putative, expressed	CO-like	CONS721	1.40807	0.134262	1.27381	12.9926	4.89582	5.37332	4.50784	5.91204	4.26759	4.15064	4.63759	7.33172	13.001	12.5186	13.4583
LOC_Os06g21330	LOC_Os06g21330.1	ABB1 - Ankyrin repeat region with 2 Bric-a-Brac, Tramtrack, Broad Complex BTB domains, expressed			0.438032	0.835379	1.27341	6.50311	4.80021	2.69021	6.26089	4.58658	3.55317	3.30196	1.11451	3.65417	8.13739	5.91029	5.46165
LOC_Os02g57410	LOC_Os02g57410.1;LOC_Os02g57410.3;LOC_Os02g57410.5;LOC_Os02g57410.6;LOC_Os02g57410.7;LOC_Os02g57410.8;LOC_Os02g57410.9;LOC_Os02g57410.10;LOC_Os02g57410.4;MSTRG.15905.12;MSTRG.15905.11;MSTRG.15905.13;MSTRG.15905.14;MSTRG.15905.15;MSTRG.15905.17;MSTRG.15905.18;MSTRG.15905.16;MSTRG.15905.19;MSTRG.15905.20;MSTRG.15905.21;MSTRG.15905.22;MSTRG.15905.23;MSTRG.15905.24;MSTRG.15905.25;MSTRG.15905.26;MSTRG…	NA			0.79895	0.470953	1.2699	37.0326	21.2851	15.357	21.4065	21.4784	20.9704	13.0497	19.8039	13.2173	43.25	34.3604	33.4875
LOC_Os02g56940	LOC_Os02g56940.1;LOC_Os02g56940.2;LOC_Os02g56940.3;MSTRG.15841.4	NA			1.00629	0.449995	0.556294	17.7738	35.7028	26.1361	34.9076	40.5146	31.6862	28.3855	23.5219	26.5008	15.5947	20.9407	16.7858
LOC_Os02g57310	LOC_Os02g57310.1	pib, putative, expressed						0.190414	0	0.0704343	0	0	0	0	0	0.211303	0.217025	0.106337	0.24788
LOC_Os02g57310	MSTRG.15883.1	NA					0.832144	0	1.15546	2.0571	0	3.46639	0	2.54942	1.92782	1.69407	0	0	0
LOC_Os03g20520	MSTRG.17744.1;LOC_Os03g20520.1;MSTRG.17744.3;MSTRG.17744.4	NA			0.710716	0.559121	1.26984	51.9393	31.7358	21.5396	16.5862	36.6348	41.9864	18.3898	23.0076	23.2213	51.5156	51.0058	53.2965
LOC_Os10g39020	MSTRG.6883.2;MSTRG.6883.1;LOC_Os10g39020.1;LOC_Os10g39020.2	fringe-related protein, putative, expressed			3.31959	2.05044	1.26916	12.3375	1.23575	5.11885	1.53149	1.40624	0.769498	5.96264	4.52695	4.86696	14.9113	11.2379	10.8633
LOC_Os02g57620	LOC_Os02g57620.1;MSTRG.15916.2	NA			1.08697	0.530404	0.556567	11.9081	25.296	17.514	30.0946	22.1328	23.6608	19.8969	14.5756	18.0694	15.7057	11.5769	8.44168
LOC_Os02g57670	LOC_Os02g57670.1	ribosomal L9, putative, expressed			0.939466	1.17935	0.239883	71.4169	136.965	60.4768	132.488	124.16	154.246	59.4928	55.7051	66.2324	70.6324	81.1673	62.451
LOC_Os02g57690	MSTRG.15924.1;LOC_Os02g57690.1;LOC_Os02g57690.4;LOC_Os02g57690.3;MSTRG.15924.5;MSTRG.15924.6;LOC_Os02g57690.2;MSTRG.15924.8	NA			1.11392	0.309632	0.804293	10.0545	4.64553	5.75763	4.30275	3.06886	6.56497	6.46407	5.70528	5.10354	11.1782	10.1423	8.84294
LOC_Os12g37530	MSTRG.11289.1;MSTRG.11289.2;LOC_Os12g37530.2;LOC_Os12g37530.1;LOC_Os12g37530.3;MSTRG.11289.6	NA			0.901608	0.366448	1.26806	16.3036	8.72714	6.76956	8.34838	9.93044	7.9026	7.02328	9.79518	3.49021	17.1994	16.1277	15.5836
LOC_Os02g27594	LOC_Os02g27594.1;LOC_Os02g27594.2;LOC_Os02g27594.3;MSTRG.13585.4;MSTRG.13585.5	NA			0.0597771	1.20613	1.26591	9.85178	9.45192	4.09673	9.99846	8.1307	10.2266	4.31957	2.51141	5.45921	6.94505	11.7176	10.8927
LOC_Os09g39500	LOC_Os09g39500.1;LOC_Os09g39500.2	ubiquitin fusion protein, putative, expressed			0.147256	1.1169	1.26415	33.2369	30.0118	13.838	31.8947	25.621	32.5196	14.0866	14.0492	13.3782	29.7072	36.0976	33.9058
LOC_Os02g58139	LOC_Os02g58139.1;LOC_Os02g58139.2;LOC_Os02g58139.3;MSTRG.15973.4;MSTRG.15973.5;MSTRG.15973.6;MSTRG.15973.7;MSTRG.15973.8;MSTRG.15973.9;MSTRG.15973.10;MSTRG.15973.11;MSTRG.15973.12	NA			0.878216	1.05772	0.179501	4.87155	2.65032	5.51699	2.28246	2.79851	2.86999	4.80993	5.5224	6.21865	6.36617	3.31222	4.93627
LOC_Os02g58180	LOC_Os02g58180.1	expressed protein			1.3851	1.0698	0.315296	4.59628	12.005	5.719	12.0686	10.7774	13.169	12.177	0	4.97997	4.98314	5.15645	3.64926
LOC_Os10g24900	LOC_Os10g24900.1;MSTRG.6042.2	NA			0.678881	0.584547	1.26343	18.7179	11.6921	7.79699	10.7168	10.3174	14.0421	10.1632	7.4462	5.78154	17.5427	18.8871	19.7239
LOC_Os03g01012	LOC_Os03g01012.1	tetraspanin family protein, putative, expressed			2.30203	1.69391	0.608116	1.41499	0.286929	0.928307	0	0.702572	0.158215	0.843914	0.290734	1.65027	1.68271	1.57909	0.983159
LOC_Os03g01020	LOC_Os03g01020.1	pectinesterase inhibitor domain containing protein, putative, expressed			1.43579	1.56085	0.125059	106.41	287.871	97.5745	300.828	272.176	290.609	92.3091	108.932	91.4826	110.217	108.209	100.804
LOC_Os03g01470	LOC_Os03g01470.1	expressed protein						0.305526	0	0.520578	0	0	0	0.65459	0.310145	0.596998	0.42571	0.271164	0.219703
LOC_Os01g32364	LOC_Os01g32364.1;MSTRG.1948.2;MSTRG.1948.3	NA			0.605273	0.656873	1.26215	29.0353	19.0863	12.1055	22.1937	20.6319	14.4333	6.39207	16.7461	13.1784	32.4916	24.0838	30.5307
LOC_Os04g54220	LOC_Os04g54220.1	expressed protein			1.25528	0.0058586	1.26114	29.2015	12.2329	12.1833	14.0961	15.5176	7.08491	19.8047	0	16.7451	24.2296	32.7996	30.5754
LOC_Os03g02160	MSTRG.16153.1;LOC_Os03g02160.1;LOC_Os03g02160.2;LOC_Os03g02160.3;MSTRG.16153.5	NA	C3H		1.84134	2.04004	0.198708	2.79515	10.0162	2.4355	8.78892	10.8223	10.4374	0.826457	2.72649	3.75356	1.15196	4.55242	2.68108
LOC_Os10g21238	MSTRG.5884.1;LOC_Os10g21230.1;LOC_Os10g21230.2;LOC_Os10g21238.1	ATP synthase B chain, putative, expressed			0.454726	0.802667	1.25739	22.5304	16.4393	9.42445	14.6523	17.5333	17.1323	2.2041	14.0011	12.0681	22.3243	21.701	23.566
LOC_Os03g02330	LOC_Os03g02330.1	AAA-type ATPase family protein, putative, expressed			1.43648	1.21041	0.226066	44.2293	16.3413	37.8144	13.216	14.7727	21.0353	38.1184	37.5076	37.8173	47.2347	44.6037	40.8496
LOC_Os11g07460	LOC_Os11g07460.1	TCP family transcription factor, putative, expressed	TCP		4.75383	3.49675	1.25708	1.99039	0.073772	0.832757	0.221316	0	0	0.594455	0	1.90382	2.74344	1.85465	1.37307
LOC_Os01g56810	LOC_Os01g56810.1;LOC_Os01g56810.2;MSTRG.3611.3;MSTRG.3611.4	NA			3.69995	2.44459	1.25536	12.6794	0.975668	5.31124	1.97382	0.548187	0.404999	4.49392	6.56228	4.87751	16.568	10.003	11.4671
LOC_Os03g02750	LOC_Os03g02750.1	OsSub25 - Putative Subtilisin homologue, expressed			1.11785	0.262024	0.855825	15.4861	33.6085	28.0267	41.5727	28.6167	30.636	23.6101	29.2883	31.1816	16.0309	12.2885	18.139
LOC_Os08g15306	MSTRG.33600.1	NA			0.553955	0.700829	1.25478	8.72908	5.94582	3.65798	3.85587	4.04564	9.93595	6.09944	2.48388	2.39061	8.29732	10.9898	6.90011
LOC_Os03g02770	LOC_Os03g02770.2	expressed protein			2.34266	2.55206	0.209402	0.23	1.16664	0.198926	0.972502	1.28156	1.24587	0	0.256719	0.340058	0	0.362427	0.327572
LOC_Os12g04440	LOC_Os12g04440.2;LOC_Os12g04440.1;MSTRG.9800.3;MSTRG.9800.4	NA			0.599184	0.65393	1.25311	18.418	12.1583	7.72714	8.81637	15.2758	12.3826	9.61621	7.91485	5.65035	20.5153	17.6999	17.0389
LOC_Os12g04010	LOC_Os12g04010.1	M-phase phosphoprotein 10, putative, expressed			0.492878	0.758805	1.25168	2.18542	1.55298	0.917786	1.81221	1.51792	1.3288	1.53579	0.847354	0.370215	1.94182	2.41611	2.19834
LOC_Os01g08020	LOC_Os01g08020.1;MSTRG.577.2;MSTRG.577.3;MSTRG.577.4	NA			0.681679	1.93261	1.25093	2.59483	4.16212	1.09029	2.8239	5.06907	4.59339	0.866141	1.21546	1.18927	4.04585	1.30684	2.43179
LOC_Os03g03240	LOC_Os03g03240.1	retrotransposon protein, putative, Ty3-gypsy subclass, expressed						0.0747033	0	0.0505907	0	0	0	0.088014	0.057676	0.006082	0.092594	0.056709	0.074807
LOC_Os11g03734	LOC_Os11g03734.1;MSTRG.7518.2;MSTRG.7518.3;MSTRG.7518.4;MSTRG.7518.5;MSTRG.7518.6	NA			0.327796	0.922972	1.25077	3.67406	2.92731	1.54393	3.87968	2.68913	2.21313	1.35584	2.11154	1.1644	3.8722	3.83901	3.31096
LOC_Os03g03300	MSTRG.16267.1;MSTRG.16267.2;MSTRG.16267.3;MSTRG.16267.4;MSTRG.16267.5	NA			1.99276	1.77165	0.221114	8.55531	2.14959	7.33963	0.511236	2.89146	3.04606	8.68556	6.02204	7.31128	11.4269	6.19917	8.0399
LOC_Os07g27300	LOC_Os07g27300.1;MSTRG.31175.2;MSTRG.31175.3;MSTRG.31175.4;MSTRG.31175.6;MSTRG.31175.5;MSTRG.31175.7;MSTRG.31175.8;LOC_Os07g27300.2;MSTRG.31175.10	NA			0.473058	0.777456	1.25051	8.41643	6.0635	3.53741	3.50727	5.46705	9.21618	2.99648	3.79214	3.82363	7.02578	8.23274	9.99078
LOC_Os03g03520	LOC_Os03g03520.1	expressed protein			1.11635	1.99629	0.879948	7.19198	3.31738	13.2355	3.54863	2.63141	3.77209	14.2453	15.294	10.1671	6.00134	6.10381	9.47078
LOC_Os08g21760	LOC_Os08g21760.1;MSTRG.33832.2	NA			0.136222	1.38353	1.24731	26.5777	29.2095	11.1954	21.7666	30.5254	35.3367	4.76432	15.9302	12.8917	21.4615	33.1861	25.0855
LOC_Os02g55440	MSTRG.15721.1;LOC_Os02g55440.2;LOC_Os02g55440.1	transmembrane 9 superfamily member, putative, expressed			0.74581	0.500515	1.24633	23.1834	13.825	9.77225	13.6004	11.7477	16.1269	14.9056	14.36	0.0511315	24.0456	18.5592	26.9453
LOC_Os03g03810	LOC_Os03g03810.1	DEF8 - Defensin and Defensin-like DEFL family, expressed			1.26224	1.43535	0.173109	24.2312	10.1019	27.3204	9.87113	12.9304	7.50427	31.4847	23.6729	26.8035	19.9936	23.1479	29.5522
LOC_Os02g10470	LOC_Os02g10470.1;MSTRG.12640.2;MSTRG.12640.3	NA			0.813802	2.06	1.2462	2.42112	4.25593	1.02064	3.30431	4.31136	5.15211	0.907307	1.70137	0.45324	2.3791	2.82632	2.05793
LOC_Os03g49960	MSTRG.19247.2;MSTRG.19247.3;MSTRG.19247.1;MSTRG.19247.4;LOC_Os03g49960.1;LOC_Os03g49960.2;MSTRG.19247.9;MSTRG.19247.8;MSTRG.19247.10;MSTRG.19247.11;MSTRG.19247.12;MSTRG.19247.13	NA			1.63004	0.385642	1.2444	12.1073	3.91162	5.1103	2.5649	3.73036	5.43961	6.86475	3.4938	4.97235	13.5123	11.9575	10.8522
LOC_Os05g25640	LOC_Os05g25640.1	cytochrome P450, putative, expressed			1.10825	0.135652	1.2439	79.8861	37.0558	33.7303	43.3355	37.359	30.4729	31.59	35.7789	33.8222	84.6949	75.0061	79.9574
LOC_Os03g04060	MSTRG.16343.1;LOC_Os03g04060.1;MSTRG.16343.3	NA			0.887074	1.26882	0.381744	64.0335	34.6235	83.4303	36.3071	36.8128	30.7507	98.0912	45.6831	106.517	69.1377	60.4286	62.5343
LOC_Os08g40510	LOC_Os08g40510.1;MSTRG.34960.1;MSTRG.34960.3;MSTRG.34960.4	NA			1.75086	0.507204	1.24365	134.105	39.8461	56.633	37.657	41.8939	39.9873	52.6917	55.6019	61.6054	144.629	136.113	121.574
LOC_Os01g61590	LOC_Os01g61590.1;MSTRG.4048.2	NA			1.0979	0.143794	1.2417	11.8492	5.53588	5.01073	4.68214	4.14926	7.77625	6.08588	4.76735	4.17895	11.9437	11.0225	12.5814
LOC_Os03g04430	LOC_Os03g04430.1;LOC_Os03g04430.2;MSTRG.16375.3;LOC_Os03g04430.3	protein phosphatase 2C, putative, expressed			1.54995	0.798567	0.751384	86.3754	29.4991	51.3099	27.8489	30.629	30.0194	49.2789	53.3717	51.279	92.0433	81.2255	85.8573
LOC_Os03g04470	LOC_Os03g04470.1;MSTRG.16380.2	NA			1.44138	1.32145	0.119928	22.3853	60.7941	24.3257	69.2898	56.7318	56.3606	24.2254	19.4518	29.2999	25.0169	20.0657	22.0732
LOC_Os05g43490	LOC_Os05g43490.1;LOC_Os05g43490.2	OsFBX169 - F-box domain containing protein, expressed			2.24729	1.00595	1.24134	7.89495	1.66283	3.33941	1.38088	1.15253	2.45508	3.82777	2.44245	3.74802	7.63688	8.86443	7.18355
LOC_Os07g41260	LOC_Os07g41260.1;MSTRG.32039.2	NA			0.615385	1.85645	1.24106	2.79493	4.28174	1.18242	4.8303	3.45727	4.55765	0.725616	1.11354	1.70812	2.88032	3.05826	2.44622
LOC_Os03g04570	LOC_Os03g04570.1	peptide transporter PTR3-A, putative, expressed			0.554695	1.40603	0.851338	20.4023	13.8899	36.8094	15.7527	13.6068	12.3103	36.6676	36.8587	36.9018	21.8671	19.4293	19.9107
LOC_Os04g55560	MSTRG.23471.1;MSTRG.23471.2;LOC_Os04g55560.3;LOC_Os04g55560.2;MSTRG.23471.6;MSTRG.23471.5;MSTRG.23471.7;MSTRG.23471.8;MSTRG.23471.9;LOC_Os04g55560.4;MSTRG.23471.11;MSTRG.23471.12	NA	AP2		0.762152	0.478492	1.24064	12.0881	7.12734	5.11548	6.29511	7.50542	7.58148	6.06122	4.74351	4.54172	13.9977	9.12766	13.1389
LOC_Os03g04600	LOC_Os03g04600.1;MSTRG.16391.2	NA			1.08833	0.512822	0.575508	14.1404	6.65031	9.48891	5.87055	6.86738	7.21299	9.38506	9.04584	10.0358	14.876	11.9291	15.6161
LOC_Os08g37500	LOC_Os08g37500.1;MSTRG.34697.2	NA			0.207995	1.44859	1.2406	6.23713	7.20439	2.63953	7.08263	6.59504	7.9355	0.854265	3.28906	3.77527	4.44756	6.53949	7.72433
LOC_Os04g37820	MSTRG.21973.1;LOC_Os04g37820.1	cytokinin-O-glucosyltransferase 2, putative, expressed			1.24059	0.0004692	1.24012	218.589	92.5071	92.5372	90.0781	95.0907	92.3524	84.9982	97.0408	95.5725	218.079	222.817	214.872
LOC_Os03g05040	MSTRG.16426.1;LOC_Os03g05040.1	expressed protein			1.0037	1.33741	0.333711	1.42033	2.84796	1.12702	2.92616	2.43692	3.18079	0.940796	0.914808	1.52547	1.874	0.684311	1.70269
LOC_Os03g05210	LOC_Os03g05210.1	WD domain, G-beta repeat domain containing protein, expressed						0	0.203633	0	0.186825	0.28262	0.141454	0	0	0	0	0	0
LOC_Os01g41650	LOC_Os01g41650.1;MSTRG.2433.2;MSTRG.2433.3	NA			0.494114	1.73393	1.23981	1.19088	1.6773	0.504251	1.16234	1.67587	2.19369	0.433233	0.776699	0.302819	1.51554	0.464533	1.59256
LOC_Os03g05470	LOC_Os03g05470.1;MSTRG.16464.2	NA			2.3439	1.77403	0.569862	59.1156	11.6445	39.8251	9.40812	11.0874	14.4378	37.7779	38.5983	43.0991	64.9781	55.2987	57.0701
LOC_Os01g03760	MSTRG.234.1;LOC_Os01g03750.1;LOC_Os01g03760.1;LOC_Os01g03760.2	expressed protein			0.539453	0.698925	1.23838	26.9495	18.5421	11.4225	17.8394	14.6884	23.0987	11.78	10.4475	12.0401	29.4911	24.6004	26.7572
LOC_Os03g05550	MSTRG.16468.1	NA						1.34794	0.515362	0	0	1.54609	0	0	0	0	0.945648	1.96135	1.13682
LOC_Os06g17280	LOC_Os06g17280.1	PHD-finger family protein, expressed			0.882376	0.35546	1.23784	7.16616	3.88745	3.03851	2.65903	2.61289	6.39043	2.71755	2.30852	4.08946	8.67918	5.86424	6.95505
LOC_Os08g37310	LOC_Os08g37310.1;LOC_Os08g37310.2;MSTRG.34677.3	NA			0.59863	0.636214	1.23484	17.1632	11.3342	7.29244	9.64022	12.1085	12.254	5.96883	6.64834	9.26016	14.3755	18.5454	18.5687
LOC_Os08g02950	MSTRG.32849.1;MSTRG.32849.2;MSTRG.32849.3;MSTRG.32849.4;LOC_Os08g02950.2;MSTRG.32849.5;LOC_Os08g02950.1;MSTRG.32849.8	NA			0.166108	1.40021	1.2341	2.45385	2.75328	1.04315	2.56646	2.61268	3.08071	1.64767	0.741382	0.740392	1.12567	3.98802	2.24786
LOC_Os01g56235	LOC_Os01g56235.1	expressed protein			4.53082	3.29874	1.23208	3.98439	0.172365	1.69617	0	0.517095	0	1.70468	1.55608	1.82776	3.84427	4.74221	3.36671
LOC_Os05g33440	LOC_Os05g33440.1	mTERF domain containing protein, expressed			1.58053	0.348873	1.23166	4.50688	1.50691	1.91915	2.20125	1.91412	0.405363	3.01457	1.48677	1.25611	3.85461	5.80973	3.85629
LOC_Os03g06290	MSTRG.16542.1	NA						1.27652	0	0.376115	0	0	0	0	0.121759	1.00659	1.47867	1.11787	1.23302
LOC_Os08g38210	MSTRG.34768.1;LOC_Os08g38210.1;MSTRG.34768.3;LOC_Os08g38210.2;LOC_Os08g38210.4;LOC_Os08g38210.5;MSTRG.34768.7;MSTRG.34768.8	NA	bHLH		3.58786	2.35633	1.23152	76.2528	6.34166	32.4736	4.70333	7.58001	6.74164	21.9728	36.6917	38.7562	59.0544	79.8958	89.8082
LOC_Os03g06330	LOC_Os03g06330.1;MSTRG.16545.2;MSTRG.16545.3;MSTRG.16545.4;MSTRG.16545.5	NA			1.36009	1.48357	0.123482	24.3803	9.49752	26.5589	7.84412	7.48214	13.1663	28.0363	23.0183	28.6222	21.3791	25.703	26.0588
LOC_Os10g25040	LOC_Os10g25040.1;LOC_Os10g25040.2	red chlorophyll catabolite reductase, putative, expressed			0.417993	0.813496	1.23149	4.95452	3.70829	2.11002	2.69593	4.48885	3.94009	1.69259	2.67176	1.96571	4.58268	5.5123	4.7686
LOC_Os03g06440	LOC_Os03g06440.1	RNA helicase SDE3, putative, expressed		RHEL701	0.256175	1.08385	0.827671	0.574324	0.480884	1.01932	0.363796	0.52509	0.553767	0.899869	0.919797	1.2383	1.1737	0.096403	0.452872
LOC_Os03g06520	MSTRG.16565.2;MSTRG.16565.1;LOC_Os03g06520.1;LOC_Os03g06520.2	sulfate transporter, putative, expressed			0.514481	1.26016	0.745683	136.145	95.3075	228.283	93.8676	83.2405	108.814	231.33	227.757	225.763	130.323	140.088	138.023
LOC_Os08g37432	LOC_Os08g37432.1;MSTRG.34689.2;MSTRG.34689.3;LOC_Os08g37432.2;MSTRG.34689.5	NA			1.28349	0.0524448	1.23105	6.59041	2.70734	2.80757	2.20617	2.0798	3.83606	1.83391	3.11718	3.47162	6.56763	6.84582	6.35779
LOC_Os03g07110	MSTRG.16617.1	NA			1.28579	1.13841	0.147382	23.2364	9.53031	20.9798	14.9526	7.30133	6.33695	20.2346	23.7946	18.9103	15.6254	24.0643	30.0195
LOC_Os01g52480	LOC_Os01g52480.1;MSTRG.3249.2	NA			0.709474	0.51919	1.22866	5.84827	3.57647	2.49553	5.55284	2.15761	3.01895	1.85499	2.50539	3.12621	5.39204	7.31295	4.83981
LOC_Os06g32990	LOC_Os06g32990.1	peroxidase precursor, putative, expressed			0.343867	0.883615	1.22748	8.11897	6.39715	3.4673	7.87467	5.56834	5.74845	1.34512	4.04934	5.00744	6.50802	9.92623	7.92265
LOC_Os03g20530	MSTRG.17749.1;LOC_Os03g20530.1;MSTRG.17749.3	NA			1.52493	0.297712	1.22722	34.547	12.005	14.7564	8.97653	10.8947	16.1437	15.9585	12.2015	16.1092	40.7912	30.5877	32.2619
LOC_Os07g39920	LOC_Os07g39920.1;MSTRG.31954.2;MSTRG.31954.3	NA			2.59143	1.36496	1.22647	18.4286	3.0577	7.87568	1.11893	3.63516	4.41902	7.05689	7.35101	9.21915	20.1558	22.0004	13.1297
LOC_Os03g07880	LOC_Os03g07880.2;LOC_Os03g07880.1	nuclear transcription factor Y subunit, putative, expressed	NF-YA		0.334549	1.05067	0.716118	5.19258	4.11789	8.53015	1.76768	2.56564	8.02033	9.23382	7.92311	8.43352	4.02014	4.59502	6.96259
LOC_Os03g07980	LOC_Os03g07980.1	expressed protein						4.60568	0	6.79683	0	0	0	0	11.4981	8.89243	4.55769	3.85632	5.40302
LOC_Os03g07994	MSTRG.16679.1;LOC_Os03g07994.1;MSTRG.16679.3;MSTRG.16679.4	NA			1.94237	1.307	0.635368	10.3377	2.68975	6.65516	2.4407	2.7627	2.86586	6.25476	6.83426	6.87647	11.37	8.57351	11.0696
LOC_Os03g08000	LOC_Os03g08000.1;MSTRG.16680.2;MSTRG.16680.3;MSTRG.16680.4	NA			1.37553	0.945781	0.429753	34.2354	13.1947	25.416	10.799	17.2571	11.5278	26.8956	22.7688	26.5835	36.733	29.7012	36.272
LOC_Os03g08110	LOC_Os03g08110.1;MSTRG.16684.2	NA			1.4289	0.783116	0.64578	0.959414	2.58313	1.50108	2.18564	3.05593	2.50783	1.03624	1.66338	1.80364	0.610684	1.24864	1.01892
LOC_Os08g25720	LOC_Os08g25720.1	pyrophosphate--fructose 6-phosphate 1-phosphotransferase subunit alpha, putative, expressed			0.998654	0.225475	1.22413	111.917	56.0108	47.9067	58.6892	53.5166	55.8265	48.9114	44.352	50.4568	112.649	106.747	116.355
LOC_Os08g33140	LOC_Os08g33140.1;MSTRG.34378.2;MSTRG.34378.3;MSTRG.34378.4;MSTRG.34378.5	NA			0.124243	1.34585	1.22161	7.88169	8.59053	3.3797	9.22839	10.0933	6.44988	3.9085	3.59818	2.63241	7.52606	6.43452	9.68448
LOC_Os03g08220	LOC_Os03g08220.1;MSTRG.16701.2;MSTRG.16701.3;MSTRG.16701.4	NA			1.66297	0.930645	0.73233	28.9237	9.13373	17.4101	8.81193	11.0191	7.57017	16.2903	17.2777	18.6622	30.3122	26.8314	29.6274
LOC_Os04g45900	LOC_Os04g45900.1;MSTRG.22666.2	NA			2.09999	0.879352	1.22064	34.741	8.10366	14.9071	7.86579	8.63041	7.81478	16.2941	14.2426	14.1845	34.9677	36.8296	32.4257
LOC_Os03g08320	LOC_Os03g08320.1;MSTRG.16707.3;MSTRG.16707.2	NA			1.93584	2.71816	0.782313	61.7604	16.1422	106.221	16.6534	14.2286	17.5447	113.651	84.0509	120.961	57.3211	65.8825	62.0774
LOC_Os09g15420	LOC_Os09g15420.1;MSTRG.35988.2;MSTRG.35988.3	NA			1.02897	0.190057	1.21903	7.73762	3.7919	3.32387	2.99918	3.79728	4.57924	3.77665	3.12992	3.06503	7.70977	8.02965	7.47344
LOC_Os03g25270	LOC_Os03g25270.2;LOC_Os03g25270.1;LOC_Os03g25270.3;MSTRG.18068.5	NA			0.725611	0.493366	1.21898	38.5287	23.2999	16.5514	21.7812	27.9713	20.1472	17.3941	13.6322	18.628	40.8227	37.8119	36.9514
LOC_Os03g49180	LOC_Os03g49180.1	alkaline phytoceramidase, putative, expressed			1.6415	0.424322	1.21718	59.2136	18.9793	25.4691	20.737	16.9853	19.2156	28.1816	22.9167	25.3091	59.2853	55.0581	63.2973
LOC_Os03g08460	LOC_Os03g08460.1;MSTRG.16727.3;MSTRG.16727.2	NA	ERF		2.60843	1.79234	0.816087	30.5157	5.0039	17.3323	7.99925	1.68727	5.32516	20.026	18.5989	13.372	34.2938	25.9045	31.3487
LOC_Os03g08470	LOC_Os03g08470.2;LOC_Os03g08470.3;LOC_Os03g08470.1;MSTRG.16728.4;MSTRG.16728.5	NA	ERF		1.1408	0.398511	0.742291	141.555	64.1961	84.6198	68.8006	66.8632	56.9244	95.7455	79.1985	78.9155	117.595	149.133	157.936
LOC_Os03g62760	LOC_Os03g62760.1	expressed protein			1.94866	0.733759	1.2149	29.4113	7.61922	12.6705	13.4355	0.821878	8.6003	17.7198	11.3517	8.94008	25.7352	37.6913	24.8073
LOC_Os02g30320	LOC_Os02g30320.1	drought-induced protein 1, putative, expressed			0.728408	0.484879	1.21329	213.342	128.767	92.0113	123.346	130.979	131.975	133.22	142.814	0	204.185	200.092	235.75
LOC_Os10g20540	MSTRG.5842.7;MSTRG.5842.4;MSTRG.5842.6;MSTRG.5842.2;MSTRG.5842.3;MSTRG.5842.1;MSTRG.5842.5;MSTRG.5842.8;MSTRG.5842.9;LOC_Os10g20540.1	DEFL69 - Defensin and Defensin-like DEFL family			0.59674	0.614483	1.21122	6.98157	4.61654	3.01536	4.98928	5.01304	3.8473	3.30114	1.96349	3.78144	8.7007	6.19391	6.05011
LOC_Os03g08840	LOC_Os03g08840.1;MSTRG.16761.2	NA			2.20854	1.53896	0.669577	59.6353	12.9023	37.4922	16.8992	11.096	10.7117	29.9046	37.8675	44.7044	65.8721	64.6894	48.3444
LOC_Os01g21590	MSTRG.1534.1	NA	Trihelix		1.8405	0.629938	1.21057	84.4437	23.5787	36.4881	24.5436	24.2445	21.9481	38.7825	34.9001	35.7816	94.0518	82.5057	76.7737
LOC_Os03g63700	LOC_Os03g63700.1	AIG2-like family domain containing protein, expressed			0.309036	0.901488	1.21052	39.2045	31.6451	16.9407	35.7046	28.5749	30.6559	15.9938	19.8959	14.9325	34.0734	41.2291	42.311
LOC_Os03g64190	LOC_Os03g64190.1;LOC_Os03g64190.2;MSTRG.20404.3;MSTRG.20404.4	NA			1.36407	0.154094	1.20998	13.33	5.17851	5.76225	5.5411	6.53506	3.45938	4.57421	7.84068	4.87185	15.7972	12.6616	11.5313
LOC_Os03g08970	MSTRG.16779.1	NA						0.158784	0	0.716848	0	0	0	0.762772	0.650511	0.73726	0	0.476353	0
LOC_Os04g51340	LOC_Os04g51340.1;MSTRG.23058.2	NA			1.08453	2.29322	1.20869	0.944183	2.00231	0.408511	1.56973	2.17943	2.25778	0.745152	0.480382	0	0	0.762586	2.06996
LOC_Os07g46730	MSTRG.32436.1;LOC_Os07g46730.1;LOC_Os07g46730.2;MSTRG.32436.4	NA			0.728096	0.48022	1.20832	18.8054	11.3528	8.13847	11.5676	8.96373	13.5271	8.73603	14.0357	1.64371	21.0123	17.8955	17.5082
LOC_Os03g09080	MSTRG.16789.1;MSTRG.16789.2;LOC_Os03g09080.1	ubiquitin carboxyl-terminal hydrolase domain containing protein, expressed			1.19227	0.220579	0.97169	9.86225	4.31586	5.02884	3.95027	5.25724	3.74006	6.74815	5.13568	3.20271	9.46441	9.72016	10.4022
LOC_Os03g09280	LOC_Os03g09280.2;LOC_Os03g09280.1	gibberellin response modulator protein, putative, expressed	GRAS		1.03329	0.565345	0.46794	17.1402	8.37466	12.3923	10.3103	9.27638	5.53723	10.005	11.5601	15.6119	15.4068	20.5741	15.4398
LOC_Os03g09880	MSTRG.16820.1;LOC_Os03g09880.1	AIR12, putative, expressed			1.94705	1.4893	0.457757	31.5536	8.18328	22.9747	6.26247	13.4427	4.8447	21.9832	20.666	26.2749	31.0658	33.9769	29.618
LOC_Os04g22900	LOC_Os04g22900.2;MSTRG.21211.2;MSTRG.21211.3;MSTRG.21211.4	NA			0.44697	1.65507	1.2081	2.45331	3.34429	1.06188	3.51258	2.8534	3.66688	1.09531	1.08083	1.0095	2.45793	2.48889	2.41311
LOC_Os02g06880	LOC_Os02g06880.1;MSTRG.12342.2;MSTRG.12342.3	NA			2.74213	3.94887	1.20673	0.279925	1.87287	0.121277	1.76445	2.26203	1.59212	0	0	0.363831	0	0.599787	0.239989
LOC_Os03g09940	LOC_Os03g09940.1	sulfate transporter, putative, expressed			1.19709	0.626996	0.570096	3.31988	7.61171	4.92876	7.29832	8.80885	6.72798	5.70483	4.37054	4.71091	3.01781	4.0455	2.89632
LOC_Os02g44780	LOC_Os02g44780.1;LOC_Os02g44780.2;LOC_Os02g44780.3	polyprenyl synthetase, putative, expressed			0.436115	0.769765	1.20588	29.4693	21.7814	12.7751	21.2456	21.3571	22.7417	19.1671	18.8132	0.344941	29.4577	29.7001	29.2502
LOC_Os03g10080	MSTRG.16840.1;MSTRG.16840.2;MSTRG.16840.3;LOC_Os03g10080.4;LOC_Os03g10080.5;LOC_Os03g10080.1;MSTRG.16840.4;LOC_Os03g10080.3;MSTRG.16840.9	NA			1.38296	0.587548	0.795413	32.5217	12.4698	18.7383	10.0425	13.3694	13.9977	20.6716	16.6992	18.8441	32.7472	31.2026	33.6154
LOC_Os01g50910	LOC_Os01g50910.1;LOC_Os01g50910.2;MSTRG.3130.3	NA			1.57981	0.376031	1.20378	17.602	5.88834	7.64169	4.89511	5.28985	7.48006	6.79367	9.0493	7.08211	16.0179	18.8141	17.9741
LOC_Os10g26700	LOC_Os10g26700.1;LOC_Os10g26700.2;MSTRG.6139.3	NA			1.22651	0.0231983	1.20332	14.2074	6.0715	6.16992	4.37491	8.7704	5.0692	5.3552	5.01343	8.14113	13.264	12.6148	16.7433
LOC_Os03g10320	LOC_Os03g10320.1;LOC_Os03g10320.2	expressed protein			0.524776	1.2355	0.71072	6.13644	4.26524	10.043	5.91147	4.32589	2.55836	7.80074	12.0113	10.317	8.58917	8.4995	1.32066
LOC_Os04g16736	LOC_Os04g16736.1	photosystem I assembly protein ycf3, putative, expressed			0.534999	0.667951	1.20295	2.91001	2.00837	1.26407	1.62679	2.20039	2.19793	1.01515	1.47744	1.29962	5.49696	1.44955	1.78351
LOC_Os11g36070	LOC_Os11g36070.5;LOC_Os11g36070.6;LOC_Os11g36070.7;MSTRG.8931.3;MSTRG.8931.2;LOC_Os11g36070.1;LOC_Os11g36070.4;LOC_Os11g36070.3;LOC_Os11g36070.2;MSTRG.8931.10	NA			0.77007	0.431642	1.20171	26.2699	15.4044	11.4211	15.1592	12.6273	18.4267	12.1041	8.80634	13.3528	26.4751	28.84	23.4946
LOC_Os04g42500	MSTRG.22392.1;LOC_Os04g42500.1	trafficking protein particle complex subunit, putative, expressed			0.751483	0.448561	1.20004	14.9128	8.85808	6.49097	9.36557	9.01039	8.19829	5.74473	6.81847	6.90971	15.4921	17.7445	11.5017
LOC_Os08g44380	LOC_Os08g44380.1;MSTRG.35292.2	NA			0.193411	1.0059	1.19931	46.3901	40.5698	20.2021	27.3333	51.1272	43.2489	16.2902	22.2428	22.0734	55.9829	44.0827	39.1047
LOC_Os12g07290	LOC_Os12g07290.1;LOC_Os12g07290.2;MSTRG.9985.3	NA			0.973223	0.225555	1.19878	7.33106	3.7342	3.19373	1.76509	5.5944	3.84311	3.17401	3.93529	2.47191	6.66355	7.65587	7.67377
LOC_Os02g06970	MSTRG.12354.1	NA			1.37735	0.179656	1.1977	6.21114	2.39082	2.70788	2.32119	0.6807	4.17057	4.05096	3.72621	0.346462	4.67435	6.70563	7.25345
LOC_Os02g48570	LOC_Os02g48570.2;LOC_Os02g48570.1;MSTRG.15134.3;MSTRG.15134.5;MSTRG.15134.4;MSTRG.15134.6	NA			5.61964	4.42226	1.19738	8.92895	0.181602	3.89362	0	0.544806	0	3.97957	4.17317	3.52811	9.94391	7.90702	8.93591
LOC_Os02g34590	LOC_Os02g34590.1	transposon protein, putative, unclassified, expressed	FAR1		0.253683	0.943145	1.19683	4.59658	3.8554	2.00518	3.52365	4.44799	3.59455	1.9436	1.53189	2.54006	6.06687	4.93811	2.78477
LOC_Os03g12020	MSTRG.17020.1	NA			1.27693	0.440109	0.836825	7.14797	2.94977	4.00197	3.14315	3.04894	2.65721	2.28723	5.90505	3.81362	6.08638	6.78905	8.56849
LOC_Os05g35580	LOC_Os05g35580.1	amidophosphoribosyltransferase, chloroplast precursor, putative, expressed			1.83031	0.634267	1.19604	18.0271	5.06932	7.86833	6.4814	4.30105	4.42551	10.2279	7.59243	5.7847	16.1066	20.7892	17.1856
LOC_Os03g12110	LOC_Os03g12110.2;LOC_Os03g12110.1;MSTRG.17028.3	NA			2.51903	2.19945	0.319581	5.15336	0.899054	4.1294	0.882274	0.799178	1.01571	3.97832	5.43201	2.97787	7.04698	4.03894	4.37417
LOC_Os03g12430	MSTRG.17056.1;LOC_Os03g12430.1	PPR repeat containing protein, putative, expressed						5.40209	1.97657	0	2.43798	2.10428	1.38744	0	0	0	5.50759	6.22634	4.47234
LOC_Os03g12470	LOC_Os03g12470.1	OsWAK25 - OsWAK receptor-like protein kinase, expressed			0.752814	1.082	0.329185	11.0327	6.5473	13.8604	6.93774	6.981	5.72314	13.7012	15.4816	12.3984	1.38564	17.9248	13.7876
LOC_Os08g40230	LOC_Os08g40230.1;MSTRG.34936.2	NA			0.427506	0.768244	1.19575	21.8976	16.2819	9.55959	24.142	9.40659	15.297	3.83765	11.7863	13.0548	21.6183	22.4115	21.6629
LOC_Os03g12550	LOC_Os03g12550.2;MSTRG.17071.2;LOC_Os03g12550.1	expressed protein			1.32203	0.745027	0.577008	11.0017	4.40037	7.37504	6.5255	0.467503	6.2081	6.63987	7.65977	7.82548	10.4391	12.1068	10.4593
LOC_Os08g30770	LOC_Os08g30770.1	ABC transporter, ATP-binding protein, putative, expressed			1.84006	0.645627	1.19443	0.719601	0.200992	0.314436	0.008039	0.319527	0.27541	0.354417	0.521279	0.067611	0.755099	0.541692	0.862013
LOC_Os03g12760	LOC_Os03g12760.1;MSTRG.17091.2	NA	bHLH		2.09556	2.63412	0.538559	0.215784	0.922244	0.148558	0.68021	1.04522	1.0413	0.151557	0.152194	0.141924	0	0.209453	0.437898
LOC_Os12g08170	LOC_Os12g08170.1	2-oxo acid dehydrogenases acyltransferase domain containing protein, expressed			0.57002	0.624097	1.19412	16.0063	10.782	6.99561	5.29849	14.815	12.2324	8.80403	3.33143	8.85138	19.4287	13.2248	15.3654
LOC_Os01g62210	LOC_Os01g62210.2;LOC_Os01g62210.1;MSTRG.4101.4;MSTRG.4101.3	NA			0.60504	0.588874	1.19391	12.044	7.91839	5.26463	6.19245	6.29358	11.2692	7.19901	2.72088	5.87401	10.3711	11.3859	14.3752
LOC_Os03g13010	LOC_Os03g13010.1	U-box domain containing protein, expressed			1.41448	2.20169	0.78721	2.42745	6.47068	1.40662	7.39754	5.67263	6.34188	1.64277	1.44904	1.12804	1.45146	1.77932	4.05157
LOC_Os01g45390	LOC_Os01g45390.2;MSTRG.2714.2;MSTRG.2714.3	NA			0.641645	0.551622	1.19327	11.345	7.27193	4.96129	9.80074	7.04927	4.96578	4.93612	5.72605	4.22171	13.0788	9.44228	11.5139
LOC_Os07g10420	LOC_Os07g10420.1;LOC_Os07g10420.2;MSTRG.30559.3;MSTRG.30559.4;MSTRG.30559.5;MSTRG.30559.6	NA			1.26031	0.0670914	1.19322	40.5047	16.9089	17.7138	17.9078	14.8884	17.9304	20.6884	16.3598	16.0931	38.8778	34.7481	47.8882
LOC_Os04g56939	LOC_Os04g56939.1;MSTRG.23588.2	NA			0.0999516	1.09209	1.19204	15.2748	14.2524	6.68552	15.1584	12.1025	15.4963	6.62437	8.09884	5.33334	26.7147	10.5242	8.58553
LOC_Os05g11560	LOC_Os05g11560.1;MSTRG.24554.2;LOC_Os05g11560.2	aquaporin protein, putative, expressed			0.959386	0.230484	1.18987	12.6925	6.52742	5.56364	6.10134	7.39866	6.08228	7.92928	2.52748	6.23416	14.0547	11.9298	12.0929
LOC_Os09g04050	LOC_Os09g04050.1	dehydrogenase, putative, expressed			1.706	0.517052	1.18895	3.77523	1.15714	1.6559	0.742346	1.37647	1.35261	1.70724	1.06143	2.19904	3.06893	4.10456	4.1522
LOC_Os03g14040	LOC_Os03g14040.2;LOC_Os03g14040.1;LOC_Os03g14040.3	expressed protein			0.929479	1.08761	0.158126	70.5727	134.412	63.2464	124.733	136.548	141.954	48.2178	71.1296	70.3917	76.1657	69.2784	66.2739
LOC_Os03g14050	MSTRG.17208.1;LOC_Os03g14050.2;LOC_Os03g14050.1;MSTRG.17208.4	NA			1.44384	1.30303	0.140815	15.453	5.68032	14.0159	6.11599	3.53928	7.38569	14.1082	11.6617	16.2779	18.3985	14.7587	13.2017
LOC_Os04g40400	LOC_Os04g40400.1;MSTRG.22212.2;MSTRG.22212.3	NA			1.64752	0.460531	1.18699	29.0526	9.27326	12.7605	6.45204	10.3878	10.98	14.4676	10.6477	13.166	27.6509	29.9059	29.6011
LOC_Os05g43670	LOC_Os05g43670.1	IQ calmodulin-binding motif family protein, putative, expressed			1.33469	0.150423	1.18427	5.38929	2.13672	2.37154	2.40562	0.715346	3.28921	1.71522	2.96258	2.43682	4.64871	5.1298	6.38935
LOC_Os04g37810	LOC_Os04g37810.1;LOC_Os04g37810.2;MSTRG.21977.3;MSTRG.21977.4;MSTRG.21977.5;MSTRG.21977.6	NA			0.747266	0.436942	1.18421	4.58188	2.72957	2.01633	1.5879	2.14455	4.45626	2.26266	1.00148	2.78485	3.4459	4.52394	5.77582
LOC_Os07g17360	LOC_Os07g17360.1	transposon protein, putative, unclassified, expressed			0.838304	0.341897	1.1802	5.67213	3.17243	2.50306	3.21309	3.04149	3.2627	2.66145	2.57244	2.27527	5.21285	6.65229	5.15125
LOC_Os03g14420	LOC_Os03g14420.1;MSTRG.17239.2	NA			1.44886	0.640084	0.808773	9.90265	3.62745	5.6531	1.92056	5.67521	3.28659	5.06499	7.47226	4.42204	11.5477	8.83808	9.32213
LOC_Os12g03040	LOC_Os12g03040.1	no apical meristem protein, putative, expressed	NAC		0.769621	0.409639	1.17926	16.2951	9.55822	7.19554	7.03329	10.2013	11.44	9.62747	5.71979	6.23935	14.5937	13.9108	20.3807
LOC_Os04g38380	MSTRG.22028.1;MSTRG.22028.2	NA			1.53367	0.356636	1.17703	9.90176	3.42005	4.37915	5.41442	2.93452	1.9112	4.71877	3.96177	4.45692	11.9857	9.05509	8.66452
LOC_Os09g01600	LOC_Os09g01600.1;LOC_Os09g01600.2;LOC_Os09g01600.3;LOC_Os09g01600.4;MSTRG.35382.5;MSTRG.35382.6;MSTRG.35382.7	NA			0.389184	0.785221	1.17441	5.93987	4.53545	2.63176	3.82039	5.02727	4.7587	2.29426	2.96157	2.63944	7.56194	5.20907	5.04859
LOC_Os11g26850	LOC_Os11g26850.2;LOC_Os11g26850.3	erythronate-4-phosphate dehydrogenase, putative, expressed			0.736501	0.434822	1.17132	135.568	81.3671	60.1942	84.6691	75.3569	84.0754	61.3841	62.0106	57.1878	133.009	141.324	132.371
LOC_Os03g14850	MSTRG.17266.1;MSTRG.17266.2;MSTRG.17266.4;MSTRG.17266.3;MSTRG.17266.5;MSTRG.17266.6;MSTRG.17266.7;MSTRG.17266.8;MSTRG.17266.9;MSTRG.17266.10;MSTRG.17266.11;MSTRG.17266.12;MSTRG.17266.13;LOC_Os03g14850.1;MSTRG.17266.15;MSTRG.17266.16;MSTRG.17266.18;MSTRG.17266.17	NA	M-type		1.04817	0.559748	0.488419	6.40603	3.09784	4.56626	2.94717	2.76484	3.58153	5.73623	3.92315	4.0394	5.57496	7.20674	6.4364
LOC_Os03g14900	LOC_Os03g14900.1	NB-ARC/LRR disease resistance protein, putative, expressed			1.91737	1.28528	0.632088	2.61926	0.693415	1.69006	0.733333	1.0227	0.32421	1.50997	1.93593	1.62426	1.87924	3.81995	2.15859
LOC_Os03g15000	LOC_Os03g15000.1;LOC_Os03g15000.2;MSTRG.17276.3	NA			1.77637	1.47331	0.303058	76.7197	22.3958	62.1838	22.2742	22.8772	22.036	23.1482	75.4818	87.9214	74.6968	79.7243	75.738
LOC_Os04g51130	MSTRG.23046.1;LOC_Os04g51130.1;MSTRG.23046.3	NA			1.7601	0.588795	1.17131	4.52764	1.33669	2.01036	1.4043	0.975541	1.63021	2.86294	0.162301	3.00584	3.86748	4.92105	4.7944
LOC_Os05g02500	LOC_Os05g02500.2;LOC_Os05g02500.3;LOC_Os05g02500.1	dual specificity protein phosphatase, putative, expressed			0.243002	0.928271	1.17127	9.21046	7.7827	4.08971	9.52614	6.86396	6.95801	4.86814	3.651	3.75	12.5975	6.60544	8.42849
LOC_Os10g22510	LOC_Os10g22510.1	MLA1, putative, expressed			1.368	0.19705	1.17095	1.54293	0.597772	0.685257	1.01144	0.601825	0.180047	0.213841	1.05792	0.784014	1.5114	1.39414	1.72324
LOC_Os03g15800	LOC_Os03g15800.1	B4-BTB2 - Bric-a-Brac, Tramtrack, Broad Complex BTB domain with B4 subfamily conserved sequence, expressed			1.13171	0.313735	0.81798	10.3041	4.7025	5.84484	5.28712	5.21923	3.60115	7.56169	5.31735	4.65548	9.27043	11.7772	9.86464
LOC_Os11g24560	LOC_Os11g24560.1	protein transport protein, putative, expressed			0.591244	0.578092	1.16934	32.5151	21.5826	14.457	19.9791	21.2015	23.567	11.7618	12.7529	18.8565	28.0189	32.2053	37.3211
LOC_Os08g38980	LOC_Os08g38980.1;MSTRG.34813.2	NA			1.15072	0.0182225	1.16894	15.7146	7.07787	6.98903	6.94062	8.1154	6.17758	9.96402	6.07534	4.92773	15.7696	15.5313	15.8429
LOC_Os03g16170	LOC_Os03g16170.1;LOC_Os03g16170.2;MSTRG.17376.3;MSTRG.17376.4	NA			1.82103	1.53527	0.285765	30.1107	8.52188	24.7	9.27052	7.50787	8.78725	19.9205	29.8863	24.2932	29.527	31.2386	29.5665
LOC_Os02g25870	MSTRG.13471.1;MSTRG.13471.2;MSTRG.13471.5;MSTRG.13471.3;MSTRG.13471.4;MSTRG.13471.6	NA			0.330536	1.49871	1.16818	2.62969	3.30679	1.17017	3.88223	3.35156	2.68658	1.26369	1.49818	0.748644	3.7359	1.93968	2.2135
LOC_Os02g35100	LOC_Os02g35100.2;LOC_Os02g35100.1	DDT domain containing protein, putative, expressed		NFE701	0.0844499	1.08317	1.16762	1.64082	1.54753	0.730422	1.84249	1.37077	1.42933	0.821158	0.910954	0.459155	1.89187	1.95156	1.07904
LOC_Os03g16470	LOC_Os03g16470.1;LOC_Os03g16470.3;LOC_Os03g16470.2;MSTRG.17401.4	NA			0.534982	1.4694	0.934414	11.013	15.957	5.76259	12.6358	15.5465	19.6886	5.30555	4.22333	7.75889	12.4797	8.69551	11.8637
LOC_Os03g16600	MSTRG.17405.1	NA						0.301041	0	1.98178	0	0	0	1.38558	2.443	2.11675	0	0.545991	0.357131
LOC_Os03g16690	LOC_Os03g16690.1;MSTRG.17418.2	NA			1.15847	0.979342	0.179133	179.17	80.2655	158.249	100.415	85.0516	55.33	148.053	209.755	116.939	193.644	132.017	211.848
LOC_Os01g18800	LOC_Os01g18800.2;LOC_Os01g18800.1;LOC_Os01g18800.3;LOC_Os01g18800.5;LOC_Os01g18800.4;MSTRG.1381.6	NA			0.830453	0.336918	1.16737	102.398	57.584	45.5911	72.051	58.2712	42.4299	57.2808	41.6573	37.8351	114.042	77.4462	115.707
LOC_Os06g40360	LOC_Os06g40360.1	OsFBL30 - F-box domain and LRR containing protein, expressed			2.02791	0.860948	1.16697	61.9471	15.19	27.5886	17.0335	25.3545	3.18209	25.9142	27.8772	28.9743	59.1023	61.6586	65.0803
LOC_Os03g16824	LOC_Os03g16824.1	spotted leaf 11, putative, expressed			1.79096	1.61938	0.171574	16.0422	4.63588	14.2434	5.41218	3.78533	4.71014	14.7521	13.8005	14.1777	16.7587	16.3703	14.9976
LOC_Os03g10140	LOC_Os03g10140.1;MSTRG.16844.2	NA	C2H2		1.49896	0.332241	1.16672	21.6002	7.64231	9.62142	5.67335	9.30161	7.95198	9.1597	11.5873	8.11731	21.8593	22.2353	20.706
LOC_Os03g16890	MSTRG.17438.1;MSTRG.17438.2;MSTRG.17438.3;MSTRG.17438.4;LOC_Os03g16890.1	N-acetylglucosaminyltransferase, putative, expressed			1.02066	1.56474	0.544081	25.2574	12.4491	36.8276	17.2022	6.23011	13.9151	38.9509	31.4536	40.0783	16.2969	32.8572	26.6181
LOC_Os03g17174	LOC_Os03g17174.1;LOC_Os03g17174.2;MSTRG.17475.3	NA			1.08006	0.209974	0.870086	11.9028	25.164	21.7556	30.472	25.4491	19.5709	16.7658	21.5262	26.9748	9.7614	14.6607	11.2863
LOC_Os01g62540	MSTRG.4128.1;MSTRG.4128.3;MSTRG.4128.2;MSTRG.4128.5	NA			1.62428	0.458982	1.1653	3.11735	1.01118	1.38994	0.811802	1.31853	0.903215	0.739984	2.21275	1.21709	3.35427	2.49647	3.50133
LOC_Os03g17590	MSTRG.17512.1;LOC_Os03g17590.1;MSTRG.17512.3;MSTRG.17512.4	NA			0.497364	1.43611	0.938749	5.06682	7.15248	2.64328	7.63463	5.45834	8.36447	2.71955	2.65163	2.55867	5.45926	4.95133	4.78986
LOC_Os05g50230	LOC_Os05g50230.1	DUF1645 domain containing protein, putative, expressed			1.49522	0.333143	1.16207	10.4477	3.70611	4.66879	6.12451	1.78268	3.21114	2.49521	5.0873	6.42385	9.17505	8.32137	13.8468
LOC_Os03g17790	LOC_Os03g17790.1	OsRCI2-5 - Putative low temperature and salt responsive protein, expressed			0.89522	1.8139	0.918677	16.8136	31.2716	8.89431	24.7042	40.071	29.0395	8.361	9.1774	9.14455	34.5088	6.6058	9.32633
LOC_Os07g31599	LOC_Os07g31599.2;LOC_Os07g31599.1;MSTRG.31386.3	NA			0.872204	0.288162	1.16037	18.5092	10.1118	8.28102	9.4201	9.76861	11.1467	8.01913	8.92854	7.89539	16.4023	20.7915	18.3339
LOC_Os03g18020	LOC_Os03g18010.1;MSTRG.17548.2;MSTRG.17548.3;LOC_Os03g18020.1	rhodanese-like family protein, putative, expressed			2.00912	2.86968	0.860562	4.56183	1.13327	8.28312	0.191233	2.9414	0.267194	6.64895	9.17799	9.02242	5.63277	7.68378	0.368942
LOC_Os05g24684	LOC_Os05g24684.1;MSTRG.25022.2	NA			2.04364	0.883368	1.16028	17.818	4.32175	7.97224	4.23186	3.19516	5.53825	9.6368	7.13678	7.14315	16.0266	18.4227	19.0046
LOC_Os08g41270	LOC_Os08g41270.1;MSTRG.35015.3	NA			0.0253889	1.18528	1.15989	6.65467	6.77282	2.97827	4.89652	6.89651	8.52542	2.47437	3.94584	2.51459	7.31987	5.3355	7.30864
LOC_Os09g30466	MSTRG.36868.1;MSTRG.36868.2;LOC_Os09g30466.1;MSTRG.36868.4	NA			1.0433	0.115927	1.15922	15.7293	7.63215	7.04287	9.34065	9.0661	4.48971	9.6184	4.72197	6.78823	14.7269	15.6052	16.856
LOC_Os04g45870	MSTRG.22664.1;MSTRG.22664.2;MSTRG.22664.3;MSTRG.22664.4;MSTRG.22664.5;MSTRG.22664.6	NA			0.744379	0.414226	1.1586	3.27886	1.95723	1.46875	2.62943	2.83978	0.402492	1.12263	1.45709	1.82653	3.3704	3.03967	3.42651
LOC_Os01g25320	LOC_Os01g25320.1;MSTRG.1682.3;MSTRG.1682.2;MSTRG.1682.4	NA			0.845589	0.310489	1.15608	12.4291	6.91657	5.57731	4.48223	6.17203	10.0955	7.00713	6.62446	3.10032	12.7045	13.5112	11.0715
LOC_Os03g18310	LOC_Os03g18310.1;LOC_Os03g18310.3;MSTRG.17578.2;LOC_Os03g18310.2;MSTRG.17578.5;MSTRG.17578.6;MSTRG.17578.7;MSTRG.17578.8;MSTRG.17578.10;MSTRG.17578.9;MSTRG.17578.11;MSTRG.17578.12;MSTRG.17578.13	NA			2.24552	1.25269	0.992832	13.7793	2.90574	6.92396	2.10755	2.71541	3.89427	6.66622	6.82339	7.28227	12.5142	13.4872	15.3365
LOC_Os10g08018	LOC_Os10g08018.1	expressed protein			0.518304	1.674	1.15569	5.43925	7.79047	2.44141	7.85816	8.35516	7.1581	3.90642	1.42612	1.99168	3.99245	5.04292	7.28237
LOC_Os03g21510	LOC_Os03g21510.2;LOC_Os03g21510.1	inactive receptor kinase At2g26730 precursor, putative, expressed			2.85642	1.70109	1.15533	4.3537	0.601159	1.95465	0	1.03703	0.766443	2.22449	1.28983	2.34963	4.6833	1.3739	7.00389
LOC_Os03g18740	LOC_Os03g18740.1	oxidoreductase, short chain dehydrogenase/reductase family, putative, expressed			1.98394	1.9167	0.0672394	4.66025	18.4347	4.88259	23.1175	17.6262	14.5602	5.46807	4.71847	4.46123	5.87234	3.77962	4.32879
LOC_Os03g18870	MSTRG.17621.1;LOC_Os03g18870.1;MSTRG.17621.3;MSTRG.17621.4;MSTRG.17621.5	NA			1.02564	1.07138	0.0457344	17.9748	8.82906	18.5537	6.12566	9.5117	10.8498	17.7583	11.3566	26.5463	18.3382	17.4347	18.1515
LOC_Os11g04104	MSTRG.7543.2;MSTRG.7543.1;MSTRG.7543.4;LOC_Os11g04104.1;LOC_Os11g04104.2;LOC_Os11g04104.3;MSTRG.7543.7;MSTRG.7543.8;MSTRG.7543.9	NA			0.547355	0.605662	1.15302	10.8347	7.41391	4.8722	8.21719	8.27746	5.74707	4.96817	3.93115	5.71727	10.5492	11.3517	10.6033
LOC_Os10g38580	LOC_Os10g38340.1;MSTRG.6850.3;MSTRG.6850.2;MSTRG.6850.4;MSTRG.6850.5;LOC_Os10g38360.1;MSTRG.6850.7;MSTRG.6850.8;MSTRG.6850.9;MSTRG.6850.10;LOC_Os10g38470.1;MSTRG.6850.12;LOC_Os10g38489.1;LOC_Os10g38580.1	glutathione S-transferase, putative, expressed			0.917642	0.235075	1.15272	7.84034	4.15047	3.52641	4.92535	5.43932	2.08674	3.26607	4.2232	3.08996	8.91395	5.80121	8.80587
LOC_Os03g04920	LOC_Os03g04920.1;MSTRG.16416.2	NA			0.910403	0.241385	1.15179	14.2961	7.60605	6.43421	7.84357	7.6086	7.36597	6.40374	6.58846	6.31041	14.4318	14.7425	13.714
LOC_Os03g19380	LOC_Os03g19380.1	calvin cycle protein CP12, putative, expressed			1.3008	0.700572	0.60023	184.702	74.9707	121.839	0	126.627	98.2848	130.49	116.084	118.942	205.44	179.631	169.036
LOC_Os07g46600	LOC_Os07g46600.1;MSTRG.32419.2	NA			0.279477	0.870645	1.15012	11.2213	9.24512	5.05618	6.83962	13.2071	7.68863	3.77571	7.645	3.74782	8.92513	13.9321	10.8067
LOC_Os03g19700	LOC_Os03g19700.1	plant protein of unknown function domain containing protein, expressed			7.44375	7.94916	0.505419	1.73128	0.00994433	2.45761	0	0	0.029833	4.00138	2.16533	1.20612	2.37128	1.34055	1.48201
LOC_Os08g34070	LOC_Os08g34070.1;LOC_Os08g34070.2;MSTRG.34455.3	NA			0.413878	0.735728	1.14961	25.0904	18.8329	11.3095	20.8025	19.4019	16.2945	8.46327	10.644	14.8211	22.4464	23.7272	29.0977
LOC_Os09g23350	LOC_Os09g23350.1;MSTRG.36331.2	NA			0.547259	0.600839	1.1481	27.637	18.9125	12.4703	20.3576	16.8586	19.5214	11.9418	13.0717	12.3976	33.7127	9.97319	39.225
LOC_Os03g20120	LOC_Os03g20120.1;MSTRG.17715.2;MSTRG.17715.3;MSTRG.17715.4	NA			1.30702	1.31981	0.0127896	22.2057	8.97457	22.4035	7.51823	11.3643	8.04115	24.9674	25.3931	16.8499	27.9508	25.4689	13.1975
LOC_Os04g56510	LOC_Os04g56510.1;MSTRG.23552.2	NA			0.857527	0.28988	1.14741	10.1422	5.59744	4.57854	6.45978	5.68619	4.64635	3.60812	5.29072	4.83677	12.4093	9.26146	8.75576
LOC_Os03g20500	LOC_Os03g20500.1;MSTRG.17742.2	NA			1.55317	1.8967	0.343522	10.5948	3.61028	13.4432	5.23879	3.00306	2.58899	10.6196	14.8485	14.8616	10.3787	9.77738	11.6283
LOC_Os01g49490	MSTRG.3020.1;MSTRG.3020.2;MSTRG.3020.3;LOC_Os01g49490.1	expressed protein			0.466501	0.678103	1.1446	8.13292	5.88594	3.67863	5.87852	5.56723	6.21207	3.58358	3.92087	3.53144	13.6648	6.67329	4.06065
LOC_Os02g08018	MSTRG.12464.1;LOC_Os02g08010.1;LOC_Os02g08014.1;MSTRG.12464.4;MSTRG.12464.6	NA			2.37217	1.2281	1.14407	16.1658	3.12251	7.31473	3.59509	3.35228	2.42015	7.65636	6.44778	7.84005	19.9082	13.0024	15.5869
LOC_Os03g20949	MSTRG.17795.1;MSTRG.17795.2;LOC_Os03g20949.2	phospholipid-transporting ATPase, putative, expressed			1.27223	1.02547	0.246763	5.63765	2.33409	4.75132	2.24797	2.40623	2.34806	4.66307	4.56262	5.02828	6.44047	5.34778	5.12469
LOC_Os01g54910	LOC_Os01g54910.1;MSTRG.3447.2;MSTRG.3447.3	NA			0.80185	0.341442	1.14329	22.2975	12.7902	10.0947	9.19823	16.1009	13.0714	9.32445	11.4178	9.5417	25.584	21.3055	20.0031
LOC_Os03g21030	LOC_Os03g21030.1	no apical meristem protein, putative, expressed	NAC		1.01477	0.624507	0.390264	22.5963	11.183	17.2407	12.933	7.23805	13.3781	19.7188	11.1995	20.8039	26.9212	21.8434	19.0242
LOC_Os10g41440	LOC_Os10g41440.1;MSTRG.7104.2	NA			0.78112	0.361241	1.14236	26.7589	15.5714	12.1223	6.70449	22.1457	17.8641	13.9474	5.45968	16.9598	24.3273	23.841	32.1085
LOC_Os03g21250	LOC_Os03g21250.1;MSTRG.17818.2	NA			0.792899	1.02416	0.231264	2.02924	3.51577	1.72869	3.16406	4.40986	2.97339	1.35455	2.58688	1.24463	3.10326	1.54929	1.43518
LOC_Os05g30760	MSTRG.25327.1;LOC_Os05g30760.1	esterase, putative, expressed			3.66257	2.52089	1.14168	57.781	4.56291	26.1881	3.44792	7.83568	2.40512	22.0001	30.2121	26.3522	64.4782	57.3884	51.4762
LOC_Os03g21560	LOC_Os03g21560.1	photosystem II 11 kD protein, putative, expressed			1.08842	0.71292	0.375503	85.5552	181.926	110.99	184.476	171.394	189.908	106.936	116.884	109.151	76.7349	94.4328	85.498
LOC_Os08g34360	LOC_Os08g34360.1	AP2 domain containing protein, expressed	ERF		2.08017	0.940152	1.14002	2.05814	0.486722	0.933889	0	0.965773	0.494394	1.46693	0.942923	0.391813	1.32408	2.36306	2.48727
LOC_Os08g23730	LOC_Os08g23730.1	class I glutamine amidotransferase, putative, expressed			0.826599	0.313325	1.13992	7.52982	4.24574	3.41691	3.88956	3.04681	5.80086	3.54226	4.04052	2.66794	5.96861	8.967	7.65385
LOC_Os05g34880	MSTRG.25644.1;MSTRG.25644.2;MSTRG.25644.3;MSTRG.25644.4;LOC_Os05g34880.1;LOC_Os05g34880.2;MSTRG.25644.7;MSTRG.25644.8	NA			1.68009	0.541057	1.13904	2.45622	0.766493	1.11528	0.580508	0.865788	0.853184	1.92613	0.815156	0.604541	3.08883	2.3409	1.93892
LOC_Os03g55130	MSTRG.19628.1;LOC_Os03g55130.2	expressed protein			0.736566	0.401793	1.13836	15.2829	9.17229	6.94267	6.9036	11.482	9.13129	0	11.4997	9.32833	13.8005	15.2464	16.8019
LOC_Os05g48040	MSTRG.26505.1;LOC_Os05g48040.3;LOC_Os05g48040.1;LOC_Os05g48040.2;LOC_Os05g48040.4;MSTRG.26505.6	NA			1.46146	0.32558	1.13588	7.34465	2.66703	3.34223	3.21823	2.15026	2.6326	3.25312	3.14954	3.62404	9.63317	6.52522	5.87557
LOC_Os03g12064	LOC_Os03g12064.2;LOC_Os03g12064.3;LOC_Os03g12064.1;LOC_Os03g12064.6;MSTRG.17025.5;MSTRG.17025.6;MSTRG.17025.7;MSTRG.17025.8;LOC_Os03g12064.5;LOC_Os03g12064.4	expressed protein			0.725595	0.409299	1.13489	16.6939	10.0956	7.60186	9.66583	10.9768	9.64411	7.3603	8.26842	7.17686	13.8374	19.551	16.6932
LOC_Os07g27490	LOC_Os07g27490.1;MSTRG.31189.2;LOC_Os07g27490.2	Regulator of chromosome condensation domain containing protein, expressed			0.641956	0.492549	1.1345	26.7374	17.1345	12.1787	13.0197	15.2803	23.1036	13.0755	12.4163	11.0442	26.3633	27.0451	26.8039
LOC_Os03g58580	LOC_Os03g58580.1	nodulin, putative, expressed			1.61461	0.480933	1.13368	28.6712	9.36266	13.0669	9.41392	11.7602	6.91382	11.8069	12.7264	14.6675	30.2349	29.9699	25.8088
LOC_Os02g55300	LOC_Os02g55300.1	CAF1 family ribonuclease containing protein, putative, expressed			2.57537	1.44182	1.13355	4.69008	0.786893	2.1377	0.844757	1.51592	0	1.6629	2.98963	1.76057	6.10131	3.4218	4.54714
LOC_Os03g37830	LOC_Os03g37830.1;MSTRG.18553.2;MSTRG.18553.3	NA			1.19178	0.0587539	1.13303	15.1115	6.61525	6.89021	5.24008	7.42177	7.18389	10.6497	4.8772	5.14371	14.272	14.1656	16.897
LOC_Os07g45330	LOC_Os07g45330.1	expressed protein			0.0734601	1.05921	1.13267	3.21797	3.05822	1.46763	3.43582	2.8917	2.84714	1.90415	0.907575	1.59116	4.80321	1.90619	2.94451
LOC_Os03g23980	MSTRG.17997.1;LOC_Os03g23980.1	NAD dependent epimerase/dehydratase family protein, putative, expressed			0.63601	1.1142	0.478185	81.4136	126.519	58.4452	135.982	132.759	110.816	49.7244	68.1698	57.4414	73.0268	84.1467	87.0674
LOC_Os03g24100	LOC_Os03g24100.1;MSTRG.18005.2;MSTRG.18005.3	NA			1.54207	1.64001	0.0979495	5.47937	1.88158	5.8643	2.48148	1.50407	1.65919	7.6741	4.7223	5.19651	3.472	4.93813	8.02798
LOC_Os03g24730	LOC_Os03g24730.1	expressed protein			1.25121	1.01339	0.237817	1.19206	2.83758	1.40568	2.39857	3.69938	2.4148	1.47687	1.21171	1.52847	1.05033	0.798718	1.72713
LOC_Os03g25050	LOC_Os03g25050.1	chaperonin, putative, expressed			1.52346	1.52016	0.00329996	3.91241	11.2474	3.92137	14.6404	8.23421	10.8675	2.44008	6.8789	2.44514	7.50566	2.22671	2.00487
LOC_Os01g41010	LOC_Os01g41010.1;MSTRG.2398.3;MSTRG.2398.4;MSTRG.2398.5	NA			0.899184	2.03081	1.13163	1.18177	2.20402	0.539362	2.93511	2.21697	1.45998	1.01867	0	0.599415	0	1.72753	1.81779
LOC_Os09g38530	LOC_Os09g38530.1	transmembrane 9 superfamily member, putative, expressed			1.18247	0.0508858	1.13159	59.3546	26.1514	27.0903	25.7752	22.112	30.567	30.9058	26.97	23.395	55.6379	63.7251	58.7008
LOC_Os03g25420	LOC_Os03g25420.1	expressed protein			1.40428	0.866908	0.537369	0.534961	0.202112	0.368602	0.320802	0.210192	0.075343	0.394174	0.333266	0.378367	0.484539	0.678088	0.442256
LOC_Os02g17520	LOC_Os02g17520.1	cytochrome c-type biogenesis protein ccmH precursor, putative, expressed			0.268075	0.862995	1.13107	5.81308	4.82734	2.65412	8.47988	1.80692	4.19522	1.5478	3.28387	3.13069	5.81179	5.42804	6.19942
LOC_Os07g28440	LOC_Os07g28440.1;MSTRG.31223.2	NA			1.1855	0.056828	1.12868	89.4639	39.3347	40.915	33.7628	38.8403	45.401	20.9941	54.2047	47.5462	74.0201	98.8172	95.5544
LOC_Os03g26820	LOC_Os03g26820.1	LTPL52 - Protease inhibitor/seed storage/LTP family protein precursor, expressed			1.28686	0.78422	0.502643	28.7067	70.0435	40.6718	73.2155	64.7982	72.1167	35.1355	43.3958	43.4842	28.5793	26.3115	31.2292
LOC_Os05g37930	LOC_Os05g37930.1;LOC_Os05g37930.2;LOC_Os05g37930.3;MSTRG.25811.5;MSTRG.25811.4	NA			0.660158	0.468012	1.12817	25.0865	15.8749	11.477	16.3882	20.2009	11.0357	11.5228	11.2034	11.7047	25.2911	25.5468	24.4215
LOC_Os07g35740	LOC_Os07g35740.1;MSTRG.31627.2;MSTRG.31627.3;MSTRG.31627.4	NA			3.43045	2.30421	1.12625	1.81746	0.168576	0.832591	0.252626	0	0.253102	0.566827	0.973842	0.957106	2.98692	1.38965	1.07582
LOC_Os03g26920	LOC_Os03g26920.1;MSTRG.18148.2	NA					0.523122	0	0.215659	0.309915	0	0	0.646976	0.320491	0.191028	0.418226	0	0	0
LOC_Os03g27190	LOC_Os03g27190.1;MSTRG.18166.3;MSTRG.18166.2;MSTRG.18166.4;MSTRG.18166.5	NA			1.23089	0.599206	0.631683	12.2708	28.8011	19.0121	29.0021	23.7008	33.7003	18.2934	21.4108	17.3321	13.4711	11.3203	12.0211
LOC_Os03g27230	LOC_Os03g27230.1	phospho-2-dehydro-3-deoxyheptonate aldolase, chloroplast precursor, putative, expressed			1.07938	0.405344	0.674039	7.11933	15.0441	11.3591	15.6185	15.4031	14.1107	13.5053	9.69045	10.8817	6.13585	8.61684	6.60532
LOC_Os12g36670	LOC_Os12g36670.1	F-box/LRR-repeat protein 3, putative, expressed			0.318216	0.807383	1.1256	6.25787	5.01919	2.86805	6.88526	4.40104	3.77128	2.54227	2.57264	3.48925	6.72658	6.17686	5.87018
LOC_Os03g27390	LOC_Os03g27390.1;LOC_Os03g27390.2;MSTRG.18178.3	NA	bHLH		1.21776	0.22831	0.98945	3.32322	7.72933	6.59802	9.41559	9.10681	4.66559	5.95468	5.82057	8.0188	4.26802	2.90241	2.79923
LOC_Os03g27590	LOC_Os03g27590.2;LOC_Os03g27590.3;LOC_Os03g27590.1;MSTRG.18186.4	NA			1.06894	1.28909	0.220146	16.8973	8.05439	19.6828	7.86071	9.66834	6.63412	20.1683	19.9209	18.9592	18.5665	16.7447	15.3806
LOC_Os03g28160	LOC_Os03g28160.1;LOC_Os03g28160.2	jacalin-like lectin domain containing protein, expressed			1.84698	1.15821	0.688769	16.8025	60.4466	27.0841	65.9738	59.6615	55.7044	25.2327	26.7244	29.2953	13.6914	20.3634	16.3528
LOC_Os03g28170	LOC_Os03g28170.1;MSTRG.18214.2	NA			1.42197	0.695691	0.72628	3.50399	9.38897	5.79688	9.96226	11.4374	6.7673	6.47164	5.16387	5.75513	1.32934	5.42319	3.75942
LOC_Os03g28175	MSTRG.18213.1	NA						0.114754	1.71577	0	1.60831	2.29155	1.24746	0	0	0	0	0	0.344261
LOC_Os04g43340	LOC_Os04g43340.1	disease resistance RPP13-like protein 1, putative, expressed			2.59564	1.47004	1.12559	2.48952	0.411861	1.14098	0.207206	0.616157	0.412221	1.12578	1.49794	0.799228	3.8667	1.83053	1.77133
LOC_Os01g67090	LOC_Os01g67090.1;MSTRG.4503.2	NA			0.639021	1.76378	1.12476	0.853854	1.32968	0.39156	1.48583	1.38782	1.1154	0.181591	0.356547	0.636542	1.41673	0.796036	0.348795
LOC_Os02g47660	LOC_Os02g47660.1	basic helix-loop-helix, putative, expressed	bHLH		1.98366	0.858971	1.12469	23.1757	5.85992	10.6284	5.41432	6.29392	5.87153	12.2655	9.76163	9.85813	19.3708	26.6503	23.5059
LOC_Os08g31410	LOC_Os08g31410.7;LOC_Os08g31410.6;LOC_Os08g31410.1;MSTRG.34277.8;MSTRG.34277.9	NA			0.499406	0.625261	1.12467	26.9441	19.0602	12.3568	16.979	16.6262	23.5754	14.1904	9.90008	12.9798	26.1708	31.1161	23.5454
LOC_Os03g29350	LOC_Os03g29350.1;LOC_Os03g29350.2;LOC_Os03g29350.4;MSTRG.18260.4;MSTRG.18260.5;MSTRG.18260.6	NA			1.14737	0.901759	0.245613	70.4219	31.7917	59.3979	33.6669	31.2397	30.4686	60.0837	59.4924	58.6175	75.0429	67.2382	68.9847
LOC_Os03g29760	LOC_Os03g29760.1;LOC_Os03g29760.3;MSTRG.18276.3;MSTRG.18276.4;LOC_Os03g29760.2	nuclear transcription factor Y subunit, putative, expressed	NF-YA		1.22172	1.0932	0.12852	19.8896	8.52811	18.1944	9.64593	6.23069	9.70771	15.138	20.165	19.2803	21.2029	19.107	19.3591
LOC_Os01g25010	LOC_Os01g25010.1	flavonol synthase/flavanone 3-hydroxylase, putative, expressed			0.0942851	1.21819	1.12391	3.72833	3.98013	1.71074	3.93782	3.49036	4.51222	2.06286	1.71925	1.35013	3.43304	4.66074	3.09123
LOC_Os01g17430	LOC_Os01g17430.1	coatomer subunit beta-1, putative, expressed			0.667625	0.456064	1.12369	28.2061	17.7569	12.9443	16.9186	19.8328	16.5194	13.5629	11.5639	13.7061	29.7788	27.8298	27.0097
LOC_Os09g29370	LOC_Os09g29370.1	RING-H2 finger protein ATL5F, putative, expressed			1.01976	0.103891	1.12365	6.86992	3.38823	3.15281	3.49999	3.10888	3.55582	3.52427	3.3732	2.56097	6.14206	7.43013	7.03758
LOC_Os01g71250	LOC_Os01g71250.1	expressed protein			1.25673	0.133185	1.12355	1.38046	0.57771	0.633581	0.633088	0.875448	0.224593	0.438139	0.471761	0.990844	1.32863	1.64761	1.16514
LOC_Os02g06480	LOC_Os02g06480.1;LOC_Os02g06480.2;MSTRG.12298.3;MSTRG.12298.4	NA			0.945275	2.06791	1.12264	2.81186	5.4144	1.29136	3.5882	7.16304	5.49195	1.80592	1.27349	0.79466	2.93667	2.76603	2.73288
LOC_Os09g04810	MSTRG.35574.1;LOC_Os09g04810.2;LOC_Os09g04810.1	myosin heavy chain-related, putative, expressed			0.929647	0.192257	1.1219	11.0924	5.82337	5.09682	3.78318	5.59781	8.08911	6.64976	1.48702	7.15366	9.67118	12.9933	10.6128
LOC_Os02g02040	LOC_Os02g02040.4;MSTRG.11863.3;LOC_Os02g02040.3;LOC_Os02g02040.2;LOC_Os02g02040.5	protein kinase, putative, expressed			0.464832	1.58655	1.12172	1.20769	1.6668	0.554987	1.51837	1.50514	1.97688	0.776878	0.662017	0.226065	0.723275	1.63529	1.26449
LOC_Os03g32170	LOC_Os03g32170.1	NAD dependent epimerase/dehydratase family protein, putative, expressed						12.5865	29.0732	0	28.8132	24.7541	33.6524	0	0	0	37.7596	0	0
LOC_Os03g32220	LOC_Os03g32220.1	ZOS3-11 - C2H2 zinc finger protein, expressed	C2H2					0	0	2.03149	0	0	0	1.42231	2.28772	2.38444	0	0	0
LOC_Os06g09560	LOC_Os06g09560.1;MSTRG.27530.2	NA			3.01722	1.89664	1.12058	5.43529	0.671348	2.49973	1.0468	0.610262	0.35698	2.71757	2.13958	2.64205	2.56449	8.148	5.5934
LOC_Os03g14258	LOC_Os03g14258.1	expressed protein			4.4763	3.35652	1.11978	1.70446	0.0765747	0.784331	0.229724	0	0	0.412601	1.44377	0.49662	1.7085	2.17541	1.22946
LOC_Os03g34040	LOC_Os03g34040.1;LOC_Os03g34040.2;LOC_Os03g34040.3	ribosomal protein, putative, expressed			0.795455	1.14229	0.346835	86.2985	149.782	67.8572	151.589	153.221	144.536	48.6035	76.1064	78.8616	94.4868	85.5466	78.8621
LOC_Os08g14640	LOC_Os08g14640.1;MSTRG.33541.2;LOC_Os08g14640.2	syntaxin 6, N-terminal domain containing protein, expressed			1.79037	0.671431	1.11894	7.84777	2.26877	3.61336	3.40716	1.63909	1.76006	4.12883	4.02883	2.6824	7.0138	9.58598	6.94352
LOC_Os07g19560	MSTRG.30929.1;MSTRG.30929.2;LOC_Os07g19560.2;LOC_Os07g19560.1	TATA-binding protein-associated factor 2N, putative, expressed			0.640866	0.477545	1.11841	16.3418	10.4804	7.52705	7.98233	9.99804	13.461	7.26991	8.9992	6.31202	16.8949	19.3582	12.7723
LOC_Os03g36110	MSTRG.18487.1;LOC_Os03g36110.1;LOC_Os03g36110.2;MSTRG.18487.4;MSTRG.18487.5	NA			1.37188	1.06312	0.308766	13.0306	5.03483	10.52	5.04435	4.7658	5.29434	9.79552	12.8523	8.91213	11.0742	13.8316	14.1859
LOC_Os03g37010	LOC_Os03g37010.2;LOC_Os03g37010.3;MSTRG.18521.1;LOC_Os03g37010.1	glycosyltransferase, putative, expressed			1.26372	1.12167	0.142054	48.0629	20.0166	43.5559	18.1602	20.1085	21.7812	44.5866	44.0313	42.0498	48.3793	45.354	50.4554
LOC_Os12g40570	LOC_Os12g40570.1;LOC_Os12g40570.2	WRKY94, expressed	WRKY		1.3361	0.219108	1.117	25.2701	10.0092	11.6508	10.5544	7.74577	11.7275	11.9429	13.0349	9.97475	23.9888	23.7368	28.0847
LOC_Os05g12400	LOC_Os05g12400.1	BURP domain containing protein, expressed			0.171526	0.944788	1.11631	4.63547	4.11584	2.13821	4.59805	4.37425	3.37523	2.11343	2.10082	2.20037	1.30375	5.21676	7.38589
LOC_Os03g21840	LOC_Os03g21840.1	reticulon domain containing protein, putative, expressed			0.337092	0.778873	1.11596	15.8266	12.5289	7.30213	7.52086	13.1432	16.9227	8.39437	5.60791	7.90409	13.9092	16.1141	17.4566
LOC_Os05g42200	MSTRG.26140.1;MSTRG.26140.2;LOC_Os05g42200.1;MSTRG.26140.4;MSTRG.26140.5	NA			1.40315	0.287185	1.11596	6.6279	2.50603	3.05801	2.08806	2.3607	3.06934	2.51469	4.21049	2.44884	7.39542	6.31091	6.17736
LOC_Os04g23849	MSTRG.21255.1;LOC_Os04g23849.1	expressed protein			0.414676	0.699434	1.11411	2.23589	1.67734	1.03293	0.712472	2.88206	1.43749	0.814623	1.6212	0.662958	1.87611	2.2457	2.58587
LOC_Os03g39610	LOC_Os03g39610.1;LOC_Os03g39610.2	chlorophyll A-B binding protein, putative, expressed			1.26394	0.927334	0.33661	595.637	1430.43	752.162	1462.31	1396.3	1432.69	739.649	765.687	751.15	596.773	577.687	612.45
LOC_Os03g40270	LOC_Os03g40270.1;MSTRG.18676.2	NA			1.20533	0.413236	0.79209	349.778	151.689	201.999	146.827	153.183	155.056	209.347	204.723	191.928	359.494	340.96	348.881
LOC_Os01g01290	LOC_Os01g01290.1	histone-like transcription factor and archaeal histone, putative, expressed	NF-YC		6.41101	5.29981	1.1112	0.423434	0.004976	0.196012	0	0.014928	0	0.588036	0	0	0.239778	0.535038	0.495486
LOC_Os11g34310	MSTRG.8836.1;MSTRG.8836.2;MSTRG.8836.3;LOC_Os11g34310.1	centromere/kinetochore protein zw10, putative, expressed			0.388089	0.722665	1.11075	10.9676	8.38077	5.07855	9.0483	7.9994	8.0946	4.19623	5.36464	5.67479	12.7392	7.34888	12.8146
LOC_Os03g42600	LOC_Os03g42600.1	expressed protein			0.631504	1.15325	0.52175	26.3955	40.8914	18.3852	45.5919	40.8469	36.2354	23.8136	0	31.342	21.3111	28.702	29.1736
LOC_Os03g42770	LOC_Os03g42770.1	expressed protein			1.76161	1.12177	0.639831	0.349481	1.185	0.544543	1.07509	1.42001	1.05991	0.370836	0.42867	0.834122	0	0.575112	0.473331
LOC_Os03g43360	MSTRG.18806.1;LOC_Os03g43360.2;MSTRG.18806.3;MSTRG.18806.4	NA			0.670915	1.18399	0.513071	7.3334	4.60617	10.4654	7.149	4.96403	1.70548	9.72489	9.77514	11.8961	8.38235	7.23474	6.38311
LOC_Os04g58380	LOC_Os04g58380.1;MSTRG.23725.2	NA			0.0362007	1.14682	1.11062	6.3661	6.52786	2.94811	6.26604	6.77548	6.54205	2.10895	3.83382	2.90155	7.95281	5.11168	6.0338
LOC_Os03g43510	LOC_Os03g43510.1;LOC_Os03g43510.2	expressed protein					0.294377	0	0.656705	0.805354	1.21562	0.295909	0.458584	0.963622	0.52401	0.92843	0	0	0
LOC_Os03g43770	LOC_Os03g43770.1	OsFBX97 - F-box domain containing protein, expressed						3.55523	0	1.14704	0	0	0	0.51373	0.820209	2.10717	2.59726	3.24805	4.8204
LOC_Os03g43900	LOC_Os03g43900.2;MSTRG.18842.2;MSTRG.18842.3;MSTRG.18842.4;MSTRG.18842.5;LOC_Os03g43900.1	phosphatidylinositol N-acetylglucosaminyltransferase subunit P, putative, expressed			1.3873	0.710285	0.677017	1.29979	3.4001	2.07814	3.14844	4.34448	2.70736	2.63497	1.86243	1.73702	1.0307	1.62424	1.24442
LOC_Os03g44210	MSTRG.18860.1	NA						8.08138	0	0	0	0	0	0	0	0	8.40749	5.92232	9.91432
LOC_Os08g43510	LOC_Os08g43510.1;MSTRG.35208.2	NA			1.63512	0.52498	1.11014	5.80892	1.87014	2.69097	2.04045	1.97863	1.59135	2.62136	2.96171	2.48985	4.65549	7.57072	5.20053
LOC_Os03g18400	LOC_Os03g18400.1;MSTRG.17579.2	NA			0.25787	1.36799	1.11012	7.75728	9.27547	3.5936	7.09376	12.4369	8.29575	4.20359	4.14266	2.43456	7.40676	9.4898	6.37529
LOC_Os03g45210	LOC_Os03g45210.1	2-aminoethanethiol dioxygenase, putative, expressed			1.1244	0.585872	0.538529	4.302	1.9733	2.96181	1.39958	2.66072	1.85958	3.88796	3.45402	1.54346	4.28598	4.24551	4.37453
LOC_Os03g45280	MSTRG.18929.1;LOC_Os03g45280.1	dehydrin, putative, expressed			1.17941	0.553045	0.626362	1545.88	682.559	1001.44	702.749	670.394	674.533	978.48	1051.42	974.405	1599.85	1504.95	1532.85
LOC_Os03g45370	LOC_Os03g45370.1;MSTRG.18937.2	NA			1.29397	0.815222	0.47875	13.991	34.3063	19.497	33.7371	36.2409	32.9409	16.9229	20.1059	21.4621	13.0865	14.5218	14.3648
LOC_Os03g45870	MSTRG.18952.1;LOC_Os03g45870.1	expressed protein			1.59924	1.8225	0.223266	61.1273	20.1751	71.3584	29.1486	8.38657	22.9902	69.4028	82.9936	61.6787	80.0333	61.3262	42.0223
LOC_Os12g39360	LOC_Os12g39360.1	aspartic proteinase nepenthesin precursor, putative, expressed			0.340227	0.768885	1.10911	10.2154	8.06929	4.73563	8.56414	8.20346	7.44027	5.35045	5.76723	3.08921	11.3221	9.20441	10.1196
LOC_Os02g58070	LOC_Os02g58070.1;MSTRG.15966.2;MSTRG.15966.3	NA			0.838737	0.268999	1.10774	47.1943	26.3879	21.8992	22.7168	25.6095	30.8374	24.3414	28.1436	13.2125	42.8361	47.4679	51.2789
LOC_Os03g46440	MSTRG.18993.1;MSTRG.18993.2;MSTRG.18993.3;MSTRG.18993.4;LOC_Os03g46440.3;LOC_Os03g46440.2;LOC_Os03g46440.1	BTBA4 - Bric-a-Brac,Tramtrack, Broad Complex BTB domain with Ankyrin repeat region, expressed			3.60865	3.03647	0.572182	37.4509	3.07008	25.1894	3.07257	4.63107	1.50659	26.2112	25.9951	23.362	45.0705	46.5852	20.697
LOC_Os03g05870	LOC_Os03g05870.1	Fe-S metabolism associated domain containing protein, expressed			0.434979	1.5422	1.10722	33.4457	45.2149	15.5251	45.6193	44.7588	45.2666	0	0	46.5752	32.0459	30.2974	37.9936
LOC_Os05g43240	LOC_Os05g43240.2;LOC_Os05g43240.3;MSTRG.26177.5;MSTRG.26177.4	NA			2.93321	1.82762	1.10559	38.0195	4.97762	17.6681	2.86579	7.45298	4.6141	19.4602	17.8083	15.7358	39.4961	35.6165	38.9459
LOC_Os03g04500	LOC_Os03g04500.1;MSTRG.16382.3	NA			1.68573	0.580909	1.10483	7.07494	2.19921	3.28955	1.32275	3.26922	2.00565	5.73157	1.95581	2.18128	6.76824	8.08087	6.37571
LOC_Os03g47564	LOC_Os03g47564.1	expressed protein			1.43349	2.08854	0.655054	0.374556	0.138674	0.589803	0.020126	0.130843	0.265052	0.684181	0.592458	0.492771	0.454682	0.277956	0.391029
LOC_Os12g03594	LOC_Os12g03594.1;MSTRG.9740.2	NA			0.841332	0.262812	1.10414	5.17	2.88552	2.40497	2.28562	2.34226	4.02867	2.48555	3.13679	1.59256	5.42902	4.39452	5.68645
LOC_Os03g48010	LOC_Os03g48010.1	exostosin, putative, expressed			0.527865	1.10859	0.580724	0.841899	1.21385	0.562918	1.24802	1.41143	0.982084	0.463487	0.550153	0.675113	1.14776	0.486027	0.891908
LOC_Os03g48030	LOC_Os03g48030.1	integral membrane HPP family protein, putative, expressed			1.09409	0.970709	0.123378	12.7742	27.2701	13.9147	24.011	32.1285	25.6709	18.2835	11.7982	11.6624	19.8874	9.72409	8.71114
LOC_Os02g12740	MSTRG.12773.1;LOC_Os02g12740.1;MSTRG.12773.3;MSTRG.12773.4	NA			0.43785	0.666261	1.10411	10.1995	7.52959	4.74468	7.41768	7.43742	7.73368	4.91606	4.784	4.53398	7.65801	12.6326	10.3078
LOC_Os08g09340	LOC_Os08g09340.1;LOC_Os08g09340.2;MSTRG.33265.3	NA		GTE710	0.127517	0.97653	1.10405	17.0733	15.629	7.94268	13.1288	14.9625	18.7958	8.36577	7.01274	8.44954	16.4141	19.6542	15.1517
LOC_Os05g25194	LOC_Os05g25194.1;LOC_Os05g25194.2;MSTRG.25037.3	NA			1.0814	0.0222032	1.1036	22.1094	10.4482	10.2887	11.4555	10.1976	9.69168	11.0761	10.0949	9.69503	25.1378	20.2649	20.9254
LOC_Os01g08440	LOC_Os01g08440.1	UDP-glucoronosyl and UDP-glucosyl transferase domain containing protein, expressed			1.28636	2.38987	1.10351	5.41953	13.2188	2.52215	16.512	10.4506	12.694	2.50482	1.93916	3.12248	4.2797	4.65883	7.32005
LOC_Os03g48660	MSTRG.19155.1;LOC_Os03g48660.1	DUF1336 domain containing protein, expressed			1.29509	0.69743	0.59766	29.2477	11.9188	19.3276	12.339	10.7132	12.7041	19.231	21.1878	17.5641	50.612	21.4897	15.6414
LOC_Os03g12820	LOC_Os03g12820.2;LOC_Os03g12820.1	ATP8, putative, expressed			3.18412	2.08103	1.10309	44.7116	4.91932	20.8141	4.98192	5.88712	3.88892	24.5276	17.9699	19.9448	41.8788	51.1549	41.1011
LOC_Os03g49140	LOC_Os03g49140.1;MSTRG.19177.1;MSTRG.19177.3	NA			0.0559775	1.04625	0.990274	9.47387	9.84869	4.76898	11.094	8.00322	10.4489	5.38394	4.53704	4.38595	11.2966	8.35679	8.76822
LOC_Os03g49260	MSTRG.19189.1;MSTRG.19189.2	NA			1.86508	2.42213	0.557052	0.872112	3.177	0.592765	3.906	3.48787	2.13714	0.714832	1.06346	0	0	0.469737	2.1466
LOC_Os03g49800	LOC_Os03g49800.1;MSTRG.19234.2	NA			1.22049	0.439341	0.781145	1.48788	3.46713	2.55691	3.22497	3.81928	3.35713	2.91379	2.06414	2.69279	0.190661	2.38378	1.88919
LOC_Os10g10360	LOC_Os10g10360.1;LOC_Os10g10360.3;MSTRG.5568.4;LOC_Os10g10360.2	NBS-LRR disease resistance protein, putative, expressed			0.11708	1.21766	1.10058	1.4726	1.59709	0.686713	1.51793	1.74562	1.52771	0.856416	0.75188	0.451844	1.34081	1.91411	1.16287
LOC_Os01g08560	LOC_Os01g08560.1;LOC_Os01g08560.2;MSTRG.630.3	NA			0.451094	0.649172	1.10027	20.3985	14.9213	9.51449	15.6152	15.8794	13.2692	9.82965	9.67365	9.04017	21.3701	20.6848	19.1407
LOC_Os03g50780	LOC_Os03g50780.1	PHD-finger domain containing protein, putative, expressed					0.990565	0	0.194391	0.386248	0.506734	0	0.07644	0.289158	0.518903	0.350684	0	0	0
LOC_Os03g51090	LOC_Os03g51090.1	OsFBDUF17 - F-box and DUF domain containing protein, expressed			1.52587	0.574487	0.951378	8.48765	2.94752	4.38929	1.85625	2.76759	4.21872	4.44656	5.69934	3.02196	8.20665	9.43255	7.82374
LOC_Os09g27900	MSTRG.36666.1;MSTRG.36666.2;LOC_Os09g27900.1	plastidic glucose transporter 1, putative, expressed			0.23955	0.860493	1.10004	34.4965	29.2188	16.0927	33.6753	27.8391	26.1421	17.7568	16.71	13.8114	33.0202	41.5007	28.9686
LOC_Os07g29820	LOC_Os07g29820.1	NBS-LRR disease resistance protein, putative, expressed			1.75624	0.657313	1.09893	7.04942	2.08676	3.29112	1.76594	2.01534	2.479	3.01276	3.52428	3.33632	5.60069	8.47272	7.07484
LOC_Os03g51330	LOC_Os03g51330.1	GRAS family transcription factor domain containing protein, expressed	GRAS		1.86893	1.53696	0.331969	13.0458	3.57163	10.3642	3.43283	4.82727	2.45479	15.3578	0	15.7349	13.0323	11.0417	15.0633
LOC_Os03g51350	LOC_Os03g51350.1;MSTRG.19355.2	NA			1.82143	0.915754	0.905673	22.6463	6.40758	12.0882	7.26624	5.11604	6.84045	14.3292	13.7461	8.18948	27.2275	19.7592	20.9523
LOC_Os10g29660	MSTRG.6268.1;LOC_Os10g29660.2;MSTRG.6268.3	NA			0.320051	0.777513	1.09756	4.54412	3.64003	2.12349	3.58967	5.17128	2.15914	2.48645	1.58515	2.29887	3.6305	5.41369	4.58816
LOC_Os03g51530	LOC_Os03g51530.1	expressed protein						42.6874	3.48726	0	0	6.97879	3.48298	0	0	0	58.5523	33.771	35.7388
LOC_Os03g51550	LOC_Os03g51550.2;LOC_Os03g51550.1;LOC_Os03g51550.3	WD repeat-containing protein 5, putative, expressed		SWDC701	1.54499	2.17412	0.629127	0.197245	0.575566	0.127532	0.472727	0.531617	0.722353	0	0.382597	0	0	0.271196	0.32054
LOC_Os03g51580	LOC_Os03g51580.1;MSTRG.19372.2;MSTRG.19372.3	NA	bHLH		0.836138	1.6749	0.838759	4.62927	2.59305	8.27951	0.912649	3.49468	3.37181	8.48504	6.59031	9.76316	6.72809	4.49705	2.66268
LOC_Os03g51640	LOC_Os03g51640.1	expressed protein			1.50739	0.946785	0.560607	19.5664	6.88243	13.2664	8.75831	1.18214	10.7068	13.05	14.9593	11.7899	20.6616	21.4874	16.5503
LOC_Os03g22320	LOC_Os03g22320.1;MSTRG.17907.2	NA			1.40154	0.304507	1.09704	2.73515	1.03532	1.27862	0.839463	1.84843	0.418069	1.18971	0.9843	1.66183	2.54441	2.1674	3.49363
LOC_Os03g51990	LOC_Os03g51990.1	ACT domain containing protein, expressed						0.342327	0	0.216288	0	0	0	0.155398	0.210462	0.283005	0.354139	0.109868	0.562974
LOC_Os08g02300	LOC_Os08g02300.1	no apical meristem protein, putative, expressed	NAC		0.42016	1.51697	1.09681	0.802023	1.07317	0.374986	1.18403	1.18736	0.848116	0.46095	0.334376	0.329631	0.60235	0.868709	0.935011
LOC_Os01g50060	MSTRG.3074.1;MSTRG.3074.2;MSTRG.3074.3;MSTRG.3074.11;MSTRG.3074.8;MSTRG.3074.7;MSTRG.3074.10;MSTRG.3074.9;MSTRG.3074.6;MSTRG.3074.5;LOC_Os01g50050.1;LOC_Os01g50050.2;MSTRG.3074.13;LOC_Os01g50060.1;MSTRG.3074.15;MSTRG.3074.16	NA			0.938444	0.158216	1.09666	21.2068	11.0656	9.91626	12.2901	9.50261	11.4041	9.32949	9.93705	10.4822	25.3234	19.0085	19.2886
LOC_Os01g71000	LOC_Os01g71000.1;MSTRG.4829.2	NA			1.26485	0.168326	1.09652	8.78922	3.65757	4.1102	1.06786	5.49601	4.40883	4.40456	3.20512	4.72094	9.98672	7.68661	8.69433
LOC_Os03g52910	LOC_Os03g52910.1;MSTRG.19467.2;MSTRG.19467.3	NA			1.09789	1.10501	0.00711653	31.7131	14.8163	31.8699	18.3042	14.2611	11.8838	32.0409	32.3441	31.2247	18.6482	27.5589	48.9321
LOC_Os03g53000	LOC_Os03g53000.1	XRCC4, putative, expressed			2.39372	1.47267	0.921056	7.47324	1.42209	3.94679	1.87827	1.83659	0.551401	3.47537	4.93148	3.43351	12.0642	8.29307	2.06244
LOC_Os03g53010	LOC_Os03g53010.1	acyl-desaturase, chloroplast precursor, putative, expressed						1.52845	0	2.82635	0	0	0	4.04541	1.81835	2.61529	1.40599	3.17937	0
LOC_Os03g53230	MSTRG.19496.1;LOC_Os03g53230.1;MSTRG.19496.3	NA			1.6933	1.28542	0.407876	24.6684	79.7764	32.7284	79.0726	74.5766	85.6799	54.4218	20.761	23.0024	33.4576	10.8865	29.6612
LOC_Os08g44560	LOC_Os08g44560.1;MSTRG.35310.2	NA			0.464213	0.632265	1.09648	7.88639	5.71658	3.68812	5.59073	5.47376	6.08524	2.25474	3.48544	5.32419	7.81633	6.72229	9.12056
LOC_Os03g53600	LOC_Os03g53600.1;LOC_Os03g53600.2;MSTRG.19518.3;LOC_Os03g53600.3;MSTRG.19518.5;MSTRG.19518.6;MSTRG.19518.7	NA			1.03921	0.132009	0.907204	16.636	8.09496	8.87061	8.89838	6.37973	9.00678	7.00647	7.72123	11.8841	15.5997	18.9495	15.3589
LOC_Os03g53770	MSTRG.19536.1;MSTRG.19536.2;LOC_Os03g53770.1;MSTRG.19536.4;MSTRG.19536.5	NA			0.805025	1.21974	0.414713	30.0412	17.1942	40.0459	19.2001	15.2852	17.0972	38.6165	47.8633	33.658	28.1337	30.75	31.24
LOC_Os03g53800	LOC_Os03g53800.2;LOC_Os03g53800.3;LOC_Os03g53800.5;LOC_Os03g53800.1;MSTRG.19538.5;MSTRG.19538.6;LOC_Os03g53800.4;MSTRG.19538.8	NA			1.27128	1.49983	0.228551	237.498	98.3934	278.267	174.102	58.3425	62.7354	273.824	281.333	279.643	231.024	233.054	248.417
LOC_Os03g53860	LOC_Os03g53860.2;LOC_Os03g53860.1;LOC_Os03g53860.3;LOC_Os03g53860.5;MSTRG.19539.5;MSTRG.19539.6;LOC_Os03g53860.4	periplasmic beta-glucosidase precursor, putative, expressed			1.79422	1.4009	0.393321	27.794	96.3973	36.5051	99.6669	95.312	94.2129	34.0123	39.3669	36.136	27.913	24.525	30.9441
LOC_Os11g07280	LOC_Os11g07280.1;LOC_Os11g07280.2	coatomer subunit beta-1, putative, expressed			0.483983	0.611757	1.09574	20.5132	14.667	9.59805	12.8804	15.2098	15.9107	11.2582	7.55014	9.98579	21.5041	21.0909	18.9447
LOC_Os04g44890	LOC_Os04g44890.2;LOC_Os04g44890.3;LOC_Os04g44890.1;MSTRG.22581.4	NA			0.779136	0.316334	1.09547	23.3287	13.594	10.9174	11.8209	17.7298	11.2312	11.7757	6.91062	14.066	21.4305	23.4904	25.0651
LOC_Os03g61360	LOC_Os03g61360.1	hydrolase, alpha/beta fold family domain containing protein, expressed			3.38087	2.28627	1.0946	8.1792	0.785176	3.83004	0.63127	0	1.72426	3.53947	4.17969	3.77096	11.0668	5.80928	7.6615
LOC_Os03g54860	MSTRG.19590.2;MSTRG.19590.1;MSTRG.19590.3	NA						1.20722	0	0.213706	0	0	0	0	0.125556	0.515561	1.20053	1.68908	0.732058
LOC_Os03g54900	MSTRG.19597.1;MSTRG.19597.2;LOC_Os03g54900.2;LOC_Os03g54900.1;MSTRG.19597.5;MSTRG.19597.6	NA			1.02247	0.607331	0.415139	17.4459	8.58812	13.0835	7.72567	8.16233	9.87636	13.8818	12.1361	13.2325	16.7888	17.0243	18.5245
LOC_Os03g55080	MSTRG.19621.1;MSTRG.19621.2;LOC_Os03g55080.1	WRKY3, expressed	WRKY		0.354597	1.32069	0.966089	25.8001	20.1779	50.4015	25.0415	20.0668	15.4254	49.2975	50.0561	51.8508	24.9911	26.9497	25.4595
LOC_Os03g14540	LOC_Os03g14540.1;MSTRG.17247.2	NA			0.726223	0.368065	1.09429	6.54504	3.95638	3.06548	3.47219	3.05921	5.33772	2.59888	2.19172	4.40585	6.51346	7.25306	5.86861
LOC_Os09g14510	LOC_Os09g14510.1;LOC_Os09g14510.3;LOC_Os09g14510.2;MSTRG.35947.4	NA			0.734871	0.358481	1.09335	15.0119	9.02023	7.03565	6.92122	10.6088	9.53063	10.1761	1.28972	9.64114	16.2741	13.6633	15.0984
LOC_Os03g55250	LOC_Os03g55250.1;MSTRG.19639.1;MSTRG.19639.3	NA			1.60481	0.976256	0.628556	1.33638	4.06469	2.06607	4.09307	3.68419	4.41683	0.984851	2.34654	2.86683	1.40974	1.59257	1.00684
LOC_Os03g55420	LOC_Os03g55420.1;MSTRG.19655.2	NA			1.5499	1.20408	0.345812	7.11258	2.42919	5.59664	3.4072	2.96273	0.917644	5.95595	5.54223	5.29175	7.83737	6.53695	6.96344
LOC_Os12g35395	MSTRG.11182.1;MSTRG.11182.3;MSTRG.11182.4;MSTRG.11182.2;LOC_Os12g35395.1	expressed protein			0.674905	0.417553	1.09246	6.77248	4.2421	3.17604	1.53894	8.30114	2.88624	2.5715	3.38391	3.5727	7.45193	7.74368	5.12184
LOC_Os02g20394	LOC_Os02g20394.1	dnaJ domain containing protein, expressed			0.503523	1.59423	1.09071	4.19831	5.95183	1.97124	5.66638	4.85727	7.33183	3.06929	1.57164	1.27279	4.66408	4.06798	3.86288
LOC_Os03g55540	MSTRG.19666.1	NA	C2H2				0.819996	0	1.03578	0.586712	1.11758	1.21981	0.769949	0.898048	0	0.862088	0	0	0
LOC_Os03g55550	MSTRG.19671.1	NA	bHLH					2.398	0	0.761912	0	0	0	1.12024	0.856296	0.309204	1.50424	3.19635	2.49342
LOC_Os03g55550	LOC_Os03g55550.1;MSTRG.19670.2	NA	bHLH		7.33371	6.63098	0.702738	1.58473	0.00982399	0.973668	0	0	0.029472	0.656815	1.22884	1.03535	0.816619	1.21041	2.72717
LOC_Os01g09850	LOC_Os01g09850.1;LOC_Os01g09850.3;MSTRG.728.4	NA	C2H2		0.355271	0.734629	1.0899	3.34971	2.61854	1.57367	3.1208	2.97836	1.75647	1.37923	1.70445	1.63734	3.80802	2.68085	3.56026
LOC_Os02g21870	MSTRG.13323.4;MSTRG.13323.5;MSTRG.13323.3;MSTRG.13323.2;MSTRG.13323.1;MSTRG.13323.6;MSTRG.13323.7;MSTRG.13323.8;LOC_Os02g21870.1	expressed protein			2.03933	0.950278	1.08905	25.0331	6.08999	11.7674	5.25355	6.72185	6.29457	12.2072	10.8514	12.2434	25.6498	25.0326	24.417
LOC_Os03g55880	MSTRG.19706.1	NA						0	3.31757	0	4.03765	2.28198	3.63308	0	0	0	0	0	0
LOC_Os03g55950	MSTRG.19713.1	NA						2.41293	0	1.70732	0	0	0	1.24831	2.17983	1.69383	5.65512	0.363051	1.22062
LOC_Os05g37830	LOC_Os05g37830.1;LOC_Os05g37830.2;MSTRG.25799.3;MSTRG.25799.4;MSTRG.25799.5	NA			0.50049	0.585463	1.08595	9.46691	6.69184	4.45968	6.39072	6.71614	6.96866	3.75248	4.5885	5.03806	9.9546	8.15843	10.2877
LOC_Os03g56160	LOC_Os03g56160.1	lectin-like receptor kinase 7, putative, expressed						2.37882	9.68927	0	7.69408	12.072	9.30175	0	0	0	2.98439	1.12589	3.02619
LOC_Os03g46550	LOC_Os03g46550.1	RGH1A, putative, expressed			0.404134	0.680774	1.08491	6.87071	5.19212	3.239	5.8454	5.56469	4.16628	2.76626	3.42953	3.52122	6.36478	7.02738	7.21996
LOC_Os03g56260	LOC_Os03g56260.1;MSTRG.19743.2	NA			1.80633	1.53638	0.269944	6.85726	1.96061	5.68707	3.13792	1.76165	0.982258	5.75237	4.187	7.12185	6.96662	6.55975	7.04539
LOC_Os02g17280	LOC_Os02g17280.1;MSTRG.13062.2	NA			0.274062	0.809735	1.0838	32.8936	27.2026	15.5187	18.607	29.1126	33.8882	13.9594	14.6304	17.9664	39.0679	28.9666	30.6463
LOC_Os03g56320	MSTRG.19753.1;MSTRG.19753.2;MSTRG.19753.3;LOC_Os03g56320.1;LOC_Os03g56320.2;MSTRG.19753.4;LOC_Os03g56320.3;MSTRG.19753.8;MSTRG.19753.9;MSTRG.19753.10;MSTRG.19753.11;MSTRG.19753.12;MSTRG.19753.13;MSTRG.19753.14;MSTRG.19753.15;MSTRG.19753.16;MSTRG.19753.17;MSTRG.19753.18	NA			1.17868	0.283137	0.895547	2.44733	5.54002	4.5528	6.59623	5.94954	4.07429	4.0463	5.06963	4.54246	1.86104	3.90576	1.57518
LOC_Os12g10640	MSTRG.10156.1;MSTRG.10156.2;MSTRG.10156.3;MSTRG.10156.4;LOC_Os12g10640.1;MSTRG.10156.6;MSTRG.10156.7	NA			0.340231	0.74268	1.08291	9.25406	7.30992	4.36861	6.10385	8.76198	7.06394	4.4315	4.09898	4.57537	10.9831	9.02983	7.74923
LOC_Os03g56600	MSTRG.19768.1	NA						0.233099	2.43342	0	2.0718	3.43671	1.79174	0	0	0	0	0	0.699298
LOC_Os03g56840	MSTRG.19788.1;LOC_Os03g56840.1;LOC_Os03g56840.2	GTP-binding protein, putative, expressed			0.996471	1.5886	0.592132	12.2742	24.4884	8.14223	24.1045	25.2529	24.1077	10.5244	7.87449	6.02779	15.1851	10.4743	11.1632
LOC_Os03g56930	LOC_Os03g56930.1	app1, putative, expressed			1.00896	1.73512	0.726162	178.489	359.202	107.899	547.84	0	529.766	99.0063	110.884	113.806	189.184	178.015	168.27
LOC_Os06g14050	LOC_Os06g14050.1;MSTRG.27870.2	NA			2.1224	1.04054	1.08186	8.55383	1.96452	4.04099	2.1834	1.44786	2.2623	5.38296	3.56044	3.17959	9.52315	7.35756	8.78078
LOC_Os06g49510	LOC_Os06g49510.1;MSTRG.29774.3	NA			0.481658	0.598895	1.08055	6.91849	4.95471	3.27139	3.47548	5.28355	6.10509	2.84296	2.86098	4.11023	5.38742	7.59485	7.77322
LOC_Os03g57569	LOC_Os03g57569.2;LOC_Os03g57569.1	expressed protein			2.93381	2.15938	0.77443	0.131274	1.00309	0.224546	1.27187	0.956757	0.780656	0.167453	0.33216	0.174025	0.105684	0.0512124	0.236925
LOC_Os03g57640	LOC_Os03g57640.1	gibberellin receptor GID1L2, putative, expressed			2.96073	2.27953	0.681205	19.8093	2.54448	12.3539	3.24691	2.41393	1.97258	13.0394	12.1602	11.8621	0	31.824	27.6037
LOC_Os03g57880	LOC_Os03g57880.1;LOC_Os03g57880.2;LOC_Os03g57880.3;MSTRG.19868.4;MSTRG.19868.5	NA			1.56173	1.37512	0.18661	27.5338	9.32691	24.1931	10.4605	6.88167	10.6386	23.0924	25.8205	23.6663	22.8482	33.3236	26.4296
LOC_Os05g35274	LOC_Os05g35266.3;LOC_Os05g35266.1;LOC_Os05g35266.2;MSTRG.25672.2;MSTRG.25672.1;MSTRG.25672.3;MSTRG.25672.7;MSTRG.25672.8;MSTRG.25672.9;MSTRG.25672.10;MSTRG.25672.11;MSTRG.25672.12;LOC_Os05g35274.5	RNA recognition motif containing protein, putative, expressed			1.22996	0.149827	1.08013	78.5865	33.5037	37.1702	31.0738	31.1955	38.2417	38.91	29.8615	42.7392	58.6734	90.1862	86.8998
LOC_Os12g27440	LOC_Os12g27440.1	expressed protein			0.861304	0.218233	1.07954	36.728	20.2171	17.379	16.4963	19.4547	24.7002	18.6688	17.1542	16.3139	32.7588	41.3663	36.0587
LOC_Os09g25320	LOC_Os09g25320.1	ubiquitin family protein, putative, expressed			0.600658	0.478767	1.07943	189.973	125.278	89.8985	135.999	115.255	124.581	89.5081	95.6128	84.5746	184.002	179.891	206.026
LOC_Os01g64980	LOC_Os01g64980.1;LOC_Os01g64980.2	ion channel DMI1, chloroplast precursor, putative, expressed			1.10567	0.0271938	1.07847	4.06146	1.88731	1.92322	0.427322	2.42606	2.80856	2.99813	1.54262	1.22892	4.97367	4.02282	3.18791
LOC_Os03g58764	LOC_Os03g58764.1	OsFBDUF18 - F-box and DUF domain containing protein, expressed			1.50202	0.716723	0.785298	10.8867	3.84365	6.31683	4.10556	3.93329	3.49211	7.93608	6.37057	4.64385	13.534	9.24585	9.88038
LOC_Os03g58890	LOC_Os03g58890.1;LOC_Os03g58890.2;MSTRG.19964.3;MSTRG.19964.4;MSTRG.19964.5;MSTRG.19964.6;MSTRG.19964.8;MSTRG.19964.7;MSTRG.19964.9	NA			2.48229	1.51848	0.963807	77.7756	13.9187	39.8758	10.4195	15.4292	15.9075	37.4261	42.4212	39.78	63.4137	90.3213	79.592
LOC_Os03g59040	LOC_Os03g59040.2;LOC_Os03g59040.1;MSTRG.19975.3;MSTRG.19975.4;MSTRG.19975.5;MSTRG.19975.6;MSTRG.19975.7;MSTRG.19975.8	NA			1.18364	0.661074	0.52257	18.0805	7.95973	12.5864	8.03961	6.61165	9.22791	12.6208	16.2645	8.87392	18.7618	19.4135	16.0662
LOC_Os02g35060	LOC_Os02g35060.1;MSTRG.14011.2	NA			0.194199	0.883503	1.0777	4.9509	4.32738	2.34565	4.51778	3.81085	4.65349	1.58458	2.7129	2.73948	6.35801	4.15398	4.34073
LOC_Os03g59320	LOC_Os03g59320.1;MSTRG.20001.2;MSTRG.20001.3;MSTRG.20001.4	NA			1.01532	0.414204	0.601117	71.0785	35.1638	46.858	35.3622	34.5252	35.6041	28.1403	34.2541	78.1796	71.3832	66.7747	75.0775
LOC_Os03g59460	MSTRG.20011.2	NA	bZIP		2.79452	1.99564	0.798875	1.38098	0.199046	0.793781	0	0.597137	0	1.4089	0.972441	0	1.38728	1.11299	1.64265
LOC_Os03g21060	LOC_Os03g21060.1	No apical meristem protein, putative, expressed	NAC		2.06754	0.99024	1.0773	17.4605	4.16549	8.27481	4.26002	4.47033	3.76611	8.02634	8.60969	8.18839	13.4752	21.1882	17.7181
LOC_Os01g54784	LOC_Os01g54784.1;MSTRG.3437.2	NA			0.931331	0.145671	1.077	21.2013	11.1174	10.0497	9.83641	13.7774	9.73836	10.1759	11.2121	8.761	19.1923	20.9485	23.463
LOC_Os09g01930	MSTRG.35389.1;MSTRG.35389.2;MSTRG.35389.3	NA			1.18196	0.105716	1.07624	3.05419	1.34614	1.44849	1.94744	0.181167	1.90983	1.99286	1.38207	0.970539	2.87508	2.7762	3.5113
LOC_Os03g60639	MSTRG.20104.1;MSTRG.20104.2;MSTRG.20104.3;LOC_Os03g60639.1	expressed protein			1.01639	0.448036	0.568358	47.8711	96.8363	70.9849	100.62	80.3805	109.508	71.1878	64.9328	76.8341	44.7792	41.2331	57.601
LOC_Os07g46390	LOC_Os07g46390.1;LOC_Os07g46390.3;LOC_Os07g46390.2;MSTRG.32395.4	NA			0.341972	1.41763	1.07565	3.0909	3.91768	1.46649	2.43763	4.09358	5.22181	1.67857	1.28265	1.43826	3.0771	3.39412	2.80147
LOC_Os03g60790	LOC_Os03g60790.1;LOC_Os03g60790.2;MSTRG.20121.3;LOC_Os03g60790.3	heat shock protein DnaJ, putative, expressed			0.21399	1.18006	0.966073	6.32188	7.3327	3.23616	6.3751	7.15052	8.47248	3.9071	2.95704	2.84433	8.68155	5.57474	4.70937
LOC_Os06g45020	MSTRG.29418.1;LOC_Os06g45020.1;MSTRG.29418.3	NA			1.36602	0.290833	1.07519	30.3555	11.7767	14.407	12.3462	10.6374	12.3465	13.6005	14.0418	15.5786	30.8111	31.2491	29.0063
LOC_Os09g32080	LOC_Os09g32080.2;LOC_Os09g32080.1;MSTRG.36944.3	NA			0.514602	0.558986	1.07359	9.88641	6.92035	4.69739	8.05534	3.93747	8.76824	5.11564	3.52798	5.44855	11.8256	7.87337	9.96027
LOC_Os03g60930	LOC_Os03g60930.1	RNA recognition motif containing protein, putative, expressed			1.08026	0.160712	0.91955	1.04946	2.21901	1.98509	2.00329	2.3646	2.28913	1.65758	2.09886	2.19882	1.02378	1.08391	1.0407
LOC_Os12g02440	MSTRG.9647.1;MSTRG.9647.2;LOC_Os12g02440.3;LOC_Os12g02440.2;LOC_Os12g02440.4;LOC_Os12g02440.1;MSTRG.9647.3;MSTRG.9647.4;MSTRG.9647.5;MSTRG.9647.10;MSTRG.9647.11;MSTRG.9647.12;MSTRG.9647.13;MSTRG.9647.14	NA	WRKY		1.42833	0.355253	1.07308	22.0347	8.18724	10.4732	9.58559	9.60018	5.37596	12.4122	7.95965	11.0478	23.967	17.7816	24.3555
LOC_Os02g11780	LOC_Os02g11780.1;MSTRG.12710.2	NA			0.471632	0.601339	1.07297	11.5503	8.32949	5.49032	8.50779	8.00309	8.47759	6.73977	8.53147	1.19971	12.0662	11.8732	10.7116
LOC_Os03g21620	LOC_Os03g21620.1;MSTRG.17843.2	NA			0.358067	0.714171	1.07224	12.4049	9.67838	5.89951	8.51223	7.46064	13.0623	6.94008	4.6275	6.13095	12.8242	12.7191	11.6713
LOC_Os01g70730	LOC_Os01g70730.1	flowering promoting factor-like 1, putative, expressed			0.385555	0.686449	1.072	13.6371	10.439	6.48659	9.22233	9.67064	12.424	6.06264	6.98672	6.41041	14.3745	10.8851	15.6517
LOC_Os03g04300	LOC_Os03g04300.1;MSTRG.16370.2;MSTRG.16370.3;LOC_Os03g04300.3;MSTRG.16370.5;LOC_Os03g04300.2;MSTRG.16370.7	NA			0.189439	0.881737	1.07118	11.239	9.85602	5.349	6.23339	13.3773	9.95738	7.69399	4.20733	4.14568	11.6623	8.53546	13.5193
LOC_Os04g52200	MSTRG.23157.1;LOC_Os04g52200.1;MSTRG.23157.3	NA			0.379713	0.690793	1.07051	5.27957	4.05783	2.51388	6.13453	3.43909	2.59988	2.52376	1.70314	3.31474	5.26374	4.64302	5.93197
LOC_Os02g58650	MSTRG.16022.1;MSTRG.16022.2;LOC_Os02g58650.1;MSTRG.16022.4;MSTRG.16022.5	NA			0.0116703	1.05846	1.07013	37.9805	37.6745	18.0892	33.4147	34.5587	45.05	16.3838	20.5661	17.3177	39.0112	42.8839	32.0463
LOC_Os08g41710	LOC_Os08g41710.1;MSTRG.35051.2;MSTRG.35051.3	NA			1.54643	0.477558	1.06887	22.1264	7.57511	10.5475	4.18778	12.9721	5.56545	4.29931	4.38539	22.9577	17.7684	22.5995	26.0112
LOC_Os12g37350	MSTRG.11268.1;LOC_Os12g37320.2;MSTRG.11268.4;LOC_Os12g37350.1	lipozygenase protein, putative, expressed			1.28954	0.221444	1.0681	0.905546	0.370442	0.431898	0.313554	0.609832	0.18794	0.904542	0.325979	0.0651734	0.971122	0.662575	1.08294
LOC_Os01g62420	LOC_Os01g62420.3;MSTRG.4120.1;LOC_Os01g62420.1;LOC_Os01g62420.4;MSTRG.4120.6	NA			0.0507568	1.016	1.06676	41.3688	39.9387	19.7491	41.0022	47.0688	31.745	21.8553	16.0066	21.3853	50.0338	45.97	28.1027
LOC_Os06g38764	MSTRG.28966.1;MSTRG.28966.2;MSTRG.28966.3;MSTRG.28966.4;MSTRG.28966.5;LOC_Os06g38764.1	expressed protein			1.0657	0.000129167	1.06557	44.0007	21.0209	21.0228	25.8879	25.8719	11.3029	23.1134	16.9928	22.9621	41.2006	49.5917	41.2099
LOC_Os03g62090	LOC_Os03g62090.1;MSTRG.20226.2;MSTRG.20226.3	NA			1.10887	1.67508	0.566209	10.3804	4.81292	15.3694	3.66003	5.8726	4.90615	18.0189	13.4992	14.5902	11.4193	9.47989	10.2418
LOC_Os03g62110	LOC_Os03g62110.2	nicotinate phosphoribosyltransferase family domain containing protein, expressed			0.787326	1.33273	0.5454	10.3221	17.8146	7.07272	19.1168	18.3292	15.998	5.58992	8.55024	7.07801	8.82814	11.9254	10.2127
LOC_Os03g62200	LOC_Os03g62200.1	ammonium transporter protein, putative, expressed			1.42019	2.04355	0.623358	10.0365	3.75027	15.4608	4.79983	4.38115	2.06985	15.5375	15.9028	14.9421	12.1321	9.2561	8.72129
LOC_Os09g32710	LOC_Os09g32710.1	expressed protein			0.697875	0.366789	1.06466	4.65255	2.8682	2.22431	2.86359	1.86651	3.87449	2.79017	1.82544	2.05731	4.32439	5.07236	4.56089
LOC_Os09g14520	LOC_Os09g14520.1	integral membrane protein, putative, expressed			1.19819	0.135227	1.06297	24.9286	10.8644	11.932	12.3702	6.86676	13.3562	19.5886	0.273913	15.9335	22.928	23.5558	28.3019
LOC_Os03g62490	LOC_Os03g62490.1	prohibitin-2, putative, expressed			0.719433	1.40008	0.680643	6.94078	11.4282	4.33026	10.0089	13.1102	11.1656	5.16576	4.82253	3.0025	9.58767	8.02693	3.20775
LOC_Os03g62720	LOC_Os03g62720.2;LOC_Os03g62720.3;LOC_Os03g62720.1;MSTRG.20278.4;MSTRG.20278.5	NA			0.788692	1.11691	0.328214	1.35942	2.34842	1.08281	2.75011	1.95181	2.34333	0.84183	0.870912	1.53569	0.610698	2.82333	0.644243
LOC_Os07g44740	LOC_Os07g44740.1	chaperonin, putative, expressed			0.332767	1.39504	1.06227	41.5724	52.3574	19.9082	42.1273	56.5074	58.4376	26.7868	23.7785	9.15915	32.9404	45.9341	45.8428
LOC_Os01g58640	LOC_Os01g58640.1;MSTRG.3814.2	NA			1.20111	0.139119	1.06199	19.2996	8.39416	9.24392	7.36762	10.3282	7.48665	7.87069	7.4003	12.4608	19.9764	20.6512	17.2711
LOC_Os03g63550	LOC_Os03g63550.1	expressed protein			0.388566	1.35844	0.969874	5.493	7.19085	2.80446	6.67469	6.48991	8.40795	2.08072	4.1792	2.15346	6.64182	3.17252	6.66468
LOC_Os04g58110	LOC_Os04g58110.1;MSTRG.23706.2	NA			1.0423	0.0195387	1.06184	103.895	50.4465	49.7679	50.5743	46.394	54.3713	44.326	52.0477	52.9301	109.879	98.4767	103.33
LOC_Os01g36790	LOC_Os01g36790.1;MSTRG.2155.2	NA			0.165008	0.896112	1.06112	3.48808	3.1111	1.67169	3.13238	3.33838	2.86253	1.34936	2.38218	1.28355	4.62285	3.45039	2.39099
LOC_Os03g63930	LOC_Os03g63930.1;LOC_Os03g63930.2	acyl carrier protein, putative, expressed			1.05386	1.11179	0.0579316	8.62294	17.9019	8.28354	17.3466	14.4623	21.8967	7.49782	10.8595	6.49326	7.79583	8.2431	9.82988
LOC_Os02g38920	MSTRG.14286.1;MSTRG.14286.2;LOC_Os02g38920.1	glyceraldehyde-3-phosphate dehydrogenase, putative, expressed			0.604988	0.455183	1.06017	196.497	129.192	94.2352	123.885	142.711	120.981	93.4002	84.5312	104.774	163.895	174.958	250.638
LOC_Os02g45130	MSTRG.14821.3;MSTRG.14821.2;LOC_Os02g45130.1;LOC_Os02g45130.2	protein kinase, putative, expressed			0.926796	0.132887	1.05968	8.34469	4.38952	4.00326	4.53715	3.34011	5.29129	3.8399	5.84292	2.32696	7.95003	8.6001	8.48393
LOC_Os03g64100	LOC_Os03g64100.1	expressed protein						3.90575	5.78316	0	7.12552	5.26231	4.96164	0	0	0	0	5.3415	6.37576
LOC_Os01g36640	MSTRG.2147.1;MSTRG.2147.2;LOC_Os01g36630.1;MSTRG.2147.4;LOC_Os01g36640.1;MSTRG.2147.6	NA			1.51041	0.453768	1.05665	2.21566	0.777719	1.06517	0.389557	1.41483	0.528767	1.2304	1.16108	0.804035	2.53027	1.69934	2.41736
LOC_Os09g26580	LOC_Os09g26580.1;MSTRG.36572.2	NA			0.0273603	1.08391	1.05655	15.6595	15.9593	7.52879	9.15803	13.442	25.2779	9.33496	8.61054	4.64088	15.6352	14.5599	16.7834
LOC_Os02g43519	LOC_Os02g43519.1;MSTRG.14653.6;MSTRG.14653.8;MSTRG.14653.9;MSTRG.14653.10;MSTRG.14653.3;MSTRG.14653.2;MSTRG.14653.5;MSTRG.14653.7;MSTRG.14653.4;MSTRG.14653.11	NA			1.25739	0.201116	1.05627	9.49479	3.97167	4.56578	5.477	3.341	3.097	5.78189	3.3801	4.53534	10.7927	8.65893	9.03278
LOC_Os03g64280	LOC_Os03g64280.1	1-aminocyclopropane-1-carboxylate oxidase homolog 1, putative, expressed						11.0666	13.5296	0	15.466	13.0988	12.0241	0	0	0	13.9484	11.3245	7.92685
LOC_Os07g35480	LOC_Os07g35480.2;LOC_Os07g35480.1	glucan endo-1,3-beta-glucosidase precursor, putative, expressed			1.26423	0.208335	1.0559	4.47106	1.86139	2.15057	0.607566	1.97238	3.00423	2.67474	1.89109	1.88586	3.98733	5.02926	4.39658
LOC_Os04g01510	LOC_Os04g01510.1;LOC_Os04g01510.2	DUF1295 domain containing protein, putative, expressed			1.46751	0.743724	0.723786	1.45929	4.03557	2.41003	5.04569	3.4031	3.65793	2.10562	2.83201	2.29245	0.92424	1.57449	1.87912
LOC_Os04g01590	LOC_Os04g01590.1;MSTRG.20454.2	NA			1.40088	1.11786	0.28302	44.0348	16.6759	36.1908	22.2972	18.9894	8.74092	34.8869	37.3989	36.2867	39.5573	45.3184	47.2287
LOC_Os04g02050	LOC_Os04g02050.1;LOC_Os04g02050.2	bifunctional 3-phosphoadenosine 5-phosphosulfate synthetase, putative, expressed			1.04075	1.5545	0.513746	21.7562	44.759	15.2381	44.725	40.7273	48.8247	13.9248	16.6677	15.1217	18.9459	25.1515	21.1711
LOC_Os07g37100	LOC_Os07g37100.2;LOC_Os07g37100.1;MSTRG.31711.3	NA			2.64194	1.5875	1.05444	71.6815	11.4843	34.5135	12.6873	9.88558	11.8801	23.3843	35.016	45.1404	93.8397	63.4703	57.7346
LOC_Os05g05830	LOC_Os05g05830.1;LOC_Os05g05830.2;MSTRG.24234.3	NA			0.573972	1.62743	1.05345	49.5799	73.8055	23.8883	80.4951	68.6285	72.2928	19.5136	28.8043	23.3469	50.7856	55.9395	42.0147
LOC_Os04g02620	LOC_Os04g02620.1	oxidoreductase, short chain dehydrogenase/reductase family, putative, expressed			2.79875	1.9292	0.869552	0.427915	2.9776	0.781842	3.07365	3.05089	2.80828	0.21895	0.69294	1.43364	1.01517	0.268571	0
LOC_Os10g09780	MSTRG.5530.1;MSTRG.5530.3;MSTRG.5530.2;MSTRG.5530.4	NA			0.293773	1.34721	1.05343	5.57056	6.82862	2.68401	6.37791	8.01383	6.09413	0.961222	2.56833	4.52246	5.99727	6.33518	4.37922
LOC_Os01g19450	LOC_Os01g19450.1;LOC_Os01g19450.2;MSTRG.1424.3;MSTRG.1424.4	NA			0.295924	0.757358	1.05328	42.0686	34.267	20.2716	36.2602	33.935	32.6057	10.4342	23.458	26.9227	44.1966	39.9326	42.0765
LOC_Os07g46170	LOC_Os07g46170.1	OsRhmbd13 - Putative Rhomboid homologue, expressed			0.606657	1.65974	1.05308	3.42901	5.22145	1.65257	4.78465	4.50114	6.37855	0.889911	1.43877	2.62903	3.45249	4.16393	2.67062
LOC_Os03g02830	LOC_Os03g02830.1;MSTRG.16222.2	NA			0.514622	0.537547	1.05217	28.3317	19.8315	13.6628	18.2248	22.8362	18.4336	14.7506	13.2241	13.0135	27.1183	28.5137	29.3632
LOC_Os12g07150	LOC_Os12g07150.1;LOC_Os12g07150.2;MSTRG.9976.3;MSTRG.9976.4	NA			0.495185	0.556921	1.05211	17.5576	12.4566	8.46742	13.7255	13.0632	10.5812	8.63141	8.19928	8.57155	18.2268	17.7577	16.6885
LOC_Os12g03899	LOC_Os12g03899.2;LOC_Os12g03899.3;LOC_Os12g03899.1;MSTRG.9769.4;MSTRG.9769.5;MSTRG.9769.7;MSTRG.9769.6;LOC_Os12g03899.4;MSTRG.9769.9	NA			0.758949	0.292062	1.05101	13.9226	8.22723	6.71946	6.86817	9.80758	8.00595	5.04292	6.86731	8.24814	12.5296	16.4871	12.751
LOC_Os03g14530	LOC_Os03g14530.1	S10/S20 domain containing ribosomal protein, putative, expressed			0.325089	0.724462	1.04955	15.8768	12.6736	7.67036	12.8114	15.0032	10.2062	5.97677	7.42085	9.61348	19.1009	10.7249	17.8045
LOC_Os04g40670	MSTRG.22235.1;LOC_Os04g40670.1	expressed protein			0.0738147	0.974944	1.04876	43.7748	41.5914	21.16	51.4844	37.4338	35.8562	18.4099	21.5255	23.5448	82.3065	23.6397	25.3782
LOC_Os10g35990	LOC_Os10g35990.1;LOC_Os10g35990.2;MSTRG.6675.3	NA			0.937282	0.110495	1.04778	51.6767	26.9864	24.9967	22.5233	26.4512	31.9847	28.1645	20.6778	26.1478	59.7778	47.1447	48.1078
LOC_Os04g06520	MSTRG.20591.1;LOC_Os04g06520.1	expressed protein			0.99752	1.1437	0.146185	16.8016	8.41527	18.5933	7.24606	11.7718	6.22791	18.9335	15.4964	21.3501	16.7318	14.8334	18.8397
LOC_Os04g06734	LOC_Os04g06734.1;MSTRG.20629.2;MSTRG.20629.3;MSTRG.20629.4;MSTRG.20629.7;MSTRG.20629.5;MSTRG.20629.6;MSTRG.20629.10;MSTRG.20629.8;MSTRG.20629.9;MSTRG.20629.11;MSTRG.20629.12	NA			2.05268	1.08033	0.97235	5.46105	1.31631	2.78336	1.47158	1.3346	1.14276	1.84943	3.4949	3.00576	4.95014	4.80301	6.63001
LOC_Os04g06850	LOC_Os04g06850.1	expressed protein			1.95918	1.84226	0.116924	0.117128	0.455443	0.127016	0.438728	0.565136	0.362466	0.28552	0.095529	0	0	0.351385	0
LOC_Os02g32140	LOC_Os02g32140.1	AP2 domain containing protein, expressed	ERF		0.950619	0.0960291	1.04665	5.55935	2.87647	2.69123	3.91714	2.98659	1.72566	2.27024	3.06416	2.7393	4.8303	4.98815	6.85961
LOC_Os01g14830	LOC_Os01g14830.1	ribosomal protein L3, putative, expressed			0.122413	0.922758	1.04517	4.84704	4.45273	2.34882	5.80265	3.52542	4.03014	2.13978	3.5103	1.39637	5.58824	5.12011	3.83277
LOC_Os08g08360	LOC_Os08g08360.1	expressed protein			0.604376	0.439437	1.04381	15.8334	10.4145	7.67989	12.9399	11.1476	7.15603	8.93842	8.08353	6.01771	15.8035	16.477	15.2197
LOC_Os03g16440	LOC_Os03g16440.1	outer membrane protein, OMP85 family, putative, expressed			0.908135	0.133378	1.04151	14.5985	7.77918	7.09223	7.60922	7.92206	7.80625	4.81417	7.6213	8.84123	15.4922	14.1367	14.1667
LOC_Os11g42000	LOC_Os11g42000.1;MSTRG.9226.2;MSTRG.9226.3;MSTRG.9226.4;MSTRG.9226.5	NA			0.228909	0.811921	1.04083	13.1531	11.2233	6.39302	10.8301	9.59162	13.2481	3.15478	6.9153	9.10899	14.5843	13.9831	10.8918
LOC_Os04g10190	LOC_Os04g10190.1	retrotransposon protein, putative, Ty3-gypsy subclass, expressed			2.27404	3.13608	0.862042	0.077122	0.015945	0.140178	0.011622	0.036213	0	0.135924	0.138578	0.146031	0.035151	0.058723	0.137492
LOC_Os04g10350	LOC_Os04g10350.1	1-aminocyclopropane-1-carboxylate oxidase homolog 2, putative, expressed			0.83598	1.06552	0.229541	8.38571	4.69769	9.83193	4.99102	3.52396	5.5781	11.0601	9.88421	8.55146	13.5533	6.87978	4.72407
LOC_Os05g38360	MSTRG.25836.1;LOC_Os05g38360.2;LOC_Os05g38360.1;LOC_Os05g38360.3;MSTRG.25836.5;MSTRG.25836.6	NA			0.456338	0.584093	1.04043	10.318	7.5201	5.01642	9.20347	10.1944	3.16243	4.5845	3.86352	6.60124	10.2522	9.5514	11.1503
LOC_Os04g31910	LOC_Os04g31910.1;MSTRG.21586.2;MSTRG.21586.3	NA			0.63477	0.404548	1.03932	24.5033	15.7812	11.9223	13.9309	15.379	18.0337	9.02452	13.887	12.8553	19.0282	25.5158	28.9659
LOC_Os04g12480	LOC_Os04g12480.1;MSTRG.20821.2;MSTRG.20821.3	NA			0.999874	1.29947	0.299591	2.36856	4.7367	1.92441	4.11695	5.90806	4.18508	2.11985	1.85016	1.80322	1.06375	3.18804	2.85388
LOC_Os03g61110	LOC_Os03g61110.1;MSTRG.20146.2	NA			0.54567	0.493528	1.0392	9.8	6.71371	4.76866	3.59225	8.26145	8.28744	3.57846	5.51717	5.21035	10.9902	9.78812	8.62165
LOC_Os04g12950	LOC_Os04g12669.1;MSTRG.20842.2;MSTRG.20842.3;LOC_Os04g12950.1	indole-3-acetate beta-glucosyltransferase, putative, expressed			1.59015	1.16443	0.425717	5.34506	1.77529	3.97923	1.65471	2.65856	1.01261	3.12959	3.1474	5.66069	4.4033	6.35831	5.27357
LOC_Os08g44200	LOC_Os08g44200.1;MSTRG.35270.2	NA			1.0788	0.0408237	1.03797	10.2729	4.86342	5.00301	3.54602	5.73717	5.30707	4.68129	3.74395	6.58378	11.8845	9.38647	9.54764
LOC_Os04g13140	LOC_Os04g13140.1	vignain precursor, putative, expressed			1.46527	0.669457	0.795812	3.28553	9.07184	5.70386	8.40711	6.63825	12.1702	7.60755	5.25873	4.2453	4.60652	4.04585	1.20422
LOC_Os04g14150	LOC_Os04g14150.1	dehydration response related protein, putative, expressed			1.78163	1.54414	0.237493	67.1913	19.5429	56.9929	14.2631	21.6502	22.7153	53.5099	58.6402	58.8285	62.1827	73.5027	65.8885
LOC_Os04g14220	LOC_Os04g14220.1;LOC_Os04g14220.2	disease resistance protein RPM1, putative, expressed						0.135264	0	1.11697	0	0	0	1.0019	1.57284	0.776178	0	0	0.405791
LOC_Os06g19070	LOC_Os06g19070.1	cytochrome P450, putative, expressed			1.33974	0.301776	1.03796	16.8066	6.64016	8.18507	6.70136	7.05576	6.16336	7.93011	8.46009	8.165	21.6068	15.069	13.744
LOC_Os04g15660	LOC_Os04g15660.1	receptor kinase, putative, expressed			4.3439	4.22647	0.117427	0.467546	0.023024	0.430998	0	0.069072	0	0.285972	0.410512	0.596511	0.348193	0.618733	0.435713
LOC_Os05g22940	MSTRG.24938.1;LOC_Os05g22940.1	acetyl-CoA carboxylase, putative, expressed			0.0238086	1.06123	1.03742	14.3292	14.5676	6.98114	14.8565	14.8057	14.0407	8.56265	3.61784	8.76293	13.2313	13.7276	16.0286
LOC_Os04g16970	MSTRG.20990.1	NA			2.83575	2.02116	0.814592	4.17507	0.584814	2.37382	0	1.75444	0	2.51414	3.54451	1.0628	4.71484	4.40193	3.40843
LOC_Os07g23494	LOC_Os07g23494.1;MSTRG.31016.2;MSTRG.31016.3;MSTRG.31016.4;MSTRG.31016.5;MSTRG.31016.6;MSTRG.31016.7;MSTRG.31016.8;MSTRG.31016.9;MSTRG.31016.10	NA			0.818832	0.217955	1.03679	2.33699	1.32484	1.13908	1.19188	1.40587	1.37678	1.40936	1.56507	0.442813	2.83672	2.08451	2.08974
LOC_Os02g57980	LOC_Os02g57980.1	DEAD/DEAH box helicase, putative, expressed			0.632881	1.66881	1.03592	1.62307	2.51683	0.791578	2.02181	3.00343	2.52526	0.535796	0.872297	0.966642	1.70089	2.01756	1.15078
LOC_Os04g20330	MSTRG.21128.1	NA						3.5181	0	0	0	0	0	0	0	0	3.41142	3.53247	3.61042
LOC_Os04g20630	LOC_Os04g20630.1	nucleic acid binding protein, putative						0.665506	0	0	0	0	0	0	0	0	0.66252	0.90543	0.428567
LOC_Os04g49160	LOC_Os04g49160.1	zinc finger, C3HC4 type domain containing protein, expressed			1.81356	0.777671	1.03589	26.2947	7.48051	12.8243	7.63449	7.01937	7.78768	11.1499	11.5757	15.7474	21.0378	31.59	26.2564
LOC_Os03g21850	LOC_Os03g21850.1;LOC_Os03g21850.2;MSTRG.17865.3;MSTRG.17865.4	NA			1.70747	0.671591	1.03588	10.1757	3.11576	4.96288	2.82459	3.33256	3.19013	5.81293	3.36622	5.70948	12.6099	8.35555	9.56156
LOC_Os04g23040	MSTRG.21223.2;MSTRG.21223.1;MSTRG.21223.3;MSTRG.21223.7;MSTRG.21223.5;MSTRG.21223.4;MSTRG.21223.6;MSTRG.21223.8;MSTRG.21223.9;MSTRG.21223.10;MSTRG.21223.11;MSTRG.21223.12;MSTRG.21223.13;MSTRG.21223.14;MSTRG.21223.15;LOC_Os04g23040.1;MSTRG.21223.17	NA			0.691068	1.23257	0.5415	19.337	31.2192	13.2856	32.1695	33.0988	28.3893	12.4659	16.4916	10.8993	20.8916	17.0071	20.1123
LOC_Os06g51230	LOC_Os06g51230.1;MSTRG.29914.2;MSTRG.29914.3	NA			1.33518	0.29951	1.03567	6.04659	2.39653	2.94947	2.65759	1.82723	2.70476	3.07244	2.24902	3.52694	4.5914	7.70169	5.84669
LOC_Os04g23440	MSTRG.21229.2;MSTRG.21229.1;LOC_Os04g23440.1	helix-loop-helix DNA-binding domain containing protein, expressed	bHLH		1.37915	0.894073	0.485075	29.4458	11.3203	21.0378	9.81087	10.7574	13.3927	23.1173	20.248	19.7483	33.236	26.8994	28.2019
LOC_Os06g44500	LOC_Os06g44500.1;MSTRG.29391.2	NA			1.20853	0.173511	1.03501	59.935	25.9345	29.249	30.5385	25.8583	21.4067	29.5017	30.6124	27.6327	56.5773	62.716	60.5118
LOC_Os03g06420	LOC_Os03g06420.3;LOC_Os03g06420.4;LOC_Os03g06420.1;LOC_Os03g06420.2;MSTRG.16554.5	NA			0.918387	0.116475	1.03486	37.6987	19.9464	18.3993	15.2017	14.6342	30.0033	19.3754	15.8231	19.9996	38.7185	42.4233	31.9544
LOC_Os04g24220	MSTRG.21271.1	NA			2.04307	2.62379	0.580721	0.458161	1.88817	0.30634	1.98941	2.3997	1.27541	0.234075	0.684944	0	0	0.312037	1.06245
LOC_Os01g61440	LOC_Os01g61440.1;MSTRG.4038.2	NA			2.34683	1.31239	1.03445	20.8651	4.1016	10.1864	3.64041	5.20213	3.46227	9.04433	10.5792	10.9357	24.4474	18.1987	19.9492
LOC_Os04g24274	LOC_Os04g24274.1;MSTRG.21272.2	NA						0.248305	0.493667	0	0.321005	0.67949	0.480505	0	0	0	0	0.744916	0
LOC_Os02g30140	LOC_Os02g30140.1;LOC_Os02g30140.2;MSTRG.13695.3	NA			0.146477	1.17927	1.03279	0.781315	0.864809	0.381879	0.829967	0.946364	0.818095	0.232579	0.485449	0.427608	0.689506	0.492623	1.16181
LOC_Os01g54390	MSTRG.3409.1;MSTRG.3409.2;LOC_Os01g54390.1;LOC_Os01g54390.2;MSTRG.3409.5;MSTRG.3409.6;MSTRG.3409.7	NA			0.233106	0.799328	1.03243	13.7489	11.6976	6.72163	4.80606	13.729	16.5578	5.929	6.71565	7.52025	13.3095	13.5987	14.3385
LOC_Os01g44050	LOC_Os01g44050.1;MSTRG.2643.2	NA			0.558068	0.473976	1.03204	8.86357	6.02023	4.33443	5.82191	4.97271	7.26608	4.83817	4.01211	4.15301	8.89278	8.4812	9.21672
LOC_Os04g27096	MSTRG.21385.2;MSTRG.21385.1;MSTRG.21385.3;LOC_Os04g27096.1	expressed protein			1.76062	0.96802	0.792601	9.58912	2.82995	5.53582	4.36676	2.22522	1.89787	5.94642	4.12109	6.53995	8.12489	9.05708	11.5854
LOC_Os04g27190	LOC_Os04g27190.3;MSTRG.21387.1;LOC_Os04g27190.1	terpene synthase, putative, expressed			1.76102	1.55642	0.204599	1.26115	4.27453	1.45331	3.03473	4.5411	5.24776	0.712251	2.26504	1.38264	0.873647	1.37318	1.53662
LOC_Os08g29730	MSTRG.34183.1;MSTRG.34183.2;MSTRG.34183.3;MSTRG.34183.4;MSTRG.34183.6	NA			0.980066	0.0519741	1.03204	13.3055	6.74529	6.50661	7.61408	6.78585	5.83592	6.61447	6.79544	6.10992	10.6218	16.3372	12.9574
LOC_Os04g27950	LOC_Os04g27950.1;MSTRG.21420.2	NA			1.03499	1.40702	0.372031	9.60386	4.68688	12.4291	4.86704	3.99756	5.19604	10.182	18.4271	8.67804	9.46528	10.0238	9.32256
LOC_Os04g28620	LOC_Os04g28620.1	male sterility protein, putative, expressed						0	1.01617	0	0.755681	1.18301	1.10981	0	0	0	0	0	0
LOC_Os04g39444	MSTRG.22136.1;LOC_Os04g39444.1	LSM domain containing protein, expressed			0.17431	1.20594	1.03163	7.99497	9.02172	3.91081	4.52462	9.19347	13.3471	5.15379	4.07058	2.50807	9.93236	6.047	8.00554
LOC_Os02g02930	LOC_Os02g02930.1;MSTRG.11948.2	NA			5.97877	4.94923	1.02954	19.6818	0.312086	9.64144	0.590893	0.225458	0.119908	9.88259	10.1949	8.84686	19.046	17.99	22.0094
LOC_Os11g41875	MSTRG.9211.1;LOC_Os11g41875.1;LOC_Os11g41875.2	membrane protein, putative, expressed			1.67393	0.645745	1.02819	60.2254	18.8745	29.5301	17.9983	18.4176	20.2077	32.0579	22.9653	33.5671	60.4159	66.1607	54.0997
LOC_Os06g45060	LOC_Os06g45060.1	expressed protein			1.62563	0.597967	1.02766	96.9113	31.4059	47.5354	30.9394	38.757	24.5213	43.8207	46.2097	52.5759	98.7377	87.5062	104.49
LOC_Os04g30210	LOC_Os04g30210.1	OsFBL15 - F-box domain and LRR containing protein, expressed			1.49126	0.604966	0.886294	0.45999	1.29319	0.850255	1.37957	1.42737	1.07262	0.809379	0.803344	0.938043	0.323998	0.340157	0.715815
LOC_Os04g30250	LOC_Os04g30250.2	wall-associated receptor kinase-like 5 precursor, putative, expressed						0	0	1.78492	0	0	0	1.55173	2.04866	1.75439	0	0	0
LOC_Os04g30420	LOC_Os04g30420.1;MSTRG.21512.2	NA			0.937955	1.0364	0.0984483	48.491	92.8995	45.2924	103.769	91.1369	83.7931	22.2282	28.1222	85.5267	48.9769	45.9653	50.5307
LOC_Os04g30450	LOC_Os04g30450.1	DUF803 domain containing, putative, expressed			1.27528	2.2019	0.926615	1.15585	2.79769	0.608083	2.46308	2.21523	3.71477	0.389908	0.502831	0.931509	0	0.551859	2.91569
LOC_Os04g30890	LOC_Os04g30890.1	MYB family transcription factor, putative, expressed	MYB		2.38903	1.43884	0.950197	18.0761	3.45091	9.3555	10.3527	0	0	13.8711	14.1954	0	19.7855	14.5338	19.909
LOC_Os03g58320	LOC_Os03g58290.1;MSTRG.19912.2;MSTRG.19912.3;LOC_Os03g58300.1;MSTRG.19912.4;LOC_Os03g58320.1	indole-3-glycerol phosphate lyase, chloroplast precursor, putative, expressed			4.62577	3.60046	1.02532	26.7241	1.08245	13.1296	0.749315	1.4942	1.00383	13.2643	13.9526	12.172	27.5698	25.0323	27.5702
LOC_Os08g20150	LOC_Os08g20150.1	retrotransposon protein, putative, unclassified			2.00554	0.981803	1.02374	0.960224	0.239135	0.472276	0.132669	0.111093	0.473644	0.451004	0.52058	0.445244	0.808886	1.16662	0.905168
LOC_Os01g48440	LOC_Os01g48440.1;LOC_Os01g48440.2;LOC_Os01g48440.3	glycosyltransferase family 43 protein, putative, expressed			1.20113	0.177491	1.02364	19.8979	8.65427	9.78725	7.28706	9.55694	9.1188	12.1333	9.10527	8.12317	21.4433	22.737	15.5135
LOC_Os11g05490	LOC_Os11g05490.1	expressed protein			1.78656	0.763015	1.02355	11.5768	3.35567	5.69469	2.96511	2.12311	4.9788	5.91777	6.443	4.7233	13.0578	12.9005	8.77216
LOC_Os06g08720	LOC_Os06g08720.2;LOC_Os06g08720.1;LOC_Os06g08720.3;MSTRG.27478.4	NA			1.34158	0.318543	1.02303	9.24103	3.64641	4.54733	5.70659	2.11719	3.11545	4.81794	4.68592	4.13813	10.359	8.5251	8.83903
LOC_Os04g32150	LOC_Os04g32150.1;MSTRG.21603.2	NA			0.547026	1.21602	0.668992	4.44288	6.49136	2.79433	6.33245	5.33736	7.80427	2.64435	4.39593	1.34272	4.61572	4.41648	4.29644
LOC_Os04g32350	MSTRG.21612.1;MSTRG.21612.2;MSTRG.21612.3;MSTRG.21612.4;LOC_Os04g32350.1;MSTRG.21612.6	NA			0.703501	1.6505	0.947003	9.0365	5.54913	17.4211	6.80301	4.14667	5.69772	17.7207	17.641	16.9016	8.89558	7.82797	10.3859
LOC_Os01g73410	LOC_Os01g73410.1	FYVE zinc finger domain containing protein, expressed			0.383539	0.638485	1.02202	6.09559	4.6726	3.00162	5.24242	4.17834	4.59704	3.24888	2.2017	3.55427	4.95703	5.65499	7.67473
LOC_Os04g32480	LOC_Os04g32480.1;MSTRG.21618.2;MSTRG.21618.3	NA			3.92137	3.33938	0.581993	19.3727	1.27861	12.9417	0.0475944	1.96907	1.81917	11.2067	9.44845	18.1701	22.875	24.1564	11.0866
LOC_Os05g06460	LOC_Os05g06460.1;MSTRG.24273.2	NA			0.243245	0.777803	1.02105	14.8513	12.547	7.3181	12.4929	11.9492	13.199	8.1507	7.61614	6.18746	19.511	14.401	10.6418
LOC_Os05g25180	LOC_Os05g25180.1	zinc finger, C3HC4 type family protein, expressed			0.361617	0.659418	1.02104	29.3373	22.833	14.4563	18.8216	22.4436	27.2337	7.58052	19.2347	16.5538	27.5488	28.3149	32.1483
LOC_Os04g33240	MSTRG.21676.1;LOC_Os04g33240.1	sex determination protein tasselseed-2, putative, expressed			1.81055	1.50554	0.305016	12.1945	3.47644	9.87066	4.52904	0.0587044	5.84157	17.2298	4.10795	8.27423	12.5779	13.8056	10.2001
LOC_Os01g37630	MSTRG.2208.1;LOC_Os01g37630.1	esterase, putative, expressed			1.65439	0.633673	1.02072	11.0376	3.50631	5.44008	2.3573	2.75342	5.40823	4.37828	7.79879	4.14317	9.70524	10.4555	12.9519
LOC_Os09g38768	MSTRG.37434.1;MSTRG.37434.2;LOC_Os09g38759.1;MSTRG.37434.3;LOC_Os09g38768.2	cell cycle control protein, putative, expressed			0.118368	0.901845	1.02021	7.03716	6.48284	3.46963	8.23629	4.31172	6.90052	3.46086	4.06596	2.88206	6.85057	7.14158	7.11934
LOC_Os02g50680	LOC_Os02g50680.1;MSTRG.15325.2;MSTRG.15325.3;MSTRG.15325.4;MSTRG.15325.5;MSTRG.15325.6;MSTRG.15325.7;LOC_Os02g50680.2;LOC_Os02g50680.3	AAA-type ATPase family protein, putative, expressed			0.0424802	1.06264	1.02016	4.2852	4.41325	2.11286	6.28423	2.13061	4.82492	2.93531	2.17043	1.23284	4.23553	4.64842	3.97165
LOC_Os04g33650	MSTRG.21719.1	NA			1.53081	1.66392	0.133102	7.887	2.72955	8.64927	2.00801	2.79625	3.38438	7.6622	7.84764	10.438	11.2285	7.22931	5.20324
LOC_Os04g33650	MSTRG.21718.1;MSTRG.21718.2;MSTRG.21718.3;MSTRG.21718.4	NA			0.942608	1.02061	0.0780005	22.46	11.6857	23.7078	8.74877	13.6853	12.6231	22.5457	26.4078	22.1698	15.7571	27.3956	24.2273
LOC_Os09g08490	MSTRG.35702.1	NA			0.961806	1.98137	1.01957	1.57614	3.06991	0.777452	2.28358	3.94945	2.9767	0.401087	1.74162	0.189649	0	2.47065	2.25776
LOC_Os04g33830	LOC_Os04g33830.1	membrane protein, putative, expressed			1.13727	0.838504	0.298768	635.739	1398.4	782.019	1537.93	1370.77	1286.51	623.739	663.927	1058.39	634.305	608.253	664.66
LOC_Os04g33980	MSTRG.21745.1;LOC_Os04g33980.1	transposon protein, putative, Mutator sub-class, expressed			0.762332	1.2441	0.481768	1.3617	0.802779	1.90155	0.358484	1.00887	1.04098	2.20469	1.7261	1.77385	1.27545	1.10888	1.70076
LOC_Os04g34000	LOC_Os04g34000.1	digalactosyldiacylglycerol synthase, chloroplast precursor, putative, expressed			1.33756	0.996757	0.340805	1.84436	4.66113	2.33581	4.68693	5.5955	3.70094	1.74237	3.18366	2.08139	1.87218	1.92858	1.73231
LOC_Os03g54760	LOC_Os03g54760.1;MSTRG.19584.2	NA			1.22404	0.205911	1.01813	40.2649	17.2367	19.8811	17.6483	14.446	19.6159	21.3235	19.5621	18.7576	43.0852	38.0806	39.6288
LOC_Os01g71310	LOC_Os01g71310.1;MSTRG.4856.2	NA			0.536008	0.481269	1.01728	7.98367	5.50615	3.94432	3.61812	7.53441	5.36594	4.04815	2.81307	4.97174	6.53384	7.5448	9.87238
LOC_Os04g34410	LOC_Os04g34360.1;MSTRG.21774.2;LOC_Os04g34370.1;MSTRG.21774.4;LOC_Os04g34410.1	serine/threonine-protein kinase receptor precursor, putative, expressed			1.12465	0.592162	0.532493	0.683273	0.313357	0.472387	0.254073	0.249199	0.436799	0.76731	0.207292	0.44256	0.722822	0.647378	0.67962
LOC_Os02g13380	LOC_Os02g13380.1;MSTRG.12821.2;MSTRG.12821.3	NA			0.512576	0.504583	1.01716	57.4001	40.2357	28.3607	42.752	32.437	45.5183	30.3139	28.9304	25.8379	57.2581	63.0307	51.9116
LOC_Os04g17050	LOC_Os04g17050.1	glutaredoxin family protein, expressed			0.121389	0.895571	1.01696	11.8947	10.9349	5.87786	11.1886	12.7333	8.88276	4.59894	6.45615	6.5785	15.0836	7.37981	13.2208
LOC_Os04g35180	LOC_Os04g35180.1;LOC_Os04g35180.2	co-chaperone GrpE protein, putative, expressed			0.879004	1.34223	0.463228	28.2535	51.9612	20.494	49.4013	57.3165	49.1658	34.7546	10.4585	16.2689	31.6247	11.5299	41.6059
LOC_Os03g60370	LOC_Os03g60370.1;MSTRG.20074.2;MSTRG.20074.3;MSTRG.20074.4	NA			0.356672	0.660237	1.01691	13.2505	10.3481	6.54804	11.593	7.60495	11.8465	3.7407	8.45272	7.45071	14.8545	11.4882	13.4088
LOC_Os08g01520	LOC_Os08g01520.1	cytochrome P450, putative, expressed			3.6699	2.6532	1.0167	1.29571	0.101803	0.640402	0	0	0.305408	1.46666	0.454543	0	1.29872	1.18603	1.40238
LOC_Os02g48110	LOC_Os02g48110.1;MSTRG.15096.2;MSTRG.15096.3;MSTRG.15096.4	NA			0.765038	0.251276	1.01631	40.5802	23.8789	20.062	23.7048	23.8161	24.1159	22.3337	19.4503	18.4019	39.5237	40.6982	41.5187
LOC_Os04g36054	LOC_Os04g36054.1;MSTRG.21895.2	NA	ARF		2.56981	2.34037	0.229433	16.9554	2.85574	14.4624	2.13429	2.31326	4.11968	13.2848	15.3026	14.7999	14.5154	17.0874	19.2634
LOC_Os08g32085	MSTRG.34315.1;MSTRG.34315.2;MSTRG.34315.3;LOC_Os08g32080.1;MSTRG.34315.5;MSTRG.34315.6;MSTRG.34315.7;LOC_Os08g32085.1	expressed protein	HD-ZIP		0.766931	0.249036	1.01597	79.7425	46.862	39.4324	47.2875	49.7472	43.5511	36.7939	40.1649	41.3384	81.8069	84.5686	72.8519
LOC_Os04g36780	LOC_Os04g36780.1;MSTRG.21924.2;MSTRG.21924.3	NA			1.29838	1.03919	0.259187	2.9365	1.19393	2.45362	2.0432	0.847732	0.690862	3.91119	1.2089	2.24077	3.77177	2.40404	2.63369
LOC_Os04g36830	LOC_Os04g36830.1	DUF567 domain containing protein, putative, expressed						0.109053	0	0.117142	0	0	0	0.104871	0.09018	0.156374	0	0.281779	0.04538
LOC_Os05g33320	MSTRG.25504.2;MSTRG.25504.1;LOC_Os05g33310.1;LOC_Os05g33320.1	expressed protein			0.595582	0.418948	1.01453	11.7716	7.79015	5.8268	7.41932	7.83359	8.11755	5.90585	6.16947	5.40509	13.6615	11.5533	10.0998
LOC_Os04g37490	LOC_Os04g37490.1	oxidoreductase, aldo/keto reductase family protein, putative, expressed			1.16099	0.629327	0.531666	24.3708	10.8987	16.8586	9.75084	10.6401	12.3052	17.209	19.3644	14.0023	25.5677	11.7624	35.7822
LOC_Os04g37550	LOC_Os04g37550.1	aspartic proteinase nepenthesin-2 precursor, putative, expressed			1.86908	1.43703	0.43205	0.78876	2.88134	1.06415	2.99426	3.30502	2.34475	0.82503	1.05997	1.30746	1.02404	1.05743	0.284811
LOC_Os04g37650	LOC_Os04g37650.1	xyloglucan fucosyltransferase, putative, expressed			1.39955	0.827089	0.572464	4.31057	1.63391	2.89872	1.57962	2.4015	0.920607	2.42871	4.34975	1.9177	4.94493	4.79104	3.19575
LOC_Os04g37670	LOC_Os04g37670.1	steroid nuclear receptor, ligand-binding, putative, expressed			1.5969	1.81951	0.22261	15.6396	5.17025	18.249	5.04653	5.54507	4.91914	19.4974	13.8388	21.4107	16.52	16.4567	13.9421
LOC_Os11g32470	LOC_Os11g32470.1;MSTRG.8761.2;MSTRG.8761.3	NA			0.691162	0.322909	1.01407	6.33502	3.92363	3.13677	4.50465	3.84428	3.42196	3.97088	1.71523	3.72421	5.48992	6.2308	7.28435
LOC_Os12g43720	MSTRG.11703.1;LOC_Os12g43720.1;MSTRG.11703.3;MSTRG.11703.4	NA			0.578982	0.435024	1.01401	7.49643	5.01838	3.712	3.10958	5.60199	6.34356	4.40384	2.16665	4.56551	7.19796	6.33422	8.9571
LOC_Os05g23440	MSTRG.24959.1;LOC_Os05g23440.1;LOC_Os05g23440.2	solute carrier family 35 member F1, putative, expressed			0.816856	0.197139	1.014	11.7504	6.67043	5.81847	5.58239	4.35986	10.069	7.39505	6.02939	4.03097	9.49749	11.3948	14.3588
LOC_Os04g37904	LOC_Os04g37904.1;LOC_Os04g37904.2;MSTRG.21982.3;MSTRG.21982.4	NA			1.5063	1.45091	0.0553932	79.5176	27.9911	76.5223	31.4282	27.4975	25.0477	77.4705	74.5224	77.5741	84.7956	78.917	74.8402
LOC_Os06g44270	LOC_Os06g44270.1;MSTRG.29376.2	NA			1.15168	0.138396	1.01329	31.8476	14.3346	15.7778	14.0049	15.6808	13.318	20.2551	12.8617	14.2166	32.3076	30.6849	32.5502
LOC_Os02g01500	LOC_Os02g01500.1	2-oxo acid dehydrogenases acyltransferase domain containing protein, expressed			0.0215274	0.991664	1.01319	7.40842	7.2987	3.6705	8.21232	5.53085	8.15293	4.046	4.1416	2.82389	5.58053	9.76631	6.87843
LOC_Os04g38280	LOC_Os04g38220.1;MSTRG.22012.1;LOC_Os04g38280.1	expressed protein			1.54077	1.35385	0.186922	1.09669	3.19081	1.24839	3.71225	3.34487	2.51531	0.9856	1.05138	1.70819	0.707411	0.846821	1.73582
LOC_Os01g17190	LOC_Os01g17190.1	OsCam3 - Calmodulin, expressed			0.36102	0.650182	1.0112	133.191	103.704	66.0805	106.842	93.7084	110.563	92.6474	13.8488	91.7453	131.547	140.771	127.255
LOC_Os09g38420	LOC_Os09g38420.1;LOC_Os09g38420.2;MSTRG.37407.3	NA			0.0979546	0.912319	1.01027	15.0304	14.0437	7.46186	19.3165	17.0126	5.80215	8.50066	6.21141	7.67351	15.6787	11.8574	17.555
LOC_Os04g38410	LOC_Os04g38410.1	chlorophyll A-B binding protein, putative, expressed			1.60123	1.13697	0.464256	193.715	587.733	267.25	598.012	591.318	573.87	280.151	277.567	244.033	184.722	191.234	205.189
LOC_Os12g03270	LOC_Os12g03270.1;MSTRG.9716.2;MSTRG.9716.3;MSTRG.9716.4	NA			1.04975	0.0397489	1.01	4.09125	1.97628	2.03149	2.11885	0.579395	3.2306	1.90999	1.52416	2.66032	3.82807	3.43999	5.0057
LOC_Os05g46490	LOC_Os05g46490.1;LOC_Os05g46490.2;MSTRG.26422.3;MSTRG.26422.4	NA			0.933509	0.0761672	1.00968	25.8616	13.5407	12.8443	18.9374	7.5168	14.1679	10.7608	18.371	9.40123	28.2699	21.79	27.5248
LOC_Os09g04339	LOC_Os09g04339.1	expressed protein			3.22408	2.21473	1.00935	6.21463	0.665076	3.08725	0.849923	0.631811	0.513495	4.64489	2.1663	2.45056	7.75694	5.94862	4.93832
LOC_Os04g38920	LOC_Os04g38920.1;MSTRG.22083.2	NA			1.20867	0.81982	0.388847	5.37864	12.4313	7.0425	13.5909	11.1095	12.5935	6.80022	5.57017	8.75711	4.83452	5.53649	5.7649
LOC_Os04g39010	LOC_Os04g39010.1	heavy metal associated domain containing protein, expressed						3.58744	0	5.86247	0	0	0	5.68844	5.92304	5.97592	4.10626	2.36903	4.28705
LOC_Os05g01010	MSTRG.23858.1;MSTRG.23858.2	NA			0.122004	1.13019	1.00819	15.6446	17.0252	7.77804	18.7886	15.9066	16.3803	7.4738	6.99838	8.86193	14.3952	16.7529	15.7857
LOC_Os04g39290	MSTRG.22120.1;LOC_Os04g39290.1	heavy metal transport/detoxification protein, putative, expressed			1.31895	1.79197	0.473027	5.3184	2.13176	7.38204	2.65734	0.998454	2.73948	8.68261	7.34872	6.11479	10.3931	0.412816	5.1493
LOC_Os04g39320	LOC_Os04g39320.1;LOC_Os04g39320.4;LOC_Os04g39320.2	expressed protein			2.03642	1.76127	0.275151	32.5225	7.92795	26.8754	7.39882	6.7482	9.63682	23.1235	28.0492	29.4535	25.2661	39.206	33.0953
LOC_Os08g38020	LOC_Os08g38020.1	bZIP transcription factor domain containing protein, expressed	bZIP		0.548204	1.55618	1.00798	1.51115	2.2097	0.751408	2.69153	1.78685	2.15073	0.961777	0.055719	1.23673	1.1688	0.935853	2.4288
LOC_Os10g32550	LOC_Os10g32550.1	T-complex protein, putative, expressed			0.206483	0.801021	1.0075	21.4185	18.5623	10.6537	15.1799	23.7993	16.7077	10.9029	9.95406	11.1042	20.4337	23.6046	20.2173
LOC_Os04g09570	LOC_Os04g09570.1	expressed protein			2.31444	1.30703	1.0074	40.0038	8.0424	19.8995	6.621	8.25179	9.25441	16.4029	24.8739	18.4217	39.3116	42.217	38.4827
LOC_Os12g09570	LOC_Os12g09570.2	GTP binding protein, putative, expressed			0.566787	0.439387	1.00617	18.4726	12.4712	9.19684	13.4577	14.4892	9.46665	8.91838	8.40178	10.2704	16.8063	18.0962	20.5152
LOC_Os10g22484	LOC_Os10g22484.1;LOC_Os10g22484.2;LOC_Os10g22484.3	RGH2B, putative, expressed			1.69021	0.685756	1.00445	5.13438	1.59105	2.55928	0.422486	2.1849	2.16576	2.13735	2.70249	2.838	5.6714	5.01665	4.71508
LOC_Os04g39660	LOC_Os04g39660.1	OsFBDUF22 - F-box and DUF domain containing protein, expressed						14.8309	0	20.3134	0	0	0	22.9564	21.3794	16.6043	23.7675	0	20.7253
LOC_Os04g40010	MSTRG.22178.1;MSTRG.22178.2;LOC_Os04g40010.1;MSTRG.22178.4	NA			0.838127	1.24608	0.407953	0.702498	0.392956	0.932076	0.513654	0.420969	0.244245	0.833619	0.418791	1.54382	0.700335	0.80402	0.603141
LOC_Os12g35270	LOC_Os12g35270.1	expressed protein			0.364249	1.36868	1.00444	12.2548	15.7745	6.1086	14.9158	17.5285	14.8794	1.41111	11.781	5.13365	13.105	11.3912	12.2682
LOC_Os04g40050	LOC_Os04g40050.1;LOC_Os04g40050.2	ribonuclease H2 subunit B, putative, expressed			1.7732	0.778674	0.994526	0.444462	0.130031	0.223076	0.159657	0	0.230437	0.595428	0	0.073799	0.500532	0.303563	0.52929
LOC_Os04g40100	MSTRG.22187.1;LOC_Os04g40100.1;MSTRG.22187.3	NA			1.99328	2.30384	0.310561	32.1258	8.06896	39.8421	7.96087	9.78682	6.45919	36.783	41.9949	40.7483	29.4557	31.8732	35.0484
LOC_Os04g40130	LOC_Os04g40130.1	Rf1, mitochondrial precursor, putative, expressed			2.62039	2.74712	0.126728	1.57773	0.256577	1.72259	0.16905	0.600681	0	1.4583	2.26718	1.44229	1.36125	1.38969	1.98225
LOC_Os04g40180	MSTRG.22192.1	NA						0	3.07665	0	3.25366	3.9006	2.0757	0	0	0	0	0	0
LOC_Os07g43010	MSTRG.32175.1;LOC_Os07g43010.1;MSTRG.32175.3	NA			1.91621	0.913297	1.00292	81.2991	21.5401	40.5674	23.9771	23.2252	17.418	35.2244	45.4555	41.0224	76.9092	78.7738	88.2141
LOC_Os11g26130	LOC_Os11g26130.1	receptor protein kinase TMK1 precursor, putative, expressed			1.06045	0.0576321	1.00282	26.2552	12.5889	13.102	12.4568	12.37	12.9399	12.8941	13.006	13.4058	30.8361	25.0075	22.9221
LOC_Os03g04545	LOC_Os03g04545.1	expressed protein			0.291192	0.711162	1.00235	15.5569	12.7135	7.76578	9.56518	13.6786	14.8968	8.88868	8.26877	6.1399	15.8635	16.229	14.5782
LOC_Os04g40630	LOC_Os04g40630.3;LOC_Os04g40630.1;MSTRG.22231.5;MSTRG.22231.6	NA			1.17677	1.33218	0.155407	21.2017	9.37835	23.6131	12.4851	8.33692	7.31306	21.0769	23.2563	26.506	20.8687	20.1262	22.6102
LOC_Os10g24020	LOC_Os10g24020.1	transposon protein, putative, unclassified, expressed			1.40495	0.403698	1.00125	3.25902	1.23071	1.6281	0.89137	1.13053	1.67024	3.05295	1.50398	0.327368	3.18712	3.18116	3.40878
LOC_Os08g01430	LOC_Os08g01430.1	OsFBX260 - F-box domain containing protein, expressed			1.69322	0.6929	1.00032	4.20044	1.29893	2.09976	1.38541	1.51673	0.994656	2.12361	2.72299	1.45268	4.59788	3.13925	4.86419
LOC_Os04g41040	LOC_Os04g41040.2;LOC_Os04g41040.1	DNA-directed RNA polymerases I, II, and III subunit RPABC1, putative, expressed			0.948624	1.10261	0.153985	4.72252	2.44686	5.25445	2.35158	2.80171	2.1873	6.63063	4.51647	4.61626	6.68698	4.10722	3.37335
LOC_Os01g13690	LOC_Os01g13690.1;LOC_Os01g13690.2;MSTRG.1042.3	NA			0.188423	0.811647	1.00007	345.079	302.829	172.531	309.162	293.119	306.207	177.356	169.119	171.119	352.363	345.063	337.812
LOC_Os01g63910	MSTRG.4240.3;MSTRG.4240.2;MSTRG.4240.1;MSTRG.4240.4;MSTRG.4240.5	NA			0.793867	0.206134	1	7.0017	4.03855	3.50085	4.08356	3.54656	4.48554	3.63094	4.45528	2.41632	7.73229	5.91132	7.36148
LOC_Os04g41350	MSTRG.22294.1;MSTRG.22294.2;LOC_Os04g41350.1;MSTRG.22294.4	NA			0.0182241	1.01414	0.995916	7.64161	7.73875	3.83163	8.28229	6.69277	8.24119	3.30095	4.83132	3.36263	7.53878	8.58578	6.80026
LOC_Os04g41570	MSTRG.22311.1;MSTRG.22311.2;LOC_Os04g41570.2;LOC_Os04g41570.3;LOC_Os04g41570.1	ethylene-responsive protein related, putative, expressed			1.28074	1.44376	0.163021	133.727	55.04	149.724	63.0248	61.4381	40.6571	148.558	149.689	150.926	171.877	78.9176	150.385
LOC_Os09g28850	LOC_Os09g28850.1;MSTRG.36745.2;LOC_Os09g28850.3;LOC_Os09g28850.2	expressed protein			1.10628	0.103391	1.00289	4.55346	9.80313	9.12517	13.9711	7.85539	7.58289	9.61447	10.5387	7.22229	5.51071	4.61736	3.53232
LOC_Os04g42020	MSTRG.22339.1;LOC_Os04g42020.1	CCT/B-box zinc finger protein, putative, expressed	CO-like	CONS703	0.943382	1.90823	0.964849	40.8334	78.5238	20.9202	80.891	79.3396	75.3409	55.2473	0.218331	7.29515	36.7692	36.483	49.248
LOC_Os05g44060	LOC_Os05g44060.1;MSTRG.26240.2	NA			0.645346	1.64834	1.003	61.8739	39.5585	124.005	50.8223	67.8531	0	121.136	108.44	142.441	0	97.3401	88.2817
LOC_Os12g12934	LOC_Os12g12934.1;MSTRG.10279.2;MSTRG.10279.3	NA			1.01634	0.0128869	1.00346	7.27278	14.7113	14.5805	19.0908	11.7951	13.2478	15.1356	14.6213	13.9844	7.1817	7.69027	6.94636
LOC_Os04g45970	MSTRG.22677.1;LOC_Os04g45970.2;LOC_Os04g45970.1	glutamate dehydrogenase protein, putative, expressed			0.0122755	0.992288	1.00456	26.534	26.7608	53.2362	25.5404	32.4694	22.2725	54.9718	56.068	48.6689	23.2712	28.2999	28.031
LOC_Os04g42430	LOC_Os04g42430.1;LOC_Os04g42430.2;MSTRG.22388.3;MSTRG.22388.4;MSTRG.22388.6;MSTRG.22388.5;MSTRG.22388.7;MSTRG.22388.8	NA			1.21356	0.833	0.380561	131.287	56.6115	100.847	55.3757	56.0778	58.381	95.9267	103.153	103.461	137.482	128.817	127.564
LOC_Os04g42480	LOC_Os04g42480.1;MSTRG.22390.2;MSTRG.22390.4;MSTRG.22390.3;MSTRG.22390.5;MSTRG.22390.6;MSTRG.22390.7	NA			1.64374	1.02495	0.618788	14.5416	4.65368	9.46975	4.57973	5.61471	3.7666	9.1706	10.3319	8.90672	13.8281	13.5629	16.2338
LOC_Os01g07370	LOC_Os01g07370.2;LOC_Os01g07370.1	KIP1, putative, expressed			0.519206	1.52518	1.00598	95.3943	66.5619	191.58	66.6934	64.6611	68.3312	190.23	195.295	189.216	96.4971	96.5616	93.1241
LOC_Os04g42700	LOC_Os04g42700.1;MSTRG.22408.2	NA			1.88293	1.14505	0.73788	3.70653	1.00496	2.22251	1.47408	1.21338	0.327428	2.30927	2.62386	1.73439	3.76995	4.65561	2.69401
LOC_Os04g42760	LOC_Os04g42760.1	sialyltransferase family domain containing protein, expressed			0.634785	1.00305	0.368269	1.64268	1.05795	2.12038	1.57543	1.00053	0.597871	2.36192	1.8331	2.16611	1.12868	1.73752	2.06183
LOC_Os04g42800	LOC_Os04g42800.1;LOC_Os04g42800.2;LOC_Os04g42800.3;LOC_Os04g42800.4	photosystem-II repair protein, putative, expressed			1.60673	1.08533	0.521402	14.2813	43.4952	20.4986	37.2445	48.2784	44.9626	22.1499	19.5699	19.7761	8.20597	17.3626	17.2753
LOC_Os09g35730	LOC_Os09g35730.1	OsRhmbd16 - Putative Rhomboid homologue, expressed			0.278865	0.727533	1.0064	79.2491	96.1482	159.203	100.064	92.1858	96.1947	155.391	164.572	157.644	87.6825	63.5873	86.4775
LOC_Os04g59630	MSTRG.23845.1	NA			1.01682	0.0100532	1.00676	2.1196	4.2889	4.25912	4.06471	2.96864	5.83334	3.64958	4.08329	5.04448	0.937164	2.85387	2.56776
LOC_Os02g43150	LOC_Os02g43150.1;LOC_Os02g43150.2;MSTRG.14625.3;MSTRG.14625.4	NA	GATA		0.909294	0.0984054	1.0077	3.33667	6.26669	6.70906	8.71591	4.93676	5.14741	7.64055	6.27416	6.21245	3.43441	2.65614	3.91947
LOC_Os11g12330	LOC_Os11g12330.1	disease resistance protein RPM1, putative, expressed			0.911647	1.9201	1.00845	5.14568	2.73533	10.3518	2.08767	2.79483	3.32349	11.41	9.15303	10.4925	6.58797	4.81332	4.03576
LOC_Os02g35490	MSTRG.14052.1;LOC_Os02g35490.1;MSTRG.14052.3;MSTRG.14052.4	NA			1.02328	2.03193	1.00865	3.33425	1.64044	6.7086	1.22466	1.70129	1.99536	5.74082	7.78585	6.59912	3.01964	3.7167	3.26643
LOC_Os04g43490	LOC_Os04g43490.1;LOC_Os04g43490.2;MSTRG.22477.3	NA			0.732237	1.5968	0.864563	3.78292	2.2772	6.88789	3.6051	1.31884	1.90767	6.26855	7.60893	6.78621	3.49817	5.06664	2.78395
LOC_Os05g05040	LOC_Os05g05040.1	expressed protein			0.341083	0.669134	1.01022	8.47194	10.7315	17.0643	8.61142	13.3766	10.2064	19.8012	16.3164	15.0753	8.12887	10.3926	6.89432
LOC_Os04g43710	LOC_Os04g43710.1	CAMK_CAMK_like.3 - CAMK includes calcium/calmodulin depedent protein kinases, expressed			1.44476	1.14288	0.301877	0.954833	2.59922	1.17707	3.07771	2.45214	2.26782	1.18847	0.604648	1.73808	0.09392	1.54783	1.22275
LOC_Os07g04850	LOC_Os07g04850.1;LOC_Os07g04850.3	pre-mRNA-processing factor 31, putative, expressed			1.43356	0.423004	1.01056	0.869046	2.3474	1.75086	2.36059	1.64778	3.03384	0.899191	2.31495	2.03843	0.77047	0.488887	1.34778
LOC_Os04g44100	LOC_Os04g44100.1	expressed protein			1.065	1.09041	0.0254017	1.03237	2.1599	1.01435	2.20235	2.12986	2.14749	1.99085	1.05221	0	1.53861	0.777336	0.781172
LOC_Os04g44300	LOC_Os04g44300.1	transposon protein, putative, unclassified, expressed			0.822254	1.25841	0.436155	17.6321	9.97198	23.8562	15.5227	2.85438	11.5389	22.7899	20.6626	28.116	24.7429	25.8105	2.34299
LOC_Os06g50310	MSTRG.29835.1;LOC_Os06g50310.1	E2F-related protein, putative, expressed	bZIP		0.0441105	0.967195	1.01131	21.3478	22.0106	43.0316	23.3631	22.1246	20.5442	44.2685	40.5552	44.2709	24.4066	13.9091	25.7278
LOC_Os04g39080	MSTRG.22100.1;MSTRG.22100.2;LOC_Os04g39080.1	OsFBX140 - F-box domain containing protein, expressed			0.460789	0.550673	1.01146	7.14188	9.82934	14.3977	9.70711	8.25009	11.5308	15.3484	12.05	15.7947	9.52887	6.60226	5.29453
LOC_Os09g31466	LOC_Os09g31466.1	expressed protein			0.444828	0.566779	1.01161	8.66665	11.7966	17.4733	19.5722	8.99479	6.82286	17.8083	20.0159	14.5958	7.30677	10.577	8.11617
LOC_Os12g25660	LOC_Os12g25660.1	cytochrome P450, putative, expressed			9.08352	10.0966	1.0131	2.75	0.005069	5.55017	0.015207	0	0	5.30363	5.28599	6.06089	2.83236	3.12471	2.29293
LOC_Os04g44810	LOC_Os04g44810.1;MSTRG.22573.2;MSTRG.22573.3;MSTRG.22573.4	NA			1.01495	0.0785534	0.936399	17.3451	8.58315	9.06345	11.796	6.67014	7.28327	10.9569	10.1795	6.05397	17.8279	16.8194	17.3882
LOC_Os04g37990	LOC_Os04g37990.1;MSTRG.21989.2;MSTRG.21989.3	NA			0.999757	0.0154459	1.0152	5.43984	10.8779	10.9949	13.1833	12.6369	6.81337	12.2991	11.2072	9.47849	7.10515	3.61329	5.60109
LOC_Os04g44900	LOC_Os04g44900.1	lectin-like receptor kinase, putative, expressed			0.463133	1.22979	0.766661	6.19625	4.49482	10.5418	7.54516	0	5.93928	12.71	9.36369	9.55191	4.46879	5.83539	8.28456
LOC_Os04g44950	LOC_Os04g44950.1;MSTRG.22588.2	NA			1.442	0.714956	0.727047	66.2113	24.3695	40.0009	26.2856	23.4806	23.3422	36.2331	39.9591	43.8104	66.6009	65.8646	66.1685
LOC_Os04g44980	LOC_Os04g44980.1;MSTRG.22592.2	NA			2.41998	3.02718	0.607201	3.9321	0.734748	5.98977	0.361579	0	1.84266	5.90371	6.69785	5.36775	3.1407	5.37074	3.28486
LOC_Os04g45000	LOC_Os04g45000.1;LOC_Os04g45000.3;LOC_Os04g45000.4;LOC_Os04g45000.2	short-chain dehydrogenase/reductase, putative, expressed			1.30301	0.8943	0.408714	3.51263	8.66719	4.66302	9.39184	8.02066	8.58906	3.77025	6.15707	4.06173	0.0408943	7.03881	3.45818
LOC_Os04g45210	LOC_Os04g45210.1	peroxisomal biogenesis factor 11, putative, expressed			1.3893	0.852899	0.536403	9.68221	25.3627	14.0426	28.1077	19.0075	28.973	9.42478	15.9096	16.7934	7.86952	7.65814	13.519
LOC_Os04g45240	MSTRG.22613.1	NA						0	0	2.86606	0	0	0	2.70626	4.08084	1.81108	0	0	0
LOC_Os04g45270	LOC_Os04g45270.1	aspartyl protease family protein, putative, expressed			1.59359	2.39151	0.797917	0.662071	0.219375	1.15107	0	0.658124	0	1.22547	0.770971	1.45677	1.09507	0.689644	0.201502
LOC_Os04g45370	LOC_Os04g45370.1	OsSAUR19 - Auxin-responsive SAUR gene family member, expressed			2.01905	1.57957	0.439479	5.98742	24.268	8.11963	29.6453	21.0571	22.1017	9.59853	7.00109	7.75926	3.71589	6.44171	7.80466
LOC_Os09g23740	LOC_Os09g23740.1	1-phosphatidylinositol-4-phosphate 5-kinase/ zinc ion binding protein, putative, expressed			1.22675	0.208076	1.01867	0.896989	2.09931	1.81735	2.5451	1.83737	1.91545	2.12968	2.15212	1.17025	0.766314	0.677442	1.24721
LOC_Os02g52300	LOC_Os02g52300.1	CPuORF38 - conserved peptide uORF-containing transcript, expressed			1.03109	0.0114241	1.01967	2.07164	4.23353	4.20014	4.27781	5.58444	2.83834	3.84154	3.41194	5.34694	1.58844	1.96882	2.65765
LOC_Os10g40030	MSTRG.6976.1;MSTRG.6976.2;MSTRG.6976.3;MSTRG.6976.4;MSTRG.6976.5;LOC_Os10g40030.9;LOC_Os10g40030.3;LOC_Os10g40030.10;LOC_Os10g40030.12;LOC_Os10g40030.4;LOC_Os10g40030.5;LOC_Os10g40030.7;LOC_Os10g40030.8;LOC_Os10g40030.1;LOC_Os10g40030.2;MSTRG.6976.17;LOC_Os10g40030.6	short chain dehydrogenase/reductase protein, putative, expressed			0.496152	0.525558	1.02171	11.0199	15.543	22.374	14.4787	20.4748	11.6755	21.982	18.1953	26.9446	10.5169	13.4477	9.09508
LOC_Os08g43300	LOC_Os08g43300.1;MSTRG.35185.2	NA			1.35118	0.329161	1.02202	2.66504	6.79904	5.41203	7.80455	6.09466	6.49792	4.63831	7.3522	4.24559	1.48795	1.85664	4.65052
LOC_Os09g32095	MSTRG.36947.1;MSTRG.36947.2;LOC_Os09g32095.1	expressed protein			0.337831	1.36033	1.0225	1.9814	1.56774	4.02508	0.752658	2.2205	1.73007	4.706	3.63035	3.7389	2.67953	1.37616	1.88851
LOC_Os04g53780	LOC_Os04g53780.1	leucoanthocyanidin reductase, putative, expressed			1.40792	2.43077	1.02285	0.965716	0.363935	1.96227	0.022162	1.06964	0	2.06776	1.56812	2.25093	0	1.85797	1.03918
LOC_Os04g45910	LOC_Os04g45910.1;MSTRG.22668.2	NA			1.09162	0.428762	0.66286	47.0223	22.0644	29.7004	19.9369	20.4079	25.8485	30.433	27.362	31.3063	44.0202	44.8913	52.1553
LOC_Os03g50280	MSTRG.19264.1;LOC_Os03g50280.1	GLTP domain containing protein, putative, expressed			0.0918927	1.11492	1.02303	27.8383	26.1204	56.5724	24.0443	25.3376	28.9794	62.91	54.8764	51.9308	31.1497	29.4336	22.9316
LOC_Os02g55590	LOC_Os02g55590.1;LOC_Os02g55590.2;LOC_Os02g55590.3;MSTRG.15737.4	NA			0.610057	0.413539	1.0236	3.80346	5.8053	7.73236	6.78765	3.98699	6.64124	7.16028	7.34062	8.69617	3.5648	3.79887	4.04671
LOC_Os08g01830	LOC_Os08g01830.1	TKL_IRAK_CR4L.6 - The CR4L subfamily has homology with Crinkly4, expressed			1.73002	2.75583	1.02581	0.810644	0.244367	1.65055	0.725235	0.007867	0	1.81317	1.81998	1.31852	0.584094	0.816511	1.03133
LOC_Os04g46730	LOC_Os04g46730.4;LOC_Os04g46730.1;MSTRG.22726.3;LOC_Os04g46730.3;LOC_Os04g46730.2;MSTRG.22726.6;MSTRG.22726.8;MSTRG.22726.7;MSTRG.22726.9	NA			1.07132	0.615464	0.455859	1.84151	3.86968	2.52582	4.17942	3.54641	3.88321	3.53604	3.04318	0.998224	1.5406	2.19273	1.7912
LOC_Os11g36200	LOC_Os11g36200.1;LOC_Os11g36200.2	receptor-like protein kinase 2 precursor, putative, expressed			0.268081	1.29415	1.02607	1.14538	0.951147	2.33252	0.426546	1.14067	1.28623	2.49263	2.26795	2.23698	1.26581	0.979923	1.1904
LOC_Os01g39290	LOC_Os01g39290.1	harpin-induced protein 1 domain containing protein, expressed			2.06442	1.03757	1.02685	3.25017	13.5943	6.62242	10.0772	14.5183	16.1875	4.26596	8.38935	7.21197	2.80072	2.65009	4.29969
LOC_Os04g46970	LOC_Os04g46970.1	glucosyltransferase, putative, expressed			1.21339	0.488123	0.725266	9.60263	4.14118	5.80849	4.63983	3.79864	3.98506	5.86143	4.99598	6.56807	9.15681	10.7325	8.91857
LOC_Os08g43320	LOC_Os08g43320.1;MSTRG.35186.2	NA			1.60461	0.574263	1.03035	5.111	15.5432	10.4393	15.2169	17.4905	13.9223	10.1591	10.3251	10.8337	5.24334	4.60513	5.48452
LOC_Os04g43410	LOC_Os04g43410.1	Os4bglu18 - monolignol beta-glucoside homologue, expressed			0.239821	0.793819	1.03364	8.52801	10.0703	17.4584	7.41823	11.8515	10.9411	18.8291	17.7696	15.7765	10.4699	6.15679	8.95738
LOC_Os11g28720	LOC_Os11g28720.1	retrotransposon protein, putative, Ty3-gypsy subclass, expressed			2.14288	3.17845	1.03558	0.0840193	0.0190243	0.172234	0.02173	0.035343	0	0.245087	0.135251	0.136365	0.045836	0.057313	0.148909
LOC_Os04g40520	MSTRG.22223.3;MSTRG.22223.2;LOC_Os04g40520.1;MSTRG.22223.4;MSTRG.22223.5;MSTRG.22223.6	NA			0.834929	1.87175	1.03682	9.55951	5.35916	19.6133	6.96484	5.8361	3.27655	20.7753	22.3323	15.7323	8.56136	10.0123	10.1049
LOC_Os04g47930	LOC_Os04g47930.1	aluminum-activated malate transporter, putative, expressed					0.240229	0	0.304039	0.359125	0	0.312758	0.59936	0.244203	0.460872	0.372301	0	0	0
LOC_Os02g37834	MSTRG.14218.1;LOC_Os02g37834.1;LOC_Os02g37834.2;MSTRG.14218.2;MSTRG.14218.5;LOC_Os02g37834.4;MSTRG.14218.7;LOC_Os02g37834.6;MSTRG.14218.9;MSTRG.14218.10;LOC_Os02g37834.3;LOC_Os02g37834.5;MSTRG.14218.13;MSTRG.14218.14;MSTRG.14218.15;MSTRG.14218.16;MSTRG.14218.17	NA			1.2414	0.204457	1.03695	10.6629	25.2101	21.879	22.7945	22.1589	30.677	22.8963	20.791	21.9497	10.908	11.8679	9.21278
LOC_Os04g50720	MSTRG.23012.1;LOC_Os04g50720.1;MSTRG.23012.3;MSTRG.23012.4	NA			0.311061	1.3482	1.03714	6.2986	5.07698	12.9257	6.17026	4.87097	4.18971	15.0508	10.6373	13.0891	4.42029	7.33525	7.14027
LOC_Os03g60150	MSTRG.20053.1;LOC_Os03g60150.1;LOC_Os03g60150.2;MSTRG.20053.4	NA			0.0350848	1.0731	1.03801	11.2808	11.0098	23.164	10.0535	10.6992	12.2766	26.7839	21.1241	21.5841	14.7722	6.78443	12.2858
LOC_Os01g74300	LOC_Os01g74300.1	metallothionein, putative, expressed			2.03168	0.993108	1.03857	52.6113	215.117	108.073	244.623	206.929	193.798	81.364	69.8991	172.957	52.8102	54.7293	50.2942
LOC_Os04g48830	LOC_Os04g48830.1	DUF623 domain containing protein, expressed			1.48195	0.70669	0.775257	4.20688	1.50608	2.45801	1.38292	0.592452	2.54288	0	4.24946	3.12458	5.12805	3.64219	3.85039
LOC_Os02g50940	LOC_Os02g50940.1;MSTRG.15344.2	NA			1.20134	0.159512	1.04183	14.5047	33.354	29.8628	28.2345	32.4106	39.4168	31.2422	30.9864	27.3596	19.2486	9.09244	15.1729
LOC_Os04g48950	LOC_Os04g48950.1	fringe-related protein, putative, expressed			1.56482	0.871466	0.693354	2.34123	0.791384	1.44785	0	0.425964	1.94819	1.84562	1.20945	1.28848	2.64967	2.05801	2.31602
LOC_Os02g15230	LOC_Os02g15230.2;LOC_Os02g15230.3;LOC_Os02g15230.1;MSTRG.12949.4	NA			0.352087	1.39394	1.04185	26.8522	21.0374	55.2852	19.6442	21.6726	21.7953	57.3845	53.625	54.8461	31.9611	36.2047	12.3908
LOC_Os10g22410	LOC_Os10g22410.1;LOC_Os10g22410.2	yippee zinc-binding protein, putative, expressed			1.67602	0.634056	1.04196	1.25107	3.99773	2.57599	4.44145	4.36048	3.19127	2.15056	3.2922	2.28521	1.8053	0.801279	1.14664
LOC_Os07g27810	LOC_Os07g27810.1	fiber protein Fb34, putative, expressed			1.15188	0.108888	1.04299	6.21587	13.8119	12.8078	13.5409	13.1473	14.7473	14.6284	12.7176	11.0773	7.20892	6.91189	4.52679
LOC_Os04g49210	MSTRG.22919.1	NA						19.0035	0	0.78254	0	0	0	0.096926	1.21772	1.03297	15.8691	20.8001	20.3413
LOC_Os04g29920	LOC_Os04g29920.1	reticulon domain containing protein, putative, expressed			1.2036	0.158694	1.0449	1.81134	4.17175	3.73721	4.94735	4.41498	3.15293	4.22796	3.02554	3.95811	1.23782	2.31984	1.87636
LOC_Os04g49260	MSTRG.22929.1	NA			1.03616	0.661947	0.374214	87.7494	42.7887	67.7009	39.4153	50.3282	38.6225	71.8551	65.9358	65.3118	99.1093	82.9542	81.1847
LOC_Os04g49550	LOC_Os04g49550.1	RING-H2 finger protein ATL2A, putative, expressed					0.0453985	0	24.2765	25.0526	25.3788	20.9153	26.5354	75.1577	0	0	0	0	0
LOC_Os04g49660	LOC_Os04g49660.1;MSTRG.22967.2	NA			1.04217	1.63552	0.593349	17.9779	8.72996	27.124	8.16505	8.09879	9.92605	25.0616	24.6817	31.6287	5.46275	29.5642	18.9066
LOC_Os04g49670	LOC_Os04g49670.1	DUF581 domain containing protein, expressed			1.3308	0.711015	0.61979	78.7378	31.3019	51.2398	30.3021	35.7459	27.8577	45.1355	48.0651	60.5189	77.9409	73.5707	84.7017
LOC_Os06g19370	LOC_Os06g19370.1;LOC_Os06g19370.2;MSTRG.28111.3;MSTRG.28111.4	NA			0.518531	1.56511	1.04658	2.48999	1.73822	5.14338	2.10878	1.91957	1.1863	5.59957	4.29924	5.53134	2.9183	2.28473	2.26693
LOC_Os03g11250	LOC_Os03g11250.1;MSTRG.16957.3;MSTRG.16957.2;MSTRG.16957.4;MSTRG.16957.6;MSTRG.16957.5;MSTRG.16957.7;MSTRG.16957.8	NA			1.58083	0.533631	1.0472	2.58664	7.73772	5.34533	6.11668	6.90604	10.1904	4.13547	4.35114	7.54937	1.49743	1.78173	4.48077
LOC_Os07g38630	LOC_Os07g38630.1	expressed protein			1.28537	0.238167	1.04721	72.737	177.293	150.313	163.367	150.965	217.547	157.859	158.084	134.995	64.5016	89.1011	64.6082
LOC_Os04g50120	LOC_Os04g50120.1	zinc-binding protein, putative, expressed			1.09842	0.115792	0.98263	25.372	54.3265	50.1366	51.3398	59.3671	52.2726	48.3513	50.3634	51.6951	27.6482	24.5673	23.9003
LOC_Os10g19190	LOC_Os10g19190.1;MSTRG.5794.2	NA			2.14062	1.09246	1.04816	1.03734	4.57415	2.1451	3.93483	4.39007	5.39756	0.300939	1.60881	4.52556	0.175153	1.02364	1.91322
LOC_Os04g50770	LOC_Os04g50770.1	MYB family transcription factor, putative, expressed	MYB					0.684585	0	0	0	0	0	0	0	0	0.779891	0.688281	0.585584
LOC_Os10g37720	MSTRG.6793.1;LOC_Os10g37720.1;LOC_Os10g37720.2	hydrolase, alpha/beta fold family protein, putative, expressed			1.86213	0.812656	1.04948	1.46613	5.33004	3.03457	3.67663	7.16859	5.1449	1.85955	2.06908	5.17507	0.572173	2.45486	1.37137
LOC_Os04g51080	LOC_Os04g51080.1;MSTRG.23037.2	NA			0.521504	1.04635	0.524844	14.4686	20.7689	10.0562	20.5924	17.144	24.5704	8.43234	9.33915	12.397	15.1677	14.8526	13.3854
LOC_Os11g42590	MSTRG.9257.1;MSTRG.9257.2;MSTRG.9257.3;MSTRG.9257.4	NA			1.59041	0.539139	1.05128	0.466168	1.4038	0.96607	1.01236	1.75416	1.44488	0.524515	1.386	0.987695	0	0.62842	0.770085
LOC_Os05g24010	LOC_Os05g24010.1;LOC_Os05g24010.2;MSTRG.24995.3;MSTRG.24995.5	NA			0.117013	1.16832	1.05131	9.90454	9.13293	20.5263	10.236	8.68264	8.48014	21.9747	20.5961	19.0081	9.58792	10.6123	9.51339
LOC_Os12g01140	LOC_Os12g01140.1;LOC_Os12g01140.2;LOC_Os12g01140.3;MSTRG.9533.5;MSTRG.9533.4;MSTRG.9533.6;MSTRG.9533.7;MSTRG.9533.8;MSTRG.9533.9;LOC_Os12g01140.4;LOC_Os12g01140.5;MSTRG.9533.12;MSTRG.9533.13;MSTRG.9533.14;MSTRG.9533.15;MSTRG.9533.16;MSTRG.9533.17;MSTRG.9533.18	NA			0.52481	0.527321	1.05213	12.7251	18.3082	26.3866	20.8041	17.4817	16.6386	27.1409	23.4956	28.5234	13.132	8.76547	16.2778
LOC_Os06g24404	LOC_Os06g24404.1;LOC_Os06g24404.2	GDSL-like lipase/acylhydrolase, putative, expressed			1.35101	0.295461	1.05555	5.07613	12.9488	10.5508	15.162	9.96423	13.7201	9.34675	10.4313	11.8744	7.31234	4.34664	3.5694
LOC_Os04g51450	LOC_Os04g51450.1	glycosyl hydrolases family 16, putative, expressed			1.89119	1.56205	0.329148	1.05653	3.91912	1.32729	4.1615	4.74414	2.85172	0.800485	1.83079	1.3506	1.58525	0.26383	1.32052
LOC_Os04g53210	LOC_Os04g53210.3;LOC_Os04g53210.1;MSTRG.23263.3	NA			1.60999	0.553435	1.05656	2.74396	8.37595	5.70733	7.74948	8.18737	9.19099	7.38145	5.72995	4.01061	2.89084	1.67188	3.66916
LOC_Os04g51480	MSTRG.23077.1;LOC_Os04g51480.1	expressed protein			2.57548	2.59701	0.0215371	12.7571	2.14022	12.949	0	0	6.42065	9.47894	13.6704	15.6977	13.7085	10.3877	14.1752
LOC_Os03g02514	LOC_Os03g02514.1;MSTRG.16181.2;MSTRG.16181.3;LOC_Os03g02514.2;MSTRG.16181.5	NA			0.618226	1.67565	1.05742	15.114	9.84637	31.4554	9.97741	8.51758	11.0441	31.526	28.5554	34.2849	12.9205	15.9497	16.472
LOC_Os04g51660	LOC_Os04g51660.1	transferase family protein, putative, expressed			1.24242	0.77431	0.468105	17.0927	7.22449	12.3566	5.66104	8.6936	7.31882	11.3257	12.6897	13.0543	19.1224	14.475	17.6808
LOC_Os01g54700	LOC_Os01g54700.1;MSTRG.3427.2;MSTRG.3427.3;MSTRG.3427.4	NA			0.761166	1.81952	1.05835	17.4678	10.3063	36.3776	11.816	10.5052	8.5978	37.9867	35.7875	35.3587	18.9413	14.1235	19.3386
LOC_Os04g52060	MSTRG.23138.1;MSTRG.23138.2;MSTRG.23138.3;MSTRG.23138.4;MSTRG.23138.6;MSTRG.23138.5;LOC_Os04g52060.1	transposable element protein, putative, containing Pfam profile: PF03004, Transposase_24, expressed			0.857486	1.11661	0.259127	5.6635	3.12576	6.77782	4.10247	2.8061	2.46872	6.75569	6.98693	6.59085	4.98783	7.33686	4.66582
LOC_Os04g52190	LOC_Os04g52190.1;MSTRG.23156.2;MSTRG.23156.3;MSTRG.23156.4	NA			1.87444	1.26156	0.612881	13.122	3.57878	8.58032	3.35832	3.53031	3.84772	8.34187	9.31847	8.08063	12.236	10.9482	16.1817
LOC_Os10g01080	LOC_Os10g01080.1	SOR/SNZ family protein, putative, expressed			0.969308	0.0896237	1.05893	5.07189	9.93025	10.5667	14.7421	15.0486	0	11.6791	8.90331	11.1177	5.17943	4.02217	6.01405
LOC_Os05g06510	LOC_Os05g06500.1;MSTRG.24277.2;MSTRG.24277.3;LOC_Os05g06510.1;LOC_Os05g06510.2	4Fe-4S binding domain containing protein, expressed			0.865225	0.197001	1.06223	9.75514	17.7702	20.3702	15.5016	17.0889	20.7201	18.566	21.0972	21.4474	9.98916	9.89647	9.37979
LOC_Os08g13360	MSTRG.33468.1;LOC_Os08g13360.1;LOC_Os08g13360.2;MSTRG.33468.4	NA			0.633299	0.42922	1.06252	4.06721	6.30868	8.49467	7.17689	5.719	6.03015	8.07743	7.53125	9.87533	4.74054	3.94822	3.51287
LOC_Os02g52830	LOC_Os02g52830.1	lipase, putative, expressed			0.781982	0.280947	1.06293	4.44801	7.64832	9.29264	6.67696	8.79702	7.47098	9.88436	9.1221	8.87147	4.3368	3.71318	5.29405
LOC_Os02g43430	LOC_Os02g43430.1;MSTRG.14645.2	NA			1.45632	0.391915	1.0644	1.11529	3.06044	2.33241	2.10212	2.83752	4.24167	2.58531	2.57739	1.83453	0.71106	1.0566	1.57821
LOC_Os08g16570	LOC_Os08g16570.1;LOC_Os08g16570.3;MSTRG.33649.3	NA			1.47265	0.408067	1.06459	27.6936	76.8584	57.923	78.6231	78.2774	73.6747	59.2593	56.8579	57.6518	21.9181	35.7943	25.3683
LOC_Os04g52730	LOC_Os04g52730.1;MSTRG.23218.2;MSTRG.23218.3;MSTRG.23218.4	NA			2.39353	1.53735	0.856178	64.1938	12.2171	35.4616	15.3858	12.2854	8.98019	32.7838	37.3938	36.207	58.4766	68.9747	65.1299
LOC_Os05g41200	LOC_Os05g41200.1;MSTRG.26049.2;MSTRG.26049.3;MSTRG.26049.4	NA			2.3034	1.23872	1.06468	2.54673	12.5711	5.327	14.0388	9.26024	14.4144	2.9753	8.18884	4.81685	1.80019	5.30209	0.537902
LOC_Os04g52780	LOC_Os04g52780.1	leucine-rich repeat receptor protein kinase EXS precursor, putative, expressed			1.84788	2.34617	0.498288	3.81578	1.06002	5.38992	0.923185	1.6814	0.575485	6.24544	6.45624	3.46808	3.97785	3.74511	3.72437
LOC_Os04g52820	MSTRG.23232.1	NA			3.40249	3.78993	0.387441	1.3083	0.123725	1.71136	0	0.371174	0	1.71061	1.5285	1.89496	2.30359	0.478639	1.14268
LOC_Os04g40040	MSTRG.22183.1;LOC_Os04g40040.1	copper methylamine oxidase precursor, putative, expressed			1.12382	0.0586158	1.0652	18.358	40.0063	38.4135	45.0905	37.9568	36.9717	47.0034	22.2287	46.0084	19.028	18.9383	17.1079
LOC_Os03g13590	LOC_Os03g13590.1	potyvirus VPg interacting protein, putative, expressed			0.167092	1.23244	1.06534	55.6297	49.5458	116.414	48.6488	49.5832	50.4053	113.73	121.066	114.447	48.8366	53.8312	64.2212
LOC_Os10g02260	LOC_Os10g02260.1;LOC_Os10g02260.2;MSTRG.5201.3;MSTRG.5201.4;MSTRG.5201.5	NA			1.66691	0.600694	1.06621	1.03985	3.30185	2.17736	2.78433	3.00283	4.1184	2.31157	0.699755	3.52077	0.594315	1.37339	1.15183
LOC_Os04g53195	LOC_Os04g53190.1;MSTRG.23262.2;LOC_Os04g53190.2;MSTRG.23262.4;MSTRG.23262.5;MSTRG.23262.6;LOC_Os04g53195.1	expressed protein			1.46054	0.915241	0.545301	110.494	40.1489	75.7161	40.3538	43.1567	36.9361	68.6669	83.2917	75.1897	112.815	106.996	111.673
LOC_Os04g02510	LOC_Os04g02510.1	ZOS4-01 - C2H2 zinc finger protein, expressed	C2H2		2.3763	1.30757	1.06873	0.816906	4.24141	1.71353	5.45025	3.47253	3.80144	0.788597	2.32336	2.02864	0.033157	1.26753	1.15003
LOC_Os05g45070	LOC_Os05g45070.1	harpin-induced protein 1 domain containing protein, expressed			2.86439	3.93397	1.06958	4.1981	0.57648	8.81107	0	1.36812	0.361317	10.3594	8.89958	7.17425	2.83693	3.39795	6.35943
LOC_Os04g53230	LOC_Os04g53230.1	aminomethyltransferase, putative, expressed			1.02054	0.918475	0.102066	195.67	396.951	210.014	423.871	380.31	386.673	183.746	208.293	238.004	221.019	191.124	174.866
LOC_Os04g53490	MSTRG.23292.1;MSTRG.23292.2;LOC_Os04g53490.1;MSTRG.23292.4;MSTRG.23292.5	NA			1.25337	0.618888	0.634485	11.4319	27.2533	17.7466	25.4082	29.3091	27.0428	20.3476	20.2908	12.6016	10.2059	10.5438	13.5459
LOC_Os04g53606	LOC_Os04g53606.1	expressed protein						1.65046	0	0.768384	0	0	0	0.467203	1.02304	0.814908	0.17714	3.4758	1.29845
LOC_Os04g53620	MSTRG.23310.1;MSTRG.23310.2;MSTRG.23310.3;MSTRG.23310.4;MSTRG.23310.5	NA			2.42293	1.96417	0.458766	3.98293	0.742722	2.89801	1.43862	0.279845	0.509701	5.49825	3.19578	0	5.13865	2.32115	4.48898
LOC_Os01g06590	LOC_Os01g06590.1;LOC_Os01g06590.2;LOC_Os01g06590.3	zinc finger, C3HC4 type domain containing protein, expressed			0.183048	0.888686	1.07173	22.03	25.0102	46.3062	18.2539	28.2326	28.5442	40.3027	50.4131	48.2028	22.6436	21.2244	22.2221
LOC_Os04g53740	MSTRG.23318.1;LOC_Os04g53740.1;MSTRG.23318.3;MSTRG.23318.4;MSTRG.23318.5	NA			0.548924	0.523155	1.07208	20.516	30.0148	43.1342	41.8352	38.1426	10.0667	37.9514	46.4647	44.9865	28.3607	9.53437	23.6531
LOC_Os08g37580	MSTRG.34698.1;LOC_Os08g37580.1;MSTRG.34698.3	NA	HD-ZIP		2.41307	1.33942	1.07365	2.86461	15.2571	6.02928	16.0517	12.6826	17.037	8.50073	3.4708	6.1163	2.85521	2.55176	3.18685
LOC_Os04g53998	LOC_Os04g53998.1;MSTRG.23341.2;MSTRG.23341.3;MSTRG.23341.4	NA			1.06892	0.87509	0.193827	5.71606	2.72471	4.99746	3.23393	2.63089	2.30933	5.62279	4.18684	5.18273	6.30426	6.21105	4.63287
LOC_Os04g54010	MSTRG.23347.1;LOC_Os04g54010.1	serine/threonine-protein kinase receptor precursor, putative, expressed			1.0086	1.46224	0.453643	2.16356	1.07535	2.96298	1.61133	0.704877	0.909839	3.22117	2.81246	2.85529	2.17292	2.15192	2.16583
LOC_Os12g01449	LOC_Os12g01449.1;MSTRG.9552.2;MSTRG.9552.3;MSTRG.9552.4	NA			2.13356	1.05921	1.07434	11.6883	51.2879	24.6127	51.0893	50.4989	52.2754	28.1499	28.1975	17.4906	12.2863	12.5415	10.237
LOC_Os04g54400	LOC_Os04g54400.1	BTBN12 - Bric-a-Brac, Tramtrack, Broad Complex BTB domain with non-phototropic hypocotyl 3 NPH3 and coiled-coil domains, expressed						0.350233	0	0.171227	0	0	0	0.187577	0	0.326103	0.378626	0.265668	0.406404
LOC_Os04g54560	LOC_Os04g54560.1;MSTRG.23383.2	NA			1.69664	1.17848	0.518157	27.4576	8.47079	19.1726	7.96047	9.28903	8.16287	6.43907	26.8109	24.2679	35.3693	25.5286	21.475
LOC_Os04g54564	LOC_Os04g54564.1	expressed protein						5.31326	4.7865	0	5.83719	5.19801	3.32429	0	0	0	0	0	15.9398
LOC_Os01g72080	LOC_Os01g72080.1	calmodulin-like protein 1, putative, expressed			0.880607	0.193995	1.0746	96.457	177.592	203.152	175.218	185.988	171.569	196.106	197.91	215.439	93.9079	100.701	94.7615
LOC_Os06g05130	LOC_Os06g05130.1;MSTRG.27166.2;MSTRG.27166.3	NA			0.858848	1.934	1.07515	39.8998	22.0004	84.0667	24.7588	22.5511	18.6914	81.5123	85.9924	84.6953	51.4113	14.84	53.4481
LOC_Os09g21120	LOC_Os09g21120.1	armadillo/beta-catenin repeat family protein, putative, expressed			1.62693	0.55152	1.07541	7.19601	22.2252	15.1643	25.3043	23.159	18.2123	1.20987	24.8341	19.4488	6.57608	8.36916	6.64279
LOC_Os03g05800	MSTRG.16496.1;LOC_Os03g05800.1;LOC_Os03g05800.2;LOC_Os03g05800.3	expressed protein			1.33316	0.257376	1.07578	13.9687	35.1947	29.4441	43.7425	35.4721	26.3694	35.4863	26.0161	26.83	7.72478	15.3056	18.8758
LOC_Os02g36850	LOC_Os02g36850.1	oxygen evolving enhancer protein 3, identical, putative, expressed			1.78943	0.712687	1.07675	4.3509	15.0402	9.17724	19.0188	13.3758	12.7258	5.9002	8.87202	12.7595	4.57506	3.37683	5.1008
LOC_Os04g55600	LOC_Os04g55600.1	expressed protein					0.390607	0	2.91227	2.22151	3.17476	2.76296	2.7991	1.88543	1.0092	3.76989	0	0	0
LOC_Os04g55670	LOC_Os04g55670.1	glycosyltransferase family 43 protein, putative, expressed			1.02427	0.504821	0.519452	21.1161	10.3819	14.7314	9.6191	9.87404	11.6526	18.6361	13.18	12.378	18.7504	22.4868	22.1111
LOC_Os04g55690	LOC_Os04g55690.1;MSTRG.23482.2;MSTRG.23482.3;MSTRG.23482.4;MSTRG.23482.5;MSTRG.23482.6;MSTRG.23482.7;MSTRG.23482.8	NA			0.504265	1.12755	0.623289	5.47561	7.76661	3.55471	8.01657	8.70573	6.57754	2.97789	4.18473	3.50151	6.49655	7.97447	1.95581
LOC_Os08g34790	LOC_Os08g34790.1;MSTRG.34506.2;MSTRG.34506.3	NA			0.630187	1.70738	1.07719	8.35236	5.3964	17.6229	7.02467	6.02448	3.14004	18.1707	18.0074	16.6905	8.28251	9.34486	7.42971
LOC_Os05g51070	MSTRG.26794.1;LOC_Os05g51070.1	inactive receptor kinase At2g26730 precursor, putative, expressed			1.73184	0.653103	1.07874	5.73184	19.0384	12.1068	17.3371	19.1875	20.5908	12.7536	12.1414	11.4253	6.54826	5.35617	5.29109
LOC_Os04g55790	LOC_Os04g55790.1	expressed protein			1.01862	1.64595	0.627329	0.791046	1.60264	0.512102	1.48668	1.60517	1.71607	0.138132	0.480292	0.917883	0.784621	0.691252	0.897264
LOC_Os04g55920	LOC_Os04g55920.1;LOC_Os04g55920.2;LOC_Os04g55920.5;MSTRG.23500.4	NA			1.49985	0.957158	0.542695	205.3	72.5919	140.936	67.1585	72.3847	78.2325	148.411	135.34	139.057	204.878	201.69	209.333
LOC_Os04g56040	LOC_Os04g56040.1	glycine rich protein family protein, putative, expressed			1.11029	1.7976	0.687308	6.06424	2.80896	9.7651	3.40168	1.27492	3.75029	10.2407	8.37964	10.6749	6.10849	7.54745	4.53678
LOC_Os03g63140	LOC_Os03g63140.2;MSTRG.20315.1;MSTRG.20315.3;LOC_Os03g63140.1;MSTRG.20315.5	NA			0.461595	0.618434	1.08003	14.4696	19.9255	30.5898	16.8049	21.171	21.8005	28.7086	32.2446	30.8161	18.8728	12.9267	11.6092
LOC_Os01g41870	LOC_Os01g41870.1	protein kinase, putative, expressed			1.45659	0.374497	1.0821	2.09046	5.73747	4.42573	4.58727	7.42735	5.19777	6.32895	3.74238	3.20587	2.02922	2.57089	1.67126
LOC_Os04g57154	LOC_Os04g57154.1;MSTRG.23600.2	NA			0.947504	1.14561	0.198106	3.05556	1.58439	3.50531	1.39063	1.05199	2.31056	4.43397	2.85717	3.22478	2.87899	3.5105	2.77718
LOC_Os02g44975	MSTRG.14794.1;MSTRG.14794.2;MSTRG.14794.3;MSTRG.14794.4	NA			0.0937466	0.988491	1.08224	4.44999	4.74875	9.42205	5.26683	2.47018	6.50925	8.91527	8.9913	10.3596	0	8.01805	5.33192
LOC_Os02g51820	LOC_Os02g51810.1;MSTRG.15431.3;LOC_Os02g51820.1;MSTRG.15431.5	NA			1.4016	0.318784	1.08282	2.77011	7.31848	5.86756	7.55954	7.77901	6.61689	4.38514	5.5737	7.64384	4.09989	1.93684	2.27359
LOC_Os03g51380	LOC_Os03g51380.1	expressed protein			1.00946	0.0739448	1.08341	6.26544	12.6133	13.2767	14.9808	10.1115	12.7477	14.7899	11.7473	13.2929	6.7134	5.19298	6.88996
LOC_Os04g57540	MSTRG.23637.1;LOC_Os04g57540.1;LOC_Os04g57540.3;LOC_Os04g57540.2	adenylate kinase, putative, expressed			1.79309	1.28955	0.503533	33.1723	9.57201	23.399	10.3392	8.95359	9.4232	28.8642	17.9306	23.4022	29.5103	34.6513	35.3553
LOC_Os04g57550	LOC_Os04g57550.1;MSTRG.23638.2;MSTRG.23638.3	NA			1.38764	1.10614	0.281503	173.391	66.2683	142.655	61.3119	65.052	72.4409	141.573	145.205	141.185	174.072	179.638	166.464
LOC_Os04g57739	LOC_Os04g57739.2;LOC_Os04g57739.1	expressed protein			1.8991	1.42153	0.47757	3.51462	0.942304	2.52415	1.9053	0.467728	0.453887	2.76836	1.66822	3.13587	3.12774	4.84928	2.56683
LOC_Os04g57810	LOC_Os04g57810.1;LOC_Os04g57810.3;MSTRG.23668.3;LOC_Os04g57810.2	GA18008-PA, putative, expressed			1.23875	0.648115	0.59064	61.7999	26.187	41.0381	25.3694	26.8115	26.38	46.1009	39.5684	37.4452	72.3134	35.9933	77.0931
LOC_Os02g53620	LOC_Os02g53620.1	nuclear transcription factor Y subunit, putative, expressed	NF-YA		0.238196	1.3219	1.0837	1.84738	1.56621	3.91545	1.02604	1.4265	2.2461	3.9326	3.25125	4.56251	1.67017	2.08002	1.79194
LOC_Os02g50710	LOC_Os02g50710.1	expressed protein			1.2523	0.16801	1.08429	1.90435	4.53657	4.03787	3.57214	3.82116	6.21642	4.05087	3.82185	4.24088	1.5503	1.9579	2.20485
LOC_Os06g30480	MSTRG.28632.2;MSTRG.28632.1;LOC_Os06g30480.1	expressed protein			1.35439	0.269234	1.08516	6.35987	16.2615	13.4931	14.003	13.8431	20.9384	11.1124	12.3782	16.9889	3.59243	7.00979	8.47738
LOC_Os11g44700	LOC_Os11g44700.1	calmodulin binding protein, putative, expressed			3.69226	4.7778	1.08554	0.637437	0.0493123	1.35275	0.147937	0	0	1.01695	1.66831	1.37299	1.4787	0.311555	0.12206
LOC_Os12g05080	LOC_Os12g05080.1	PMR5, putative, expressed			1.72227	0.633666	1.0886	0.990167	3.2671	2.10576	3.40327	2.45483	3.9432	1.51729	2.95372	1.84628	0.128141	1.3904	1.45196
LOC_Os05g50190	MSTRG.26703.1;MSTRG.26703.2;LOC_Os05g50190.1;MSTRG.26703.4;MSTRG.26703.5;MSTRG.26703.6;MSTRG.26703.7	NA			1.32125	0.23173	1.08952	7.3823	18.447	15.7097	14.7067	23.2715	17.3629	10.3838	20.5262	16.2192	7.15029	7.82111	7.17549
LOC_Os01g01340	MSTRG.23.1;LOC_Os01g01340.2;LOC_Os01g01340.1	light-induced protein 1-like, putative, expressed			0.660709	0.429579	1.09029	374.553	592.116	797.485	700.342	411.352	664.652	805.706	783.692	803.057	450.752	423.373	249.533
LOC_Os06g06360	MSTRG.27286.1	NA	WRKY		0.146136	0.944878	1.09101	4.61308	5.10484	9.82695	3.91037	7.52635	3.87779	7.84617	10.8688	10.7659	6.47874	3.40494	3.95555
LOC_Os04g59010	LOC_Os04g59010.1	F-box domain containing protein, expressed			1.17447	0.617136	0.557332	15.0551	6.67012	10.2308	8.24681	7.04944	4.7141	11.1631	8.89899	10.6304	13.8964	16.7369	14.532
LOC_Os09g29940	LOC_Os09g29940.1;LOC_Os09g29940.2	auxin-independent growth promoter protein, putative, expressed			0.553041	1.64422	1.09118	5.62901	3.83663	11.9925	3.69268	5.20123	2.61599	11.3544	10.2012	14.4219	5.92086	4.77437	6.19181
LOC_Os04g59060	LOC_Os04g59060.1;LOC_Os04g59060.2;MSTRG.23794.3;MSTRG.23794.4	NA			0.0699129	1.04044	0.970527	5.93915	6.23405	3.03086	6.12055	6.35521	6.22639	2.25426	3.96442	2.87391	3.17226	8.77898	5.86621
LOC_Os09g39440	LOC_Os09g39440.1;LOC_Os09g39440.2	inosine-uridine preferring nucleoside hydrolase family protein, putative, expressed			0.826162	0.265599	1.09176	3.13089	5.55095	6.67299	4.39837	5.02598	7.22849	7.79597	5.67079	6.5522	3.9423	4.02241	1.42796
LOC_Os01g46760	LOC_Os01g46760.1;MSTRG.2796.2	NA			0.827891	1.922	1.09411	4.22448	2.37987	9.01847	0.894044	2.10654	4.13901	8.74366	11.1966	7.1152	3.6679	4.81436	4.19116
LOC_Os08g41780	LOC_Os08g41780.1	triacylglycerol lipase precursor, putative, expressed			4.90796	3.81242	1.09554	0.0583977	1.75323	0.124792	2.162	1.98712	1.11057	0	0.374375	0	0	0.175193	0
LOC_Os05g01280	LOC_Os05g01280.1;LOC_Os05g01280.2	expressed protein			1.49488	0.521013	0.973871	16.7703	47.2657	32.9386	42.1741	52.0056	47.6172	31.1541	34.0013	33.6604	20.7617	23.6717	5.87755
LOC_Os05g04584	LOC_Os05g04584.1;MSTRG.24124.2	NA			0.930896	0.164654	1.09555	15.4798	29.5116	33.0795	30.2698	27.7066	30.5585	33.8747	34.2056	31.1582	13.6115	15.1437	17.6842
LOC_Os05g02250	MSTRG.23955.1;LOC_Os05g02250.1	expressed protein			1.2892	1.64591	0.356709	15.7162	38.4093	12.2735	36.2127	40.3843	38.631	11.1002	13.087	12.6332	17.7986	14.5834	14.7666
LOC_Os06g21410	LOC_Os06g21410.1	arabinogalactan peptide 23 precursor, putative, expressed			0.612509	0.487412	1.09992	72.4245	110.731	155.237	133.902	107.073	91.2181	163.542	152.799	149.369	75.9577	68.5163	72.7994
LOC_Os05g36270	LOC_Os05g36270.1;LOC_Os05g36270.2;LOC_Os05g36270.3;MSTRG.25728.4;MSTRG.25728.5;MSTRG.25728.6;MSTRG.25728.7	NA			0.303711	0.796568	1.10028	10.523	12.9887	22.5608	15.601	9.17525	14.1898	25.4925	22.2494	19.9407	11.2428	9.60745	10.7187
LOC_Os05g02754	MSTRG.23994.1	NA			1.10744	1.29315	0.185707	2.02794	4.36947	1.78301	3.19118	5.32351	4.59373	1.29346	2.4521	1.60345	1.7048	0.982015	3.39702
LOC_Os02g36940	MSTRG.14146.1;LOC_Os02g36940.1	uncharacterized Cys-rich domain containing protein, putative, expressed			0.265371	0.835474	1.10084	34.3132	41.2425	73.595	43.497	42.0412	38.1894	74.0822	76.8373	69.8654	27.1673	36.5307	39.2415
LOC_Os08g06140	LOC_Os08g06140.3;LOC_Os08g06140.2;LOC_Os08g06140.1	no apical meristem protein, putative, expressed	NAC		1.59619	0.495226	1.10096	19.7367	59.6726	42.3348	61.371	61.5845	56.0624	13.4752	57.6108	55.9184	24.6084	7.68948	26.9123
LOC_Os10g39520	LOC_Os10g39520.1	MLO domain containing protein, putative, expressed			0.336487	1.43898	1.10249	6.46445	5.11964	13.8808	5.50232	5.84547	4.01113	10.1369	16.0214	15.4842	6.70849	6.96993	5.71494
LOC_Os05g03620	LOC_Os05g03620.1	TKL_IRAK_CR4L.4 - The CR4L subfamily has homology with Crinkly4, expressed						4.77801	0	23.3014	0	0	0	32.7235	37.1807	0	3.74011	5.7813	4.81262
LOC_Os01g48850	LOC_Os01g48850.1	auxin-responsive protein, putative, expressed			0.946157	0.158359	1.10452	2.2813	4.39547	4.90541	4.95278	3.97256	4.26105	4.87308	4.60518	5.23798	3.18398	1.57761	2.08233
LOC_Os01g02870	LOC_Os01g02870.1	auxin-induced protein 5NG4, putative, expressed			1.04215	0.0648162	1.10697	7.57877	15.6069	16.3241	15.4272	16.0183	15.3753	15.7703	17.0896	16.1125	11.5856	6.64101	4.50974
LOC_Os09g24700	MSTRG.36425.2;MSTRG.36425.1;LOC_Os09g24700.1	expressed protein			0.701062	0.405994	1.10706	13.0502	21.2158	28.1109	18.8773	22.3885	22.3815	33.3686	20.9797	29.9845	18.8001	8.8139	11.5367
LOC_Os05g03972	LOC_Os05g03972.1	plant protein of unknown function domain containing protein, expressed						0	0.575977	0	0.505564	0.484055	0.738312	0	0	0	0	0	0
LOC_Os05g04000	MSTRG.24092.1;MSTRG.24092.2;LOC_Os05g04000.1	expressed protein			0.927989	1.15108	0.223094	498.076	261.784	581.371	263.708	251.798	269.846	578.668	592.374	573.071	504.911	499.635	489.682
LOC_Os01g01450	MSTRG.35.1	NA			0.378532	0.728782	1.10731	15.6409	20.3335	33.6974	28.2707	15.6207	17.109	31.0589	35.9923	34.041	13.9572	15.0984	17.8672
LOC_Os05g04510	MSTRG.24120.1	NA			3.64252	3.59533	0.0471884	1.11515	0.089295	1.07927	0	0.267885	0	0	3.23781	0	1.61421	0.866896	0.864358
LOC_Os09g29490	LOC_Os09g29490.1	peroxidase precursor, putative, expressed			0.36707	1.47444	1.10737	23.8899	18.5232	51.4715	10.9179	20.1399	24.5118	45.6127	52.737	56.0648	26.6614	29.3155	15.693
LOC_Os08g06380	LOC_Os08g06380.2;LOC_Os08g06380.1	CSLF6 - cellulose synthase-like family F; beta1,3;1,4 glucan synthase, expressed			0.261701	0.846762	1.10846	12.5083	14.9961	26.97	12.2676	19.2843	13.4364	28.5819	23.8704	28.4576	13.1639	12.9084	11.4527
LOC_Os05g50090	LOC_Os05g50090.1	oxidoreductase, 2OG-FeII oxygenase domain containing protein, putative, expressed			0.437096	0.673583	1.11068	2.64393	3.57956	5.7095	3.26054	3.00278	4.47536	6.00357	4.76081	6.36412	2.20953	2.10891	3.61336
LOC_Os11g10320	MSTRG.7970.1;LOC_Os11g10320.1	expressed protein			2.17487	1.06365	1.11122	35.5468	160.51	76.7911	153.477	178.093	149.959	97.9585	62.2125	70.2024	49.7636	31.0363	25.8403
LOC_Os05g05500	LOC_Os05g05500.1	OsFBX159 - F-box domain containing protein, expressed						1.01175	0	0.520285	0	0	0	0.855606	0.575854	0.129396	1.01893	1.24425	0.772065
LOC_Os07g29750	LOC_Os07g29750.1;MSTRG.31285.2	NA			1.59473	2.70649	1.11177	1.40265	0.464397	3.03127	0	1.33639	0.0568012	2.35686	2.85379	3.88317	2.29592	0.85946	1.05257
LOC_Os06g43384	MSTRG.29290.1;LOC_Os06g43370.1;LOC_Os06g43384.1	cytochrome P450, putative, expressed			0.0659014	1.0465	1.1124	2.00906	2.10296	4.34368	2.65652	1.5358	2.11655	4.52856	4.17425	4.32823	2.68563	1.77852	1.56302
LOC_Os01g68470	MSTRG.4621.1;LOC_Os01g68470.1	expressed protein			0.102155	1.21667	1.11451	5.70911	5.31883	12.3615	7.01841	2.77575	6.16233	13.0725	12.8605	11.1513	5.04135	7.7612	4.32476
LOC_Os05g06160	LOC_Os05g06160.1	trehalose phosphatase, putative, expressed			1.06205	0.921631	0.140415	3.53694	1.69402	3.20892	1.21709	1.65656	2.20843	3.73253	3.5736	2.32062	4.27878	3.21358	3.11846
LOC_Os09g09330	MSTRG.35743.1;LOC_Os09g09330.2	expressed protein			1.28329	2.40002	1.11673	0.441372	0.181341	0.957137	0.42819	0	0.115834	0.714223	1.06955	1.08764	0.81639	0.208448	0.299279
LOC_Os01g68770	LOC_Os01g68770.1	selenium-binding protein, putative, expressed			1.22477	0.107257	1.11751	91.6429	214.186	198.84	259.642	272.726	110.189	202.115	201.408	192.996	60.0291	86.708	128.192
LOC_Os07g08210	LOC_Os07g08210.1;LOC_Os07g08210.3;LOC_Os07g08210.2;MSTRG.30431.4;MSTRG.30431.5;MSTRG.30431.6	NA			0.890545	0.227081	1.11763	8.04673	14.9176	17.4606	11.898	18.3197	14.5352	15.6673	16.4511	20.2633	6.91448	6.91231	10.3134
[truncated: 1,978 more rows]
