# Supplementary material for: Transcriptomic Analysis of Gibberellin- and Paclobutrazol-Treated Rice Seedlings under Submergence
Source: Int J Mol Sci. 2017 Oct 24;18(10):2225. doi: 10.3390/ijms18102225 (PMC5666904; doi:10.3390/ijms18102225)
Supplement: Supplementary file 1 [file ijms-18-02225-s001.zip › supplementary files/Table S2.xlsx]

## Sheet: Sheet1
Table A2. Mapping of the reads on rice genome.
Sample	Valid reads	Mapped reads	Unique Mapped reads	Multi Mapped reads	PE Mapped reads	Reads map to sense strand	Reads map to antisense strand	Non-splice reads	Splice reads
CK1	39335338	35325690(89.81%)	22453541(57.08%)	12872149(32.72%)	32206652(81.88%)	16785428(42.67%)	16980270(43.17%)	24117707(61.31%)	9647991(24.53%)
CK2	45697178	41231601(90.23%)	26541175(58.08%)	14690426(32.15%)	37780834(82.68%)	19612288(42.92%)	19812220(43.36%)	28167596(61.64%)	11256912(24.63%)
CK3	46513148	42041162(90.39%)	27088208(58.24%)	14952954(32.15%)	38501336(82.78%)	20021754(43.05%)	20215007(43.46%)	28933411(62.20%)	11303350(24.30%)
PBT1	39731778	35896778(90.35%)	23133657(58.22%)	12763121(32.12%)	32944466(82.92%)	17121202(43.09%)	17278120(43.49%)	24857298(62.56%)	9542024(24.02%)
PBT2	44208960	39931274(90.32%)	25558931(57.81%)	14372343(32.51%)	36653986(82.91%)	19015276(43.01%)	19199667(43.43%)	27503930(62.21%)	10711013(24.23%)
PBT3	48445890	43723009(90.25%)	28144603(58.09%)	15578406(32.16%)	40080782(82.73%)	20810247(42.96%)	21002517(43.35%)	30029524(61.99%)	11783240(24.32%)
GAT1	40195168	35645542(88.68%)	22763818(56.63%)	12881724(32.05%)	31844580(79.22%)	17018677(42.34%)	17201592(42.80%)	24965927(62.11%)	9254342(23.02%)
GAT2	43632554	39597729(90.75%)	26342074(60.37%)	13255655(30.38%)	36207940(82.98%)	18944858(43.42%)	19093715(43.76%)	27825129(63.77%)	10213444(23.41%)
GAT3	44180620	39865366(90.23%)	26532015(60.05%)	13333351(30.18%)	35852594(81.15%)	19058194(43.14%)	19222612(43.51%)	27962615(63.29%)	10318191(23.35%)
