# Supplementary material for: Transcriptomic Analysis of Gibberellin- and Paclobutrazol-Treated Rice Seedlings under Submergence
Source: Int J Mol Sci. 2017 Oct 24;18(10):2225. doi: 10.3390/ijms18102225 (PMC5666904; doi:10.3390/ijms18102225)
Supplement: Supplementary file 1 [file ijms-18-02225-s001.zip › supplementary files/Table S1.xlsx]

## Sheet: Sheet1
Table A1.Statistics of the RNA-sequencing experiments.
Sample	Raw Data		Valid Data		Valid Ratio(reads)%	Q20%	Q30%	GC content%
	Read	Base	Read	Base
CK1	39698784	5.95G	39335338	5.90G	99.08	98.24	89.73	53
CK2	46127924	6.92G	45697178	6.85G	99.07	98.37	90.64	52
CK3	46968766	7.05G	46513148	6.98G	99.03	98.51	90.88	52
PBT1	40136258	6.02G	39731778	5.96G	98.99	98.23	90.2	52
PBT2	44625600	6.69G	44208960	6.63G	99.07	98.16	90.02	53
PBT3	48916646	7.34G	48445890	7.27G	99.04	98.17	90.17	52.5
GAT1	40718220	6.11G	40195168	6.03G	98.72	98.07	88.1	51
GAT2	44098930	6.61G	43632554	6.54G	98.94	98.65	91.57	50.5
GAT3	44666638	6.70G	44180620	6.63G	98.91	98.34	90.67	50.5
