# Supplementary material for: Transcriptomic Analysis of Gibberellin- and Paclobutrazol-Treated Rice Seedlings under Submergence
Source: Int J Mol Sci. 2017 Oct 24;18(10):2225. doi: 10.3390/ijms18102225 (PMC5666904; doi:10.3390/ijms18102225)
Supplement: Supplementary file 1 [file ijms-18-02225-s001.zip › supplementary files/Table S4.xls]

## Sheet: Sheet1
Table A4. List of primer sequences.
Name	Primer(5'--------3')
Os01g39860 qRT-F	GAGGAGGTGAAGAGCTTCGT
Os01g39860 qRT-R	AGGTCGGAGGCGTAGAATTT
Os01g61080 qRT-F	CGCAGCACTTTGACTGGAGG
Os01g61080 qRT-F	GGAGGTGTGTCCAGGTACAA
Os01g61080 qRT-R	GCGCCGTCTGAAACGAGAA
Os01g61080 qRT-R	ATCGGGCTGTTGAAGAAGGA
Os01g66100 qRT-F	CGCTGACGATCATGGAACTC
Os01g66100 qRT-R	AGTTGCACCGCATGATTGAG
Os02g05980 qRT-F	AGCTAGTTGGCACTCTTGGT
Os02g05980 qRT-R	CCTCCCAGTGAGAAGCTCAA
Os02g49720 qRT-F	TATCCTTGGAGCAGGCTCAG
Os02g49720 qRT-R	GCCATTGATGAGGAGCTTGG
Os03g17700 qRT-F	GGAACAAGTTCGAGGTGACG
Os03g17700 qRT-R	CACCATCTCCCTCGTCTCAA
Os03g45920 qRT-F	AGAACTGCGACTGCCTCCA
Os03g45920 qRT-R	ATCATGCGGTCCGGGTAC
Os03g51740 qRT-F	AGGAGTGGCTGGAGAAGAAC
Os03g51740 qRT-R	CCTCTCTGCTCCGACATGAA
Os05g27730 qRT-F	GGCCTCTTTCCCTTCCTTCA
Os05g27730 qRT-R	GTCCTCCAGCTTGTTGTTCC
Os06g15620 qRT-F	GACGTTCTGCAACAAGTGCT
Os06g15620 qRT-R	GCCTTCCTTGGTCTTCCAGT
Os07g48630 qRT-F	AAGATGACCGCCAAGGAGAT
Os07g48630 qRT-R	TAGAGGTCCTCCTCCTGCTT
Os09g17740 qRT-F	GGAGCTCAAGGTGAAGGAGA
Os09g17740 qRT-R	GACGAAGAAGCCGAACATGG
Os09g28440 qRT-F	AGCAGATGACTCCGACTCTG
Os09g28440 qRT-R	CTTCATCAGGTCCTGCAAGC
Os11g02240 qRT-F	GCGTGGAAAGCTTACAGAGG
Os11g02240 qRT-R	CTGAAAGCGCACTCAATCCA
ubquitinF	CACCCTGGCTGACTACAACA
ubquitinR	TTCTTCTTGCGGCAGTTGAC
